# Supplementary material for: Chromosomal copy number heterogeneity predicts survival rates across cancers
Source: Nat Commun. 2021 May 27;12:3188. doi: 10.1038/s41467-021-23384-6 (PMC8160133; doi:10.1038/s41467-021-23384-6)
Supplement: Supplementary file 4 — Supplementary Data 1 [file 41467_2021_23384_MOESM4_ESM.xlsx]

## Sheet: CNH_for_TCGA_expanded
Samplename	CNH	CNH_unfiltered	Noise	Type	Aneuploidy_score	OS	OS_event	PFI	PFI_event	Gender	Age	Stage	Grade	MSI	TP53	KRAS	BRAF	MYC	PTEN	PIK3CA	VHL	APC
TCGA-OR-A5J1-01A-11D-A29H-01	0.0147396	0.0224272	0.00340716	ACC	2	1355	1	754	1	2	58	2	NA	0	0	0	0	0	0	0	0	0
TCGA-OR-A5J2-01A-11D-A29H-01	0.0982653	0.118228	0.0028298	ACC	9	1677	1	289	1	1	44	4	NA	0	1	0	0	0	0	0	0	0
TCGA-OR-A5J3-01A-11D-A29H-01	0.0767072	0.0985608	0.00276047	ACC	10	2091	0	53	1	1	23	3	NA	0	0	0	0	0	0	0	0	0
TCGA-OR-A5J4-01A-11D-A29H-01	0.0608332	0.0636588	0.00463121	ACC	14	423	1	126	1	1	23	4	NA	0	0	0	0	0	0	0	0	0
TCGA-OR-A5J5-01A-11D-A29H-01	0.022579	0.0435253	0.00278622	ACC	28	365	1	50	1	2	30	3	NA	0	0	0	0	0	0	0	0	0
TCGA-OR-A5J6-01A-31D-A29H-01	0.0535726	0.0685839	0.00271385	ACC	19	2703	0	2703	0	1	29	2	NA	0	0	0	0	0	0	0	0	0
TCGA-OR-A5J7-01A-11D-A29H-01	0.0387229	0.0688782	0.00384101	ACC	20	490	1	162	1	1	30	3	NA	0	0	0	0	0	0	0	0	0
TCGA-OR-A5J8-01A-11D-A29H-01	0.136174	0.147874	0.0032263	ACC	7	579	1	530	1	2	66	3	NA	0	0	0	0	0	0	0	0	0
TCGA-OR-A5J9-01A-11D-A29H-01	0.0322112	0.0594899	0.00298103	ACC	24	1352	0	414	1	1	22	2	NA	0	0	0	0	0	0	0	0	0
TCGA-OR-A5JA-01A-11D-A29H-01	0.114323	0.123491	0.00362995	ACC	31	922	1	922	1	1	53	4	NA	0	1	0	0	0	0	0	0	0
TCGA-OR-A5JB-01A-11D-A29H-01	0.0602801	0.0778354	0.00253665	ACC	12	551	1	551	0	2	52	4	NA	0	0	0	0	0	0	0	0	0
TCGA-OR-A5JC-01A-11D-A29H-01	0.140045	0.162335	0.00313792	ACC	26	1750	1	1750	0	2	37	NA	NA	0	0	0	0	0	0	0	0	0
TCGA-OR-A5JD-01A-11D-A29H-01	0.0203287	0.047169	0.00206484	ACC	34	3038	0	3038	0	1	57	2	NA	0	0	0	0	0	0	0	0	0
TCGA-OR-A5JE-01A-11D-A29H-01	0.0654155	0.0835312	0.00275727	ACC	17	2105	1	477	1	1	17	1	NA	0	0	0	0	0	0	0	0	0
TCGA-OR-A5JF-01A-11D-A29H-01	0.0284277	0.051163	0.00302439	ACC	18	2015	0	2015	0	1	69	2	NA	0	0	0	0	0	0	0	0	0
TCGA-OR-A5JG-01A-11D-A29H-01	0.104442	0.113533	0.00305665	ACC	34	541	1	541	1	2	61	4	NA	0	1	0	0	0	0	0	0	0
TCGA-OR-A5JH-01A-11D-A309-01	0.0253018	0.0506434	0.00239347	ACC	14	2110	0	2110	0	1	32	2	NA	0	0	0	0	0	0	0	0	0
TCGA-OR-A5JI-01A-11D-A29H-01	0.0393406	0.05105	0.0021181	ACC	18	2331	0	2331	0	2	22	1	NA	0	0	0	0	0	0	0	0	0
TCGA-OR-A5JJ-01A-11D-A29H-01	0.068978	0.0830765	0.00341115	ACC	14	490	1	490	1	2	65	4	NA	0	1	0	0	0	0	0	0	0
TCGA-OR-A5JK-01A-11D-A29H-01	0.0665481	0.0769704	0.00217498	ACC	18	1497	0	1497	0	2	49	4	NA	0	0	0	0	0	0	0	0	0
TCGA-OR-A5JL-01A-11D-A29H-01	0.0806641	0.0987401	0.00298036	ACC	10	2056	0	2056	0	1	36	1	NA	0	0	0	0	0	0	0	0	0
TCGA-OR-A5JM-01A-11D-A29H-01	0.0375419	0.0457162	0.00387033	ACC	12	562	1	72	1	1	25	4	NA	0	0	0	0	0	0	0	0	0
TCGA-OR-A5JO-01A-11D-A29H-01	0.00578889	0.00851903	0.0020804	ACC	0	1194	0	1194	0	1	26	1	NA	0	0	0	0	0	0	0	0	0
TCGA-OR-A5JP-01A-11D-A29H-01	0.0816877	0.0968762	0.00379248	ACC	15	464	0	464	0	2	40	2	NA	0	1	0	0	0	0	0	0	0
TCGA-OR-A5JQ-01A-11D-A29H-01	0.0802575	0.0927936	0.00247678	ACC	12	1103	0	1103	0	1	26	2	NA	0	0	0	0	0	0	0	0	0
TCGA-OR-A5JR-01A-11D-A29H-01	0.0476686	0.0680019	0.00285454	ACC	16	3688	0	3688	0	2	45	1	NA	0	0	0	0	0	0	0	0	0
TCGA-OR-A5JS-01A-11D-A29H-01	0.0805738	0.0970104	0.00327017	ACC	26	383	0	166	1	1	65	2	NA	0	0	0	0	0	0	0	0	0
TCGA-OR-A5JT-01A-11D-A29H-01	0.0334501	0.0590919	0.00295204	ACC	32	907	0	907	0	1	65	2	NA	0	0	0	0	0	0	0	0	0
TCGA-OR-A5JU-01A-11D-A309-01	0.0459311	0.0488523	0.00270192	ACC	1	289	1	268	1	1	58	3	NA	0	0	0	0	0	0	0	0	0
TCGA-OR-A5JV-01A-11D-A29H-01	0.056693	0.0727547	0.00235177	ACC	27	2023	0	953	1	2	55	2	NA	0	0	0	0	0	0	0	0	0
TCGA-OR-A5JW-01A-11D-A29H-01	0.0165913	0.0399645	0.00293304	ACC	15	2202	0	2202	0	2	47	2	NA	0	0	0	0	0	0	0	0	0
TCGA-OR-A5JX-01A-11D-A29H-01	0.0264411	0.0299146	0.00254149	ACC	22	950	0	950	0	2	50	3	NA	0	0	0	0	0	0	0	0	0
TCGA-OR-A5JY-01A-31D-A29H-01	0.154291	0.164685	0.00377344	ACC	13	552	1	75	1	1	68	4	NA	0	0	0	0	0	0	0	0	0
TCGA-OR-A5JZ-01A-11D-A29H-01	0.0384485	0.059441	0.00357069	ACC	9	822	0	247	1	2	60	2	NA	0	0	0	0	0	0	0	0	0
TCGA-OR-A5K0-01A-11D-A29H-01	0.0192989	0.0365271	0.0031682	ACC	4	1029	0	659	1	1	69	2	NA	0	0	0	0	0	0	0	0	0
TCGA-OR-A5K1-01A-11D-A29H-01	0.0234713	0.0497625	0.00365102	ACC	12	3289	0	826	1	2	48	2	NA	0	0	0	0	0	0	0	0	0
TCGA-OR-A5K2-01A-11D-A29H-01	0.0925638	0.0995872	0.00290817	ACC	14	994	1	97	1	1	32	3	NA	0	0	0	0	0	0	0	0	0
TCGA-OR-A5K3-01A-11D-A29H-01	0.0398189	0.0640597	0.00233908	ACC	13	3465	0	3465	0	2	53	2	NA	0	0	0	0	0	0	0	0	0
TCGA-OR-A5K4-01A-11D-A29H-01	0.0317841	0.0602746	0.00354032	ACC	12	1082	0	1082	0	1	64	3	NA	0	1	0	0	0	0	0	0	0
TCGA-OR-A5K5-01A-11D-A29H-01	0.0427085	0.0474612	0.00395563	ACC	17	498	1	108	1	1	59	3	NA	0	0	0	0	0	0	0	0	0
TCGA-OR-A5K6-01A-11D-A29H-01	0.0288425	0.0385784	0.0027107	ACC	3	1493	0	391	1	1	56	2	NA	0	0	0	0	0	0	0	0	0
TCGA-OR-A5K8-01A-11D-A29H-01	0.0410017	0.0516744	0.00384496	ACC	17	749	0	749	0	2	39	2	NA	0	0	0	0	0	0	0	0	0
TCGA-OR-A5K9-01A-11D-A29H-01	0.0233424	0.0458059	0.00570358	ACC	13	344	1	236	1	1	61	2	NA	0	0	0	0	0	0	0	0	0
TCGA-OR-A5KB-01A-11D-A309-01	0.0565025	0.0791715	0.00299918	ACC	18	741	0	214	1	1	61	2	NA	0	1	0	0	0	0	0	0	1
TCGA-OR-A5KO-01A-11D-A29H-01	0.0495849	0.0655959	0.00347169	ACC	17	1414	0	541	1	1	39	4	NA	0	0	0	0	0	0	0	0	0
TCGA-OR-A5KP-01A-11D-A309-01	0.0535914	0.0662765	0.00316355	ACC	17	2777	0	1250	1	1	45	2	NA	0	0	0	0	0	1	0	0	0
TCGA-OR-A5KQ-01A-11D-A309-01	0.0249607	0.0291641	0.00261551	ACC	0	2677	0	2677	0	1	20	2	NA	0	0	0	0	0	0	0	0	0
TCGA-OR-A5KS-01A-11D-A309-01	NA	0.0927105	0.0082315	ACC	26	2549	0	2549	0	2	72	2	NA	0	0	0	0	0	0	0	0	0
TCGA-OR-A5KT-01A-11D-A29H-01	0.0386514	0.0440905	0.00300611	ACC	1	2895	0	2099	1	1	44	1	NA	0	0	0	0	0	0	0	0	0
TCGA-OR-A5KU-01A-11D-A29H-01	0.0323394	0.0590978	0.00251646	ACC	28	4673	0	4673	0	1	37	2	NA	0	0	0	0	0	0	0	0	0
TCGA-OR-A5KV-01A-11D-A29H-01	0.00892296	0.0157986	0.00323291	ACC	0	3878	0	1116	1	1	17	3	NA	0	0	0	0	0	0	0	0	0
TCGA-OR-A5KW-01A-11D-A29H-01	0.0651969	0.0776276	0.00320687	ACC	11	2076	0	2076	0	1	55	3	NA	0	0	0	0	0	0	0	0	0
TCGA-OR-A5KX-01A-11D-A29H-01	0.0574849	0.0694787	0.00530341	ACC	8	1364	0	62	1	1	25	3	NA	0	0	0	0	0	0	0	0	0
TCGA-OR-A5KY-01A-11D-A29H-01	0.0622344	0.0886584	0.00389049	ACC	15	391	1	178	1	1	23	4	NA	0	0	0	0	0	0	0	0	0
TCGA-OR-A5KZ-01A-11D-A29H-01	0.122344	0.131543	0.00302071	ACC	15	125	1	36	1	2	42	2	NA	0	1	0	0	0	0	0	0	0
TCGA-OR-A5L1-01A-11D-A309-01	0.0323054	0.0610444	0.00356921	ACC	26	1781	0	685	1	1	37	2	NA	0	0	0	0	0	0	0	0	0
TCGA-OR-A5L2-01A-11D-A309-01	0.196388	0.194681	0.0045871	ACC	18	1852	1	1852	0	1	83	2	NA	0	0	0	0	0	0	0	0	0
TCGA-OR-A5L3-01A-11D-A29H-01	0.0167757	0.0197342	0.0024335	ACC	1	4628	0	4628	0	1	67	1	NA	0	0	0	0	0	0	0	0	0
TCGA-OR-A5L4-01A-11D-A29H-01	0.0298857	0.0565722	0.0028054	ACC	32	967	0	967	0	1	48	3	NA	0	0	0	0	0	0	0	0	0
TCGA-OR-A5L5-01A-11D-A29H-01	0.0308657	0.0493261	0.00250439	ACC	9	1317	0	1317	0	1	77	1	NA	0	0	0	0	0	0	0	0	0
TCGA-OR-A5L6-01A-11D-A29H-01	0.106618	0.116929	0.00289982	ACC	17	861	0	861	0	2	60	2	NA	0	0	0	0	0	0	0	0	0
TCGA-OR-A5L8-01A-11D-A29H-01	0.021182	0.0469506	0.00268171	ACC	24	885	0	885	0	1	36	2	NA	0	0	0	0	0	0	0	0	0
TCGA-OR-A5L9-01A-11D-A29H-01	0.0208461	0.0473444	0.00368635	ACC	10	871	0	871	0	1	53	2	NA	0	0	0	0	0	0	0	0	0
TCGA-OR-A5LA-01A-11D-A29H-01	0.0341384	0.0549698	0.00240128	ACC	34	719	0	719	0	1	52	2	NA	0	0	0	0	0	0	0	0	0
TCGA-OR-A5LB-01A-11D-A29H-01	0.0397869	0.0608932	0.00334781	ACC	15	1204	1	611	1	2	59	4	NA	0	0	0	0	0	0	0	0	0
TCGA-OR-A5LC-01A-11D-A29H-01	0.0242206	0.0562696	0.00310711	ACC	24	159	1	50	1	1	71	4	NA	0	0	0	0	0	0	0	0	0
TCGA-OR-A5LD-01A-11D-A29H-01	0.0277865	0.0476946	0.00316468	ACC	14	1197	1	444	1	2	52	3	NA	0	0	0	0	0	0	0	0	0
TCGA-OR-A5LE-01A-11D-A29H-01	0.0291673	0.0455664	0.00301857	ACC	6	662	1	265	1	2	14	2	NA	0	1	0	0	0	0	0	0	1
TCGA-OR-A5LF-01A-11D-A309-01	0.0516953	0.0764141	0.00321117	ACC	29	445	1	445	0	1	74	3	NA	0	0	0	0	0	0	0	0	0
TCGA-OR-A5LG-01A-11D-A29H-01	0.0149028	0.027284	0.00379424	ACC	4	1589	0	1393	1	2	46	3	NA	0	0	0	0	0	0	0	0	0
TCGA-OR-A5LH-01A-11D-A29H-01	0.055404	0.0776781	0.00266175	ACC	8	2385	1	2385	1	1	36	2	NA	0	0	0	0	0	0	0	0	0
TCGA-OR-A5LI-01A-11D-A309-01	0.0744682	0.0975612	0.00408948	ACC	16	436	1	61	1	1	42	4	NA	0	0	0	0	0	0	0	0	0
TCGA-OR-A5LJ-01A-11D-A29H-01	0.0291978	0.0473055	0.00403294	ACC	15	1105	1	98	1	1	54	4	NA	0	0	0	0	0	0	0	0	0
TCGA-OR-A5LK-01A-11D-A29H-01	0.0803411	0.0937366	0.00270976	ACC	34	2740	0	2740	0	2	62	2	NA	0	0	0	0	0	0	0	0	0
TCGA-OR-A5LL-01A-11D-A29H-01	0.119297	0.145822	0.00468893	ACC	8	1613	1	213	1	1	75	2	NA	0	0	0	0	0	0	0	0	0
TCGA-OR-A5LM-01A-11D-A29H-01	0.0870375	0.100684	0.00295874	ACC	31	1858	0	1858	0	2	23	2	NA	0	0	0	0	0	0	0	0	0
TCGA-OR-A5LN-01A-11D-A29H-01	0.0439873	0.0496489	0.00347932	ACC	22	2342	0	2342	0	1	31	2	NA	0	0	0	0	0	0	0	0	0
TCGA-OR-A5LO-01A-11D-A29H-01	0.0303785	0.0549803	0.00401403	ACC	30	2405	1	153	1	1	61	2	NA	0	0	0	0	0	0	0	0	0
TCGA-OR-A5LP-01A-11D-A29H-01	0.0450145	0.06303	0.0047135	ACC	12	1857	0	1857	0	1	37	2	NA	0	0	0	0	0	0	0	0	0
TCGA-OR-A5LR-01A-11D-A29H-01	0.0213502	0.0432822	0.0031867	ACC	10	853	0	853	0	1	30	2	NA	0	0	0	0	0	0	0	0	0
TCGA-OR-A5LS-01A-11D-A29H-01	0.0357947	0.0519743	0.0056713	ACC	31	1096	0	1096	0	1	34	2	NA	0	0	0	0	0	0	0	0	0
TCGA-OR-A5LT-01A-11D-A29H-01	0.0423455	0.0638165	0.00379167	ACC	27	549	0	549	0	2	57	3	NA	0	0	0	0	0	0	0	0	0
TCGA-OU-A5PI-01A-12D-A29H-01	0.0321232	0.0402361	0.00308551	ACC	16	1171	0	351	1	1	53	4	NA	0	0	0	0	0	0	0	0	0
TCGA-P6-A5OG-01A-22D-A29H-01	0.142833	0.143969	0.00247831	ACC	NA	383	1	11	1	1	45	4	NA	0	0	0	0	0	0	0	0	0
TCGA-P6-A5OH-01A-11D-A309-01	0.0870718	0.0867434	0.00315057	ACC	9	0	1	0	1	1	59	4	NA	0	0	0	0	0	0	0	0	0
TCGA-PA-A5YG-01A-11D-A29H-01	0.0303658	0.0542026	0.00248601	ACC	12	756	0	756	0	2	51	2	NA	0	0	0	0	0	0	0	0	0
TCGA-PK-A5H9-01A-11D-A29H-01	0.0113212	0.0143116	0.00262934	ACC	0	616	0	616	0	1	27	2	NA	0	0	0	0	0	0	0	0	0
TCGA-PK-A5HA-01A-11D-A29H-01	0.0692492	0.083673	0.00335542	ACC	7	1201	0	1201	0	2	63	1	NA	0	0	0	0	0	0	0	0	0
TCGA-PK-A5HB-01A-11D-A29H-01	0.0221035	0.0442755	0.00271943	ACC	12	1293	0	213	1	2	63	NA	NA	0	1	0	0	0	0	0	0	1
TCGA-PK-A5HC-01A-11D-A309-01	0.0774101	0.0867112	0.00532777	ACC	16	679	0	131	1	1	44	3	NA	0	0	0	0	0	0	0	0	0
TCGA-2F-A9KO-01A-11D-A38F-01	0.112077	0.123795	0.0029647	BLCA	17	734	1	651	1	2	63	4	NA	0	0	0	0	0	0	1	0	0
TCGA-2F-A9KP-01A-11D-A38F-01	0.0899058	0.100502	0.0033447	BLCA	9	364	1	343	1	2	66	4	NA	0	1	0	0	0	0	0	0	0
TCGA-2F-A9KQ-01A-11D-A38F-01	0.0368404	0.0485937	0.00202276	BLCA	5	2886	0	2886	0	2	69	3	NA	0	0	0	0	0	0	0	0	0
TCGA-2F-A9KR-01A-11D-A38F-01	0.073348	0.0791131	0.00226478	BLCA	10	3183	1	3086	1	1	59	3	NA	0	0	0	0	0	0	1	0	0
TCGA-2F-A9KT-01A-11D-A38F-01	0.102556	0.123392	0.00271679	BLCA	10	3314	0	3314	0	2	83	2	NA	0	0	0	0	0	0	0	0	0
TCGA-2F-A9KW-01A-11D-A38F-01	0.139578	0.156204	0.00391769	BLCA	7	254	1	85	1	1	67	3	NA	0	0	0	0	0	0	0	0	0
TCGA-4Z-AA7M-01A-11D-A390-01	0.124192	0.139385	0.00352963	BLCA	16	495	0	495	0	2	65	3	NA	0	0	0	0	0	0	0	0	0
TCGA-4Z-AA7N-01A-11D-A390-01	0.0414859	0.0434439	0.00243625	BLCA	NA	1367	1	1367	0	2	65	3	NA	0	0	0	0	0	0	0	0	0
TCGA-4Z-AA7O-01A-31D-A390-01	0.0220846	0.0368459	0.00270746	BLCA	4	512	0	512	0	2	64	2	NA	0	0	0	0	0	0	0	0	0
TCGA-4Z-AA7Q-01A-11D-A390-01	0.143021	0.144456	0.00282472	BLCA	13	510	1	510	0	2	79	3	NA	0	1	0	0	0	0	0	0	0
TCGA-4Z-AA7R-01A-11D-A390-01	0.11305	0.120684	0.00487293	BLCA	13	522	1	353	1	2	73	4	NA	0	1	0	0	0	0	0	0	0
TCGA-4Z-AA7S-01A-11D-A390-01	0.0472463	0.0571085	0.00295045	BLCA	12	1064	1	1064	0	2	66	3	NA	0	0	0	0	0	0	0	0	0
TCGA-4Z-AA7W-01A-11D-A390-01	0.115019	0.132894	0.0028585	BLCA	16	840	0	760	1	2	55	2	NA	0	0	0	0	0	0	0	0	0
TCGA-4Z-AA7Y-01A-11D-A390-01	0.0153736	0.0240642	0.00280465	BLCA	2	1522	0	1522	0	2	60	2	NA	0	0	0	0	0	0	0	0	0
TCGA-4Z-AA80-01A-11D-A390-01	0.18956	0.194958	0.00283762	BLCA	20	19	1	19	0	2	73	2	NA	0	0	0	1	0	0	0	0	0
TCGA-4Z-AA81-01A-11D-A390-01	0.100539	0.123969	0.00260256	BLCA	17	1270	1	1270	0	2	80	2	NA	0	0	1	0	0	0	0	0	0
TCGA-4Z-AA82-01A-11D-A390-01	0.118369	0.131544	0.00323841	BLCA	15	1556	1	1150	1	2	59	4	NA	0	0	0	0	0	0	0	0	0
TCGA-4Z-AA83-01A-11D-A390-01	0.0147709	0.0229207	0.00212892	BLCA	5	2024	0	2024	0	2	52	2	NA	0	0	0	0	0	0	0	0	0
TCGA-4Z-AA84-01A-11D-A390-01	0.195529	0.207617	0.00364923	BLCA	19	460	0	460	0	2	61	4	NA	0	0	0	0	0	0	1	0	0
TCGA-4Z-AA86-01A-11D-A390-01	0.140192	0.137108	0.00238697	BLCA	17	311	1	136	1	2	66	4	NA	0	0	0	0	0	0	0	0	0
TCGA-4Z-AA87-01A-11D-A390-01	0.127084	0.144405	0.00375686	BLCA	18	1454	0	221	1	2	72	3	NA	0	1	0	0	0	0	1	0	0
TCGA-4Z-AA89-01A-11D-A390-01	0.0867124	0.0880607	0.00564336	BLCA	1	1029	0	648	1	2	60	4	NA	0	0	0	0	0	0	1	0	0
TCGA-5N-A9KI-01A-31D-A42D-01	0.134152	0.134227	0.00231818	BLCA	17	76	1	76	0	1	76	3	NA	0	0	0	0	0	0	0	0	0
TCGA-5N-A9KM-01A-11D-A42D-01	0.0487542	0.0541801	0.00247871	BLCA	6	530	1	276	1	1	73	3	NA	0	0	0	0	0	0	0	0	0
TCGA-BL-A0C8-01A-11D-A273-01	0.149289	0.165568	0.0041021	BLCA	22	1219	0	630	1	2	73	1	NA	0	0	0	0	0	0	0	0	0
TCGA-BL-A13I-01A-11D-A13V-01	0.0252713	0.0286548	0.00233575	BLCA	2	223	1	216	1	1	57	3	NA	0	0	0	0	0	0	0	0	0
TCGA-BL-A13J-01A-11D-A273-01	0.136639	0.147444	0.00411076	BLCA	17	81	1	81	1	2	65	4	NA	0	0	0	0	0	0	0	0	0
TCGA-BL-A3JM-01A-12D-A219-01	0.0579812	0.0836678	0.00259544	BLCA	17	205	1	111	1	2	62	3	NA	0	0	0	0	0	0	0	0	0
TCGA-BL-A5ZZ-01A-31D-A30D-01	0.0716074	0.0860886	0.00236467	BLCA	9	377	0	242	1	1	80	3	NA	0	0	0	0	0	1	0	0	0
TCGA-BT-A0S7-01A-11D-A10T-01	0.128484	0.141462	0.00332284	BLCA	19	200	1	200	1	2	75	3	NA	0	0	0	0	0	0	0	0	0
TCGA-BT-A0YX-01A-11D-A10T-01	0.0186476	0.0300821	0.00279568	BLCA	1	400	1	326	1	1	70	3	NA	0	0	0	0	0	0	0	0	0
TCGA-BT-A20J-01A-11D-A14V-01	0.110222	0.113351	0.00294865	BLCA	13	579	1	254	1	2	75	2	NA	0	1	0	0	0	0	0	0	0
TCGA-BT-A20N-01A-11D-A14V-01	0.204912	0.211238	0.00418993	BLCA	12	795	1	795	1	2	72	3	NA	0	1	0	0	0	0	0	0	0
TCGA-BT-A20O-01A-21D-A14V-01	0.0265141	0.0278493	0.00198024	BLCA	0	370	1	315	1	2	75	3	NA	0	1	0	0	0	0	0	0	0
TCGA-BT-A20P-01A-11D-A14V-01	0.0177589	0.0357432	0.00260419	BLCA	7	544	1	544	0	1	81	3	NA	0	0	0	0	0	0	0	0	0
TCGA-BT-A20Q-01A-11D-A14V-01	0.0202384	0.0406834	0.00273735	BLCA	5	593	1	593	1	2	73	4	NA	0	0	0	0	0	0	0	0	0
TCGA-BT-A20R-01A-12D-A16M-01	0.112686	0.113395	0.00295695	BLCA	13	154	1	154	0	1	79	4	NA	0	1	0	0	0	0	0	0	0
TCGA-BT-A20T-01A-11D-A14V-01	0.10129	0.112216	0.00248864	BLCA	5	453	1	314	1	2	63	4	NA	0	0	0	0	0	0	0	0	0
TCGA-BT-A20U-01A-11D-A14V-01	0.0347117	0.0393587	0.00189832	BLCA	0	455	1	455	0	1	70	3	NA	0	0	0	0	0	0	0	0	0
TCGA-BT-A20V-01A-11D-A14V-01	0.0989313	0.106088	0.00388714	BLCA	20	154	1	154	0	1	59	4	NA	0	0	0	0	0	0	0	0	0
TCGA-BT-A20W-01A-21D-A14V-01	0.182894	0.181291	0.0030122	BLCA	3	254	1	254	0	2	71	2	NA	0	0	0	0	0	0	0	0	0
TCGA-BT-A20X-01A-11D-A16M-01	0.149241	0.144503	0.00190513	BLCA	19	251	1	251	1	2	56	4	NA	0	1	0	0	0	0	0	0	0
TCGA-BT-A2LA-01A-11D-A18E-01	0.0993151	0.10978	0.00304341	BLCA	13	522	0	522	0	2	54	3	NA	0	0	0	0	0	0	0	0	0
TCGA-BT-A2LB-01A-11D-A18E-01	0.0963355	0.101756	0.00315388	BLCA	22	492	1	492	0	1	73	3	NA	0	0	0	0	0	0	0	0	1
TCGA-BT-A2LD-01A-12D-A20B-01	0.188736	0.18804	0.00304557	BLCA	5	623	1	555	1	1	78	4	NA	0	0	0	0	0	0	0	0	0
TCGA-BT-A3PH-01A-11D-A21Y-01	0.0944339	0.111606	0.00247353	BLCA	13	142	1	142	1	2	76	4	NA	0	1	0	0	0	0	0	0	0
TCGA-BT-A3PJ-01A-21D-A21Y-01	0.0673186	0.0880815	0.00334762	BLCA	20	789	0	789	0	2	76	3	NA	0	0	0	0	0	0	0	0	0
TCGA-BT-A3PK-01A-21D-A21Y-01	0.101368	0.0992541	0.00282799	BLCA	5	303	1	303	1	2	80	2	NA	0	0	0	0	0	0	0	0	0
TCGA-BT-A42B-01A-32D-A23L-01	0.0849526	0.102768	0.0033196	BLCA	7	534	1	534	1	2	59	4	NA	0	0	0	0	0	0	0	0	0
TCGA-BT-A42C-01A-11D-A23L-01	0.206434	0.208799	0.00322561	BLCA	16	873	0	873	0	2	64	2	NA	0	0	0	0	0	0	0	0	0
TCGA-BT-A42E-01A-11D-A23T-01	0.123229	0.128022	0.00326618	BLCA	13	1108	0	1108	0	2	74	3	NA	0	0	0	0	0	0	0	0	0
TCGA-BT-A42F-01A-11D-A23T-01	0.103919	0.105955	0.00258989	BLCA	22	864	0	864	0	2	64	4	NA	0	1	0	0	0	0	0	0	0
TCGA-C4-A0EZ-01A-21D-A10T-01	NA	0.164285	0.00649893	BLCA	14	273	1	273	1	1	69	4	NA	0	1	0	0	0	0	0	0	0
TCGA-C4-A0F0-01A-12D-A10T-01	0.185696	0.182686	0.00366203	BLCA	22	59	0	59	0	2	60	2	NA	0	0	0	0	0	0	0	0	0
TCGA-C4-A0F1-01A-11D-A10T-01	NA	0.0738589	0.0127782	BLCA	NA	89	0	89	0	2	71	3	NA	0	0	0	0	0	0	0	0	0
TCGA-C4-A0F6-01A-11D-A10T-01	0.0828895	0.0938019	0.00371801	BLCA	16	700	0	700	0	1	82	3	NA	0	0	0	0	0	0	0	0	0
TCGA-C4-A0F7-01A-11D-A10T-01	NA	0.192275	0.0208345	BLCA	NA	62	1	62	1	2	77	4	NA	0	0	0	0	0	0	0	0	0
TCGA-CF-A1HR-01A-11D-A13V-01	0.129932	0.147748	0.00299256	BLCA	16	389	0	294	1	2	62	3	NA	0	0	0	0	0	0	0	0	0
TCGA-CF-A1HS-01A-11D-A13V-01	0.192912	0.197913	0.00349692	BLCA	14	382	0	133	1	1	75	3	NA	0	0	0	0	0	0	0	0	0
TCGA-CF-A27C-01A-11D-A16M-01	0.039454	0.051739	0.00248733	BLCA	3	425	0	425	0	2	52	3	NA	0	0	0	0	0	0	0	0	0
TCGA-CF-A3MF-01A-12D-A219-01	0.0458752	0.0563203	0.00251151	BLCA	18	383	0	383	0	2	34	3	NA	0	0	0	0	0	0	0	0	0
TCGA-CF-A3MG-01A-11D-A20B-01	0.130235	0.135748	0.00322408	BLCA	18	369	0	369	0	2	48	2	NA	0	0	0	0	0	0	0	0	0
TCGA-CF-A3MH-01A-11D-A20B-01	0.0405916	0.0505587	0.0022931	BLCA	9	398	0	398	0	2	75	2	NA	0	0	0	0	0	0	0	0	0
TCGA-CF-A3MI-01A-11D-A20B-01	0.134689	0.145365	0.0039408	BLCA	15	370	0	370	0	2	62	2	NA	0	0	0	0	0	0	0	0	0
TCGA-CF-A47S-01A-11D-A23T-01	NA	0.0468761	0.00882761	BLCA	5	333	0	333	0	2	41	2	NA	0	0	0	0	0	0	0	0	0
TCGA-CF-A47T-01A-11D-A23T-01	0.0190541	0.0201958	0.00240527	BLCA	3	385	1	139	1	1	58	2	NA	0	0	0	0	0	0	0	0	0
TCGA-CF-A47V-01A-11D-A23T-01	0.0292143	0.0417185	0.0032789	BLCA	2	379	0	379	0	2	52	2	NA	0	0	0	0	0	0	0	0	0
TCGA-CF-A47W-01A-11D-A23T-01	0.00696679	0.00913857	0.00275395	BLCA	0	368	0	368	0	2	42	2	NA	0	0	0	0	0	0	0	0	0
TCGA-CF-A47X-01A-31D-A23T-01	0.0652187	0.0861826	0.00264974	BLCA	13	384	0	384	0	2	60	2	NA	0	0	1	0	0	0	0	0	0
TCGA-CF-A47Y-01A-11D-A23T-01	0.00887729	0.0100013	0.00305514	BLCA	0	373	0	373	0	2	55	2	NA	0	0	0	0	0	0	0	0	0
TCGA-CF-A5U8-01A-11D-A288-01	0.0499932	0.0586379	0.00302364	BLCA	2	399	0	399	0	2	59	2	NA	0	0	0	0	0	0	0	0	0
TCGA-CF-A5UA-01A-11D-A288-01	0.02613	0.0366858	0.00483431	BLCA	8	365	0	365	0	2	67	2	NA	0	0	1	0	0	0	1	0	0
TCGA-CF-A7I0-01A-22D-A34T-01	0.0245889	0.0443589	0.00400729	BLCA	3	368	0	368	0	2	54	2	NA	0	0	0	0	0	0	0	0	0
TCGA-CF-A8HX-01A-11D-A363-01	0.03753	0.0602247	0.00354011	BLCA	5	345	0	345	0	1	55	2	NA	0	0	0	0	0	0	0	0	0
TCGA-CF-A8HY-01A-11D-A363-01	0.0574226	0.0692509	0.00313457	BLCA	21	345	0	345	0	2	59	2	NA	0	0	0	0	0	0	0	0	0
TCGA-CF-A9FF-01A-11D-A38F-01	0.0536893	0.0587789	0.00367054	BLCA	5	361	0	361	0	2	52	2	NA	0	0	0	0	0	0	0	0	0
TCGA-CF-A9FH-01A-11D-A38F-01	0.0153956	0.0256773	0.00220333	BLCA	4	0	0	0	0	2	85	2	NA	0	0	0	0	0	0	0	0	0
TCGA-CF-A9FL-01A-11D-A38F-01	0.0306599	0.0342716	0.0025067	BLCA	3	565	1	322	1	2	85	3	NA	0	0	0	0	0	0	0	0	0
TCGA-CF-A9FM-01A-11D-A38F-01	0.00619832	0.0114703	0.00208289	BLCA	0	398	0	398	0	2	50	1	NA	0	0	0	0	0	0	0	0	0
TCGA-CU-A0YN-01A-21D-A10T-01	0.138745	0.143144	0.00304657	BLCA	19	393	1	393	0	2	60	3	NA	0	0	0	0	0	0	0	0	0
TCGA-CU-A0YO-01A-11D-A10T-01	0.119292	0.11727	0.00390122	BLCA	14	149	1	118	1	2	84	4	NA	0	0	0	0	0	0	0	0	0
TCGA-CU-A0YR-01A-12D-A10T-01	0.120214	0.127601	0.00425063	BLCA	11	460	1	219	1	2	83	4	NA	0	0	0	0	0	0	0	0	0
TCGA-CU-A3KJ-01A-11D-A219-01	0.113265	0.112822	0.00307805	BLCA	18	562	0	166	1	2	75	3	NA	0	1	0	0	0	0	0	0	0
TCGA-CU-A3QU-01A-11D-A22Y-01	0.112555	0.126933	0.00397414	BLCA	12	158	0	158	0	2	58	4	NA	0	0	0	0	0	0	0	0	0
TCGA-CU-A3YL-01A-11D-A22Y-01	0.0432856	0.0512785	0.00226481	BLCA	4	906	0	370	1	2	67	3	NA	0	0	0	0	0	0	0	0	0
TCGA-CU-A5W6-01A-11D-A288-01	0.135875	0.15332	0.00291233	BLCA	15	56	1	56	0	2	70	3	NA	0	0	0	0	0	0	0	0	0
TCGA-CU-A72E-01A-12D-A338-01	0.0464362	0.0529027	0.00227088	BLCA	6	413	1	256	1	2	76	4	NA	0	0	0	0	0	0	0	0	0
TCGA-DK-A1A3-01A-11D-A13V-01	0.0982459	0.106273	0.00370948	BLCA	18	665	1	665	1	2	60	4	NA	0	1	0	0	0	0	0	0	0
TCGA-DK-A1A5-01A-11D-A13V-01	0.053765	0.0836294	0.00442831	BLCA	15	65	1	65	0	2	79	2	NA	0	0	0	0	0	0	1	0	0
TCGA-DK-A1A6-01A-11D-A13V-01	0.0632699	0.091527	0.00397369	BLCA	14	2020	0	2020	0	2	53	4	NA	0	1	0	0	0	0	1	0	0
TCGA-DK-A1A7-01A-11D-A13V-01	0.156394	0.159805	0.00439769	BLCA	12	560	0	112	1	1	67	4	NA	0	0	0	0	0	0	0	0	0
TCGA-DK-A1AA-01A-11D-A13V-01	0.0190206	0.0261497	0.00279874	BLCA	2	578	0	578	0	2	57	3	NA	0	0	0	0	0	0	0	0	0
TCGA-DK-A1AB-01A-11D-A13V-01	0.0148951	0.0347064	0.00253197	BLCA	11	508	1	364	1	1	74	4	NA	0	1	0	0	0	0	0	0	0
TCGA-DK-A1AC-01A-11D-A13V-01	0.0893202	0.116114	0.0043645	BLCA	12	3981	0	3981	0	2	72	3	NA	0	1	0	0	0	0	0	0	1
TCGA-DK-A1AD-01A-11D-A13V-01	0.139792	0.149511	0.00527106	BLCA	14	3420	0	3420	0	2	69	4	NA	0	0	0	0	0	0	0	0	0
TCGA-DK-A1AE-01A-11D-A13V-01	0.0186834	0.0323407	0.00484732	BLCA	0	491	0	211	1	2	84	3	NA	0	0	0	0	0	0	0	0	0
TCGA-DK-A1AF-01A-11D-A13V-01	0.0320353	0.035923	0.00285316	BLCA	4	536	0	283	1	1	84	4	NA	0	0	0	0	0	0	0	0	0
TCGA-DK-A1AG-01A-11D-A13V-01	0.0177162	0.0273173	0.00241044	BLCA	2	475	0	475	0	2	65	3	NA	0	0	0	0	0	0	0	0	0
TCGA-DK-A2HX-01A-12D-A18E-01	0.130783	0.147115	0.004028	BLCA	18	1420	1	1420	0	1	80	4	NA	0	0	0	0	0	0	0	0	0
TCGA-DK-A2I1-01A-11D-A17S-01	0.109815	0.10777	0.00399793	BLCA	21	546	0	546	0	1	73	2	NA	0	1	0	0	0	0	0	0	0
TCGA-DK-A2I2-01A-11D-A17S-01	0.158985	0.17051	0.00351588	BLCA	16	237	1	163	1	1	63	4	NA	0	0	0	0	0	0	0	0	1
TCGA-DK-A2I4-01A-11D-A219-01	0.13297	0.128451	0.00246522	BLCA	17	4343	0	4343	0	2	79	3	NA	0	0	0	0	0	0	0	0	1
TCGA-DK-A2I6-01A-12D-A18E-01	0.168272	0.177895	0.00426609	BLCA	17	2656	0	2656	0	2	81	4	NA	0	0	0	0	0	0	0	0	0
TCGA-DK-A3IK-01A-32D-A219-01	0.128379	0.135083	0.00295837	BLCA	13	146	1	146	0	2	87	4	NA	0	0	0	0	0	0	0	0	0
TCGA-DK-A3IL-01A-11D-A20B-01	0.128932	0.126994	0.00237185	BLCA	16	413	1	413	0	1	79	4	NA	0	0	0	0	0	0	0	0	0
TCGA-DK-A3IM-01A-11D-A20B-01	0.181999	0.185862	0.00333604	BLCA	12	248	1	201	1	2	76	3	NA	0	0	0	0	0	0	0	0	0
TCGA-DK-A3IN-01A-11D-A20B-01	0.110444	0.13153	0.0022454	BLCA	20	250	1	250	0	2	72	3	NA	0	1	0	0	0	1	0	0	0
TCGA-DK-A3IQ-01A-31D-A20B-01	0.126986	0.14034	0.00242482	BLCA	7	539	1	250	1	2	74	3	NA	0	0	0	0	0	0	0	0	0
TCGA-DK-A3IS-01A-21D-A219-01	0.13206	0.149636	0.00341706	BLCA	19	1529	0	1529	0	2	68	2	NA	0	1	0	0	0	0	0	0	0
TCGA-DK-A3IT-01A-31D-A20B-01	0.0629388	0.0918136	0.00255873	BLCA	16	648	0	648	0	2	62	3	NA	0	0	0	0	0	0	0	0	0
TCGA-DK-A3IU-01A-11D-A20B-01	0.10084	0.101232	0.00354286	BLCA	7	706	1	462	1	2	58	2	NA	0	0	0	0	0	0	0	0	1
TCGA-DK-A3IV-01A-22D-A219-01	0.0792716	0.0881575	0.00295855	BLCA	7	294	1	212	1	2	60	2	NA	0	0	0	0	0	0	0	0	0
TCGA-DK-A3WW-01A-22D-A23L-01	0.0119584	0.0134649	0.00236682	BLCA	0	633	0	633	0	2	57	3	NA	0	0	0	0	0	1	0	0	0
TCGA-DK-A3WX-01A-22D-A22Y-01	0.118895	0.119186	0.0019485	BLCA	12	321	1	167	1	1	67	3	NA	0	0	0	0	0	0	0	0	0
TCGA-DK-A3WY-01A-11D-A22Y-01	0.0196822	0.0236536	0.00185707	BLCA	NA	4967	0	4967	0	1	67	3	NA	0	0	0	0	0	0	0	0	0
TCGA-DK-A3X1-01A-12D-A22Y-01	0.110422	0.111828	0.00324483	BLCA	16	2009	0	2009	0	1	78	3	NA	0	1	0	0	0	0	0	0	0
TCGA-DK-A3X2-01A-11D-A22Y-01	0.111414	0.116039	0.00345867	BLCA	20	547	1	533	1	2	85	4	NA	0	1	0	0	0	0	0	0	0
TCGA-DK-A6AV-01A-12D-A30D-01	0.0975163	0.11056	0.00352693	BLCA	25	1952	0	1952	0	1	82	2	NA	0	0	0	0	0	0	0	0	0
TCGA-DK-A6AW-01A-11D-A30D-01	0.0140548	0.0154131	0.00222113	BLCA	0	1621	0	1621	0	2	70	2	NA	0	0	0	0	0	0	1	0	1
TCGA-DK-A6B0-01A-11D-A31K-01	0.00546145	0.00872584	0.00226138	BLCA	0	2330	0	2330	0	2	61	2	NA	0	0	0	0	0	0	0	0	0
TCGA-DK-A6B1-01A-12D-A30D-01	0.0716196	0.0844197	0.0034281	BLCA	15	2049	0	2049	0	2	67	2	NA	0	0	0	0	0	0	0	0	0
TCGA-DK-A6B2-01A-11D-A30D-01	0.115672	0.133823	0.00495071	BLCA	18	477	0	268	1	2	70	4	NA	0	0	0	0	0	0	1	0	0
TCGA-DK-A6B5-01A-11D-A31K-01	0.0431733	0.0699974	0.0036705	BLCA	12	1542	0	1542	0	2	45	4	NA	0	0	0	0	0	0	0	0	0
TCGA-DK-A6B6-01A-11D-A30D-01	0.102356	0.119811	0.00273634	BLCA	15	1115	0	1115	0	2	57	2	NA	0	1	0	0	0	0	0	0	0
TCGA-DK-AA6L-01A-11D-A390-01	0.105776	0.112217	0.003059	BLCA	15	1163	1	920	1	2	48	4	NA	0	0	0	0	0	0	0	0	0
TCGA-DK-AA6M-01A-11D-A390-01	0.10906	0.107873	0.00264371	BLCA	7	1582	0	1582	0	1	64	2	NA	0	0	0	0	0	0	0	0	0
TCGA-DK-AA6P-01A-11D-A390-01	0.212286	0.211454	0.00362909	BLCA	21	457	0	16	1	1	72	2	NA	0	0	0	0	0	0	0	0	0
TCGA-DK-AA6Q-01A-11D-A390-01	0.0595257	0.0817266	0.00269363	BLCA	8	413	1	285	1	1	61	4	NA	0	0	0	0	0	0	0	0	0
TCGA-DK-AA6R-01A-11D-A42D-01	0.0984291	0.116827	0.00293479	BLCA	15	5041	0	4907	1	2	68	4	NA	0	0	0	0	0	0	0	0	0
TCGA-DK-AA6S-01A-21D-A390-01	0.146383	0.151767	0.00245149	BLCA	7	5050	0	539	1	2	60	3	NA	0	0	0	0	0	0	0	0	0
TCGA-DK-AA6T-01A-11D-A390-01	0.0403748	0.0554861	0.00295085	BLCA	4	572	0	572	0	2	63	2	NA	0	0	0	0	0	0	0	0	0
TCGA-DK-AA6U-01A-11D-A390-01	0.206245	0.203632	0.00313937	BLCA	9	578	0	578	0	2	64	2	NA	0	1	0	0	0	0	0	0	0
TCGA-DK-AA6W-01A-12D-A390-01	0.143884	0.161784	0.0034117	BLCA	12	415	1	379	1	2	78	2	NA	0	1	0	0	0	0	0	0	0
TCGA-DK-AA6X-01A-12D-A42D-01	0.136649	0.128475	0.00207263	BLCA	8	467	0	467	0	2	63	2	NA	0	1	0	0	0	0	0	0	0
TCGA-DK-AA71-01A-31D-A390-01	0.0956481	0.0965971	0.0028977	BLCA	12	415	0	415	0	2	71	2	NA	0	0	0	0	0	0	0	0	0
TCGA-DK-AA74-01A-11D-A390-01	0.0915175	0.0900543	0.00230283	BLCA	9	1708	0	1708	0	2	75	3	NA	0	1	0	0	0	0	0	0	0
TCGA-DK-AA75-01A-11D-A390-01	0.192818	0.203853	0.00410827	BLCA	NA	340	1	328	1	2	82	3	NA	0	0	0	0	0	0	0	0	0
TCGA-DK-AA76-01A-11D-A390-01	0.157834	0.158593	0.00324675	BLCA	6	366	0	366	0	1	64	2	NA	0	0	0	0	0	0	1	0	0
TCGA-DK-AA77-01A-11D-A390-01	0.114869	0.118538	0.0028196	BLCA	6	618	0	467	1	2	61	2	NA	0	0	0	0	0	0	0	0	0
TCGA-E5-A2PC-01A-11D-A201-01	0.0850655	0.104938	0.00364299	BLCA	22	1326	0	1326	0	1	61	4	NA	0	1	0	0	0	0	0	0	0
TCGA-E5-A4TZ-01A-11D-A31K-01	0.170298	0.173089	0.00387647	BLCA	21	467	1	435	1	2	64	4	NA	0	1	0	0	0	0	0	0	0
TCGA-E5-A4U1-01A-11D-A31K-01	0.101378	0.115647	0.00373351	BLCA	15	1181	0	705	1	2	72	2	NA	0	1	0	0	0	0	0	0	0
TCGA-E7-A3X6-01A-12D-A22Y-01	0.0370766	0.0581419	0.00297629	BLCA	10	904	1	369	1	2	70	2	NA	0	0	0	0	0	0	0	0	0
TCGA-E7-A3Y1-01A-11D-A22Y-01	0.0446751	0.0470422	0.00268599	BLCA	1	163	0	163	0	2	57	2	NA	0	0	0	0	0	0	0	0	0
TCGA-E7-A4IJ-01A-31D-A26L-01	0.169178	0.182478	0.00491189	BLCA	19	674	1	620	1	2	56	2	NA	0	0	0	0	0	0	0	0	0
TCGA-E7-A4XJ-01A-11D-A26L-01	0.00749089	0.0104619	0.00374659	BLCA	0	68	1	68	0	2	66	2	NA	0	0	1	0	0	0	0	0	0
TCGA-E7-A519-01A-11D-A26L-01	NA	0.0144165	0.00648485	BLCA	0	508	0	508	0	2	72	2	NA	0	0	0	0	0	0	0	0	0
TCGA-E7-A541-01A-11D-A26L-01	0.183126	0.198992	0.00393991	BLCA	24	778	1	778	0	2	66	2	NA	0	0	0	0	0	0	0	0	0
TCGA-E7-A5KE-01A-11D-A288-01	0.0868765	0.0915299	0.00505817	BLCA	14	17	0	17	0	1	78	2	NA	0	0	0	0	0	0	0	0	0
TCGA-E7-A5KF-01A-11D-A288-01	0.0186851	0.0264515	0.00315724	BLCA	3	20	0	20	0	2	67	2	NA	0	0	0	0	0	0	0	0	0
TCGA-E7-A677-01A-11D-A30D-01	0.0383543	0.051407	0.0031534	BLCA	3	820	0	820	0	2	81	2	NA	0	0	0	0	0	0	0	0	0
TCGA-E7-A678-01A-11D-A30D-01	0.00926869	0.0147725	0.00285595	BLCA	0	798	0	798	0	2	55	3	NA	0	0	0	0	0	0	0	0	0
TCGA-E7-A6MD-01A-41D-A34T-01	0.0845946	0.0845304	0.00321109	BLCA	17	129	0	129	0	2	66	4	NA	0	0	0	0	0	0	0	0	0
TCGA-E7-A6ME-01A-22D-A32A-01	0.162316	0.174598	0.00292215	BLCA	7	731	0	731	0	2	75	2	NA	0	0	0	0	0	0	0	0	0
TCGA-E7-A6MF-01A-12D-A32A-01	0.00663477	0.00944627	0.00295452	BLCA	0	750	0	750	0	2	37	2	NA	0	0	0	0	0	0	0	0	0
TCGA-E7-A7DU-01A-11D-A32A-01	0.0948433	0.11766	0.00252651	BLCA	15	28	0	28	0	2	73	3	NA	0	1	0	0	0	0	0	0	0
TCGA-E7-A7DV-01A-11D-A338-01	0.144905	0.147846	0.00268714	BLCA	12	37	0	37	0	2	44	4	NA	0	0	0	0	0	0	0	0	0
TCGA-E7-A7PW-01A-11D-A34T-01	0.177277	0.17985	0.00414358	BLCA	14	416	0	174	1	2	63	3	NA	0	0	0	0	0	0	0	0	0
TCGA-E7-A7XN-01A-11D-A34T-01	0.00737071	0.0103313	0.00300804	BLCA	0	428	0	190	1	2	66	3	NA	0	0	0	0	0	0	0	0	0
TCGA-E7-A85H-01A-11D-A34T-01	0.130333	0.136035	0.00467843	BLCA	9	394	0	394	0	2	64	3	NA	0	0	0	0	0	0	0	0	0
TCGA-E7-A8O7-01A-11D-A363-01	0.00646668	0.0132354	0.00249369	BLCA	0	466	0	466	0	2	52	2	NA	0	0	0	0	0	0	0	0	0
TCGA-E7-A97P-01A-11D-A38F-01	0.0808681	0.0786449	0.00251784	BLCA	2	437	1	437	0	2	73	2	NA	0	0	0	0	0	0	0	0	0
TCGA-E7-A97Q-01A-11D-A38F-01	0.0857812	0.098598	0.00293395	BLCA	22	246	1	246	1	1	60	4	NA	0	1	0	0	0	0	0	0	0
TCGA-FD-A3B3-01A-12D-A201-01	0.0987113	0.101196	0.00268105	BLCA	10	974	1	974	0	1	74	3	NA	0	0	0	0	0	0	0	0	0
TCGA-FD-A3B4-01A-12D-A201-01	0.0525571	0.0733674	0.00343675	BLCA	6	510	1	359	1	1	55	3	NA	0	0	0	0	0	0	0	0	0
TCGA-FD-A3B5-01A-11D-A20B-01	0.187708	0.197064	0.00306132	BLCA	13	272	1	272	1	2	86	4	NA	0	0	0	0	0	0	0	0	0
TCGA-FD-A3B6-01A-21D-A20B-01	0.132875	0.142216	0.00298157	BLCA	14	1005	1	1005	0	2	75	2	NA	0	0	0	0	0	0	0	0	0
TCGA-FD-A3B7-01A-31D-A20B-01	0.129359	0.130014	0.00456398	BLCA	9	122	1	110	1	2	66	3	NA	0	0	0	0	0	0	0	0	0
TCGA-FD-A3B8-01A-31D-A20B-01	0.0270398	0.0274898	0.00188298	BLCA	NA	384	0	384	0	2	56	2	NA	0	0	0	0	0	0	0	0	0
TCGA-FD-A3N5-01A-11D-A219-01	0.0710013	0.0780393	0.00478355	BLCA	7	685	1	346	1	2	69	2	NA	0	1	0	0	0	0	0	0	0
TCGA-FD-A3N6-01A-11D-A219-01	0.0180468	0.03076	0.00307725	BLCA	1	851	0	851	0	1	43	2	NA	0	0	0	0	0	0	0	0	0
TCGA-FD-A3NA-01A-11D-A219-01	0.101836	0.115699	0.00264652	BLCA	NA	1845	0	1338	1	2	60	2	NA	0	1	0	0	0	0	1	0	0
TCGA-FD-A3SJ-01A-12D-A22Y-01	0.172679	0.173564	0.00375144	BLCA	14	739	1	281	1	2	59	4	NA	0	0	0	0	0	0	0	0	0
TCGA-FD-A3SL-01A-21D-A22Y-01	0.151061	0.15883	0.00238195	BLCA	14	712	1	260	1	2	60	4	NA	0	0	0	0	0	0	0	0	0
TCGA-FD-A3SM-01A-11D-A22Y-01	0.0307855	0.0433815	0.0025214	BLCA	6	547	1	144	1	2	70	4	NA	0	0	0	0	0	0	0	0	0
TCGA-FD-A3SN-01A-12D-A22Y-01	0.0336225	0.0583882	0.00240345	BLCA	8	887	0	110	1	2	79	3	NA	0	0	0	0	0	0	0	0	0
TCGA-FD-A3SO-01A-11D-A22Y-01	0.0346309	0.0478395	0.00225772	BLCA	10	168	1	143	1	2	68	4	NA	0	1	0	0	0	0	0	0	0
TCGA-FD-A3SP-01A-31D-A22Y-01	0.0992661	0.0983704	0.00253274	BLCA	6	783	0	783	0	2	60	3	NA	0	0	0	0	0	0	0	0	0
TCGA-FD-A3SQ-01A-21D-A22Y-01	0.137201	0.131173	0.00247408	BLCA	9	1423	1	991	1	2	62	4	NA	0	0	0	0	0	0	0	0	0
TCGA-FD-A3SR-01A-11D-A22Y-01	0.113393	0.121767	0.00333581	BLCA	12	602	1	372	1	2	68	4	NA	0	1	0	0	0	0	0	0	0
TCGA-FD-A3SS-01A-12D-A22Y-01	0.111864	0.12463	0.00246248	BLCA	8	391	1	220	1	2	66	4	NA	0	0	0	0	0	0	0	0	1
TCGA-FD-A43N-01A-11D-A23T-01	0.181799	0.178843	0.00320559	BLCA	17	699	0	699	0	2	76	3	NA	0	0	0	0	0	0	0	0	0
TCGA-FD-A43P-01A-31D-A23T-01	0.119468	0.129692	0.00549347	BLCA	13	832	0	832	0	2	74	2	NA	0	1	0	0	0	0	0	0	0
TCGA-FD-A43S-01A-21D-A23T-01	0.00667414	0.00863281	0.00260228	BLCA	0	455	0	455	0	1	71	3	NA	0	NA	NA	NA	NA	NA	NA	NA	NA
TCGA-FD-A43U-01A-11D-A23T-01	0.123264	0.126729	0.002833	BLCA	23	636	0	497	1	2	70	4	NA	0	0	0	0	0	0	0	0	0
TCGA-FD-A43X-01A-11D-A23T-01	0.0998813	0.101601	0.00341621	BLCA	8	110	0	110	0	2	84	2	NA	0	0	0	0	0	0	0	0	0
TCGA-FD-A43Y-01A-21D-A26L-01	0.147005	0.15464	0.00413783	BLCA	6	474	1	474	0	2	65	3	NA	0	0	0	0	0	0	0	0	0
TCGA-FD-A5BR-01A-11D-A26L-01	0.155977	0.149509	0.00251209	BLCA	8	813	0	813	0	2	57	2	NA	0	1	0	0	0	0	0	0	0
TCGA-FD-A5BS-01A-21D-A26L-01	0.0374674	0.0374416	0.00269507	BLCA	0	1639	0	1639	0	2	68	3	NA	0	0	0	0	0	0	0	0	0
TCGA-FD-A5BT-01A-11D-A26L-01	0.10242	0.100885	0.00316552	BLCA	23	328	1	328	0	2	84	3	NA	0	0	0	1	0	0	0	0	0
TCGA-FD-A5BU-01A-31D-A26L-01	0.032945	0.0424353	0.00321043	BLCA	5	588	0	588	0	1	76	2	NA	0	0	0	0	0	0	0	0	0
TCGA-FD-A5BV-01A-11D-A26L-01	0.123403	0.131278	0.00405248	BLCA	5	163	1	134	1	1	47	3	NA	0	0	0	0	0	0	0	0	0
TCGA-FD-A5BX-01A-11D-A26L-01	0.0266737	0.03576	0.00248024	BLCA	3	173	1	99	1	2	82	4	NA	0	0	0	0	0	0	1	0	0
TCGA-FD-A5BY-01A-31D-A288-01	0.0803379	0.0956261	0.00475115	BLCA	25	251	0	251	0	1	63	3	NA	0	0	0	0	0	0	0	0	0
TCGA-FD-A5BZ-01A-11D-A288-01	0.172123	0.180466	0.0040003	BLCA	20	835	1	533	1	1	77	4	NA	0	0	0	0	0	0	0	0	0
TCGA-FD-A5C0-01A-11D-A288-01	0.0496953	0.0768635	0.00339954	BLCA	19	550	1	27	1	2	61	4	NA	0	0	0	0	0	0	0	0	0
TCGA-FD-A5C1-01A-11D-A288-01	0.189358	0.186228	0.00361677	BLCA	14	1792	0	1792	0	1	61	3	NA	0	0	0	0	0	0	0	0	0
TCGA-FD-A62N-01A-11D-A30D-01	0.0817488	0.0855358	0.00245618	BLCA	11	82	0	82	0	2	69	3	NA	0	1	0	0	0	0	0	0	0
TCGA-FD-A62O-01A-11D-A30D-01	0.10193	0.113935	0.00283124	BLCA	20	216	1	216	0	2	74	4	NA	0	0	0	0	0	0	0	0	1
TCGA-FD-A62P-01A-32D-A30D-01	0.160595	0.157837	0.00318403	BLCA	22	191	1	191	1	2	76	2	NA	0	0	0	0	0	0	0	0	0
TCGA-FD-A62S-01A-11D-A30D-01	0.136786	0.148384	0.00361788	BLCA	19	406	1	306	1	1	60	3	NA	0	0	0	0	0	0	0	0	0
TCGA-FD-A6TA-01A-12D-A338-01	0.0362948	0.0517047	0.00348737	BLCA	9	1912	0	1912	0	2	58	4	NA	0	0	0	0	1	0	0	0	0
TCGA-FD-A6TB-01A-12D-A338-01	0.0870395	0.0870772	0.00226723	BLCA	8	572	0	572	0	2	82	3	NA	0	0	0	0	0	0	0	0	0
TCGA-FD-A6TC-01A-21D-A338-01	0.11912	0.138329	0.00304891	BLCA	12	187	0	187	0	1	79	3	NA	0	0	0	0	0	0	0	0	0
TCGA-FD-A6TD-01A-51D-A338-01	0.126007	0.123777	0.0021149	BLCA	9	386	1	386	0	2	77	3	NA	0	1	0	0	0	0	1	0	0
TCGA-FD-A6TE-01A-12D-A338-01	0.11998	0.135214	0.00242747	BLCA	24	376	0	321	1	2	54	4	NA	0	1	0	0	0	0	0	0	0
TCGA-FD-A6TF-01A-52D-A32A-01	0.127879	0.138298	0.00266396	BLCA	18	69	1	69	0	1	80	4	NA	0	1	0	0	0	0	0	0	0
TCGA-FD-A6TG-01A-11D-A32A-01	0.184337	0.192119	0.00345917	BLCA	20	93	1	93	0	2	73	4	NA	0	0	0	0	0	0	0	0	0
TCGA-FD-A6TH-01A-11D-A32A-01	0.203453	0.200713	0.00292838	BLCA	14	131	1	126	1	2	63	4	NA	0	0	0	0	0	0	0	0	0
TCGA-FD-A6TI-01A-11D-A32A-01	0.0610762	0.08855	0.00212824	BLCA	22	294	1	294	0	2	73	4	NA	0	0	0	0	0	0	0	0	0
TCGA-FD-A6TK-01A-42D-A338-01	0.112287	0.108036	0.00271901	BLCA	13	330	0	330	0	2	60	3	NA	0	0	0	0	0	0	0	0	0
TCGA-FJ-A3Z7-01A-12D-A23L-01	0.145708	0.164577	0.00422079	BLCA	10	945	0	945	0	2	76	4	NA	0	1	0	0	0	0	0	0	0
TCGA-FJ-A3Z9-01A-11D-A26L-01	0.0109998	0.0133636	0.00271131	BLCA	1	385	1	385	0	2	72	NA	NA	0	0	1	0	0	0	0	0	0
TCGA-FJ-A3ZE-01A-11D-A23L-01	0.159953	0.159005	0.00316348	BLCA	10	324	1	152	1	2	65	4	NA	0	0	0	0	0	0	0	0	0
TCGA-FJ-A3ZF-01A-11D-A23L-01	0.160301	0.163251	0.00527429	BLCA	13	524	0	524	0	2	73	3	NA	0	0	0	0	0	0	0	0	0
TCGA-FJ-A871-01A-11D-A34T-01	0.0143138	0.017769	0.00234339	BLCA	0	272	1	106	1	2	49	3	NA	0	0	1	0	0	1	0	0	0
TCGA-FT-A3EE-01A-11D-A201-01	0.037957	0.0573938	0.00252899	BLCA	19	99	1	99	0	1	80	3	NA	0	0	0	0	0	0	0	0	0
TCGA-FT-A61P-01A-11D-A30D-01	0.111476	0.121287	0.00291886	BLCA	18	337	0	337	0	2	76	4	NA	0	0	0	0	0	0	0	0	0
TCGA-G2-A2EF-01A-12D-A18E-01	0.116598	0.118469	0.00301608	BLCA	12	1884	0	1884	0	2	50	2	NA	0	1	0	0	0	0	0	0	0
TCGA-G2-A2EJ-01A-11D-A17S-01	0.0317626	0.0376952	0.00332592	BLCA	7	1460	0	910	1	1	56	2	NA	0	0	0	0	0	0	1	0	0
TCGA-G2-A2EK-01A-22D-A18E-01	0.0585957	0.0574112	0.00271358	BLCA	4	485	0	485	1	2	57	2	NA	0	0	0	0	0	0	0	0	0
TCGA-G2-A2EL-01A-12D-A18E-01	0.0536512	0.0692192	0.00313381	BLCA	5	819	1	105	1	2	77	2	NA	0	0	0	1	0	1	0	0	0
TCGA-G2-A2EO-01A-11D-A17S-01	0.114939	0.122835	0.00356473	BLCA	18	1804	1	1804	0	2	69	3	NA	0	0	0	0	0	0	0	0	0
TCGA-G2-A2ES-01A-11D-A17S-01	0.057172	0.0612524	0.00317927	BLCA	4	1004	1	897	1	2	85	2	NA	0	0	0	0	0	0	0	0	0
TCGA-G2-A3IB-01A-11D-A20B-01	0.0524023	0.0704622	0.00300555	BLCA	6	220	1	220	1	2	66	2	NA	0	1	0	0	0	0	0	0	0
TCGA-G2-A3IE-01A-11D-A20B-01	0.16211	0.168257	0.00381792	BLCA	4	612	1	612	1	2	51	2	NA	0	0	0	0	0	0	0	0	0
TCGA-G2-A3VY-01A-11D-A22Y-01	0.141901	0.158283	0.00460763	BLCA	17	536	0	536	0	2	66	2	NA	0	0	0	0	0	1	0	0	0
TCGA-G2-AA3B-01A-11D-A390-01	0.185675	0.196008	0.00376827	BLCA	7	2008	0	2008	0	1	75	2	NA	0	1	0	0	0	0	0	0	0
TCGA-G2-AA3C-01A-21D-A390-01	0.0162111	0.0216707	0.00214807	BLCA	2	211	1	211	1	2	66	4	NA	0	0	1	0	0	0	1	0	0
TCGA-G2-AA3D-01A-11D-A390-01	0.188467	0.180237	0.00413516	BLCA	5	2139	0	2139	0	2	60	4	NA	0	0	0	0	0	1	0	0	0
TCGA-G2-AA3F-01A-12D-A42D-01	0.170594	0.1845	0.00318068	BLCA	11	893	0	893	0	2	77	4	NA	0	0	0	0	0	0	0	0	0
TCGA-GC-A3BM-01A-11D-A22Y-01	0.139092	0.147333	0.00304105	BLCA	24	651	1	651	1	2	70	2	NA	0	0	0	0	0	0	0	0	0
TCGA-GC-A3I6-01A-11D-A20B-01	0.108609	0.12613	0.00243065	BLCA	15	630	1	546	1	2	45	3	NA	0	0	0	0	0	0	1	0	0
TCGA-GC-A3OO-01A-11D-A22Y-01	0.129844	0.124636	0.00217758	BLCA	12	481	0	481	0	2	79	2	NA	0	1	0	0	0	0	0	0	0
TCGA-GC-A3RB-01A-12D-A21Y-01	0.0916928	0.0938738	0.00445422	BLCA	8	582	0	582	0	2	54	3	NA	0	1	0	0	0	0	0	0	0
TCGA-GC-A3RC-01A-11D-A22Y-01	0.0890949	0.0908215	0.00262853	BLCA	17	484	0	484	0	2	59	2	NA	0	1	0	0	0	0	0	0	0
TCGA-GC-A3RD-01A-12D-A22Y-01	0.121541	0.130686	0.00319415	BLCA	18	428	0	428	0	1	83	3	NA	0	0	0	0	0	0	0	0	0
TCGA-GC-A3WC-01A-31D-A22Y-01	0.0499644	0.0542192	0.00222329	BLCA	7	540	0	540	0	1	80	3	NA	0	1	0	0	0	0	0	0	0
TCGA-GC-A3YS-01A-11D-A23L-01	0.175717	0.186619	0.00397917	BLCA	17	758	0	758	0	2	61	4	NA	0	0	0	0	0	0	0	0	0
TCGA-GC-A4ZW-01A-11D-A26L-01	0.166424	0.166308	0.0050171	BLCA	14	15	0	15	0	2	71	3	NA	0	0	0	0	0	0	0	0	0
TCGA-GC-A6I1-01A-12D-A31K-01	0.112164	0.11847	0.00318657	BLCA	10	272	1	272	0	1	90	2	NA	0	0	0	0	0	0	0	0	0
TCGA-GC-A6I3-01A-11D-A31K-01	0.18667	0.188095	0.00397937	BLCA	16	423	0	423	0	1	90	4	NA	0	0	0	0	0	0	0	0	0
TCGA-GD-A2C5-01A-12D-A17S-01	0.128433	0.140677	0.00537693	BLCA	16	812	0	214	1	1	53	4	NA	0	0	0	0	0	0	0	0	0
TCGA-GD-A3OP-01A-21D-A21Y-01	0.0902523	0.0989963	0.00174539	BLCA	15	64	0	64	0	1	84	4	NA	0	0	0	1	0	0	1	0	0
TCGA-GD-A3OQ-01A-32D-A21Y-01	0.0456008	0.049897	0.0022629	BLCA	0	95	0	95	0	2	48	4	NA	0	0	0	0	0	0	0	0	0
TCGA-GD-A3OS-01A-12D-A21Y-01	0.09719	0.111866	0.00337345	BLCA	20	638	0	223	1	1	54	2	NA	0	0	0	0	0	0	0	0	0
TCGA-GD-A6C6-01A-21D-A31K-01	0.0690743	0.0822353	0.00512993	BLCA	14	67	0	67	0	2	64	3	NA	0	0	0	0	0	0	0	0	0
TCGA-GD-A76B-01A-11D-A32A-01	0.175577	0.172949	0.00259822	BLCA	8	224	0	224	0	1	86	2	NA	0	0	0	0	0	0	0	0	0
TCGA-GU-A42P-01A-11D-A23T-01	0.147916	0.157131	0.00382327	BLCA	21	332	1	332	0	2	72	4	NA	0	1	0	0	0	0	0	0	0
TCGA-GU-A42Q-01A-11D-A23T-01	0.0780245	0.0832898	0.0037812	BLCA	7	344	1	344	0	2	67	3	NA	0	0	0	0	0	0	0	0	0
TCGA-GU-A42R-01A-11D-A23L-01	0.0616337	0.0711948	0.00269572	BLCA	6	577	1	91	1	2	68	4	NA	0	0	0	0	0	0	0	0	0
TCGA-GU-A762-01A-11D-A338-01	0.131358	0.145388	0.0028699	BLCA	16	232	1	232	1	2	87	4	NA	0	1	0	0	0	0	0	0	0
TCGA-GU-A763-01A-11D-A32A-01	0.00844422	0.0136868	0.00292355	BLCA	1	997	0	303	1	2	72	3	NA	0	0	0	0	0	0	0	0	0
TCGA-GU-A764-01A-11D-A34T-01	0.110791	0.109946	0.00245992	BLCA	15	610	0	610	0	2	66	2	NA	0	0	0	0	0	0	0	0	0
TCGA-GU-A766-01A-11D-A32A-01	0.114042	0.114276	0.00251873	BLCA	7	480	0	480	0	2	62	2	NA	0	1	0	0	0	0	0	0	0
TCGA-GU-A767-01A-11D-A32A-01	0.153756	0.163106	0.00277218	BLCA	12	144	1	144	1	2	81	4	NA	0	0	0	0	0	0	0	0	0
TCGA-GU-AATO-01A-11D-A390-01	0.0720852	0.083923	0.00287074	BLCA	20	324	1	324	1	2	75	4	NA	0	0	0	0	0	0	0	0	1
TCGA-GU-AATP-01A-11D-A390-01	0.168338	0.17358	0.0028802	BLCA	16	1003	0	596	1	2	74	4	NA	0	1	0	0	0	0	0	0	0
TCGA-GU-AATQ-01A-11D-A390-01	0.133423	0.135204	0.00329021	BLCA	15	213	1	213	1	2	68	3	NA	0	0	0	0	0	0	0	0	0
TCGA-GV-A3JV-01A-11D-A21Y-01	0.157017	0.156993	0.00334022	BLCA	16	434	1	134	1	2	66	4	NA	0	0	0	0	0	0	0	0	0
TCGA-GV-A3JW-01A-11D-A20B-01	0.134472	0.149714	0.00447959	BLCA	12	649	0	271	1	2	74	2	NA	0	1	0	0	0	0	0	0	0
TCGA-GV-A3JX-01A-11D-A20B-01	0.102565	0.112116	0.00254205	BLCA	12	581	0	581	0	2	59	3	NA	0	0	0	0	0	0	0	0	0
TCGA-GV-A3JZ-01A-11D-A219-01	0.122384	0.142673	0.00424246	BLCA	13	603	0	603	0	2	55	4	NA	0	1	0	0	0	0	0	0	0
TCGA-GV-A3QF-01A-31D-A22Y-01	0.0608288	0.0776852	0.00328255	BLCA	17	617	1	617	0	2	79	4	NA	0	0	0	0	0	0	0	0	0
TCGA-GV-A3QG-01A-11D-A21Y-01	0.100201	0.0966128	0.00173578	BLCA	2	NA	1	84	1	2	65	4	NA	0	0	0	0	0	0	0	0	0
TCGA-GV-A3QH-01A-11D-A21Y-01	0.18374	0.194594	0.00284733	BLCA	24	258	1	125	1	2	67	2	NA	0	0	0	0	0	0	0	0	0
TCGA-GV-A3QI-01A-11D-A21Y-01	0.0652982	0.0832914	0.00327396	BLCA	13	1110	0	768	1	2	47	3	NA	0	0	0	0	0	0	0	0	0
TCGA-GV-A3QK-01B-11D-A23L-01	0.052341	0.066368	0.00264652	BLCA	10	832	0	832	0	1	56	4	NA	0	0	0	0	0	0	0	0	0
TCGA-GV-A40E-01A-12D-A23L-01	0.160925	0.162052	0.00347458	BLCA	21	261	1	219	1	2	75	2	NA	0	0	0	0	0	0	0	0	1
TCGA-GV-A40G-01A-11D-A23L-01	0.109845	0.128889	0.00359025	BLCA	17	580	0	580	0	2	77	2	NA	0	0	0	0	0	0	0	0	0
TCGA-GV-A6ZA-01A-12D-A338-01	0.144679	0.159962	0.00323152	BLCA	12	691	0	691	0	2	54	2	NA	0	0	0	0	0	0	0	0	0
TCGA-H4-A2HO-01A-11D-A17S-01	0.0169661	0.0270976	0.00461583	BLCA	0	46	0	46	0	2	53	3	NA	0	0	0	0	0	0	0	0	0
TCGA-H4-A2HQ-01A-11D-A17S-01	NA	0.170989	0.00645707	BLCA	22	590	0	318	1	1	64	4	NA	0	0	0	0	0	0	0	0	0
TCGA-HQ-A2OE-01A-11D-A201-01	0.162232	0.17674	0.00450725	BLCA	22	1174	0	1174	0	2	69	NA	NA	0	0	0	0	0	0	0	0	0
TCGA-HQ-A2OF-01A-11D-A26L-01	0.104853	0.111373	0.00417256	BLCA	18	1947	0	907	1	1	52	3	NA	0	0	0	0	0	0	0	0	0
TCGA-HQ-A5ND-01A-11D-A26L-01	0.0870309	0.106905	0.0047	BLCA	18	274	1	84	1	2	78	4	NA	0	1	0	0	0	0	0	0	1
TCGA-HQ-A5NE-01A-12D-A288-01	0.167041	0.161204	0.00338854	BLCA	26	370	1	211	1	2	57	3	NA	0	1	0	0	0	0	0	0	1
TCGA-K4-A3WS-01A-11D-A22Y-01	0.165	0.161635	0.00226666	BLCA	14	761	0	761	0	2	66	3	NA	0	0	0	0	1	0	0	0	0
TCGA-K4-A3WU-01B-11D-A23L-01	0.127676	0.126718	0.00236612	BLCA	1	105	0	105	0	2	87	3	NA	0	0	0	0	0	0	0	0	0
TCGA-K4-A3WV-01A-11D-A22Y-01	0.0820635	0.105748	0.00396003	BLCA	14	646	0	646	0	1	77	2	NA	0	0	0	0	0	0	0	0	0
TCGA-K4-A4AB-01B-12D-A288-01	0.0885387	0.0934019	0.00319183	BLCA	10	84	0	84	0	2	76	3	NA	0	1	0	0	0	0	0	0	0
TCGA-K4-A4AC-01A-21D-A26L-01	0.162958	0.168391	0.00363308	BLCA	17	278	1	170	1	2	83	2	NA	0	0	0	0	0	0	0	0	0
TCGA-K4-A54R-01A-11D-A26L-01	0.0602386	0.0776319	0.00327547	BLCA	5	842	0	842	0	2	59	2	NA	0	0	0	0	0	1	0	0	0
TCGA-K4-A5RH-01A-11D-A30D-01	0.1795	0.188096	0.00337667	BLCA	11	276	0	196	1	2	69	3	NA	0	0	0	0	0	0	0	0	0
TCGA-K4-A5RI-01A-11D-A288-01	0.0818448	0.0908685	0.00296756	BLCA	15	356	1	236	1	1	67	3	NA	0	0	0	0	0	0	0	0	0
TCGA-K4-A5RJ-01A-11D-A288-01	0.0870307	0.0890589	0.00331629	BLCA	13	539	0	539	0	2	75	2	NA	0	1	0	0	0	0	0	0	0
TCGA-K4-A6FZ-01A-11D-A31K-01	0.156959	0.175487	0.00232817	BLCA	20	55	0	55	0	1	75	3	NA	0	0	0	0	0	0	0	0	0
TCGA-K4-A6MB-01A-11D-A31K-01	0.0691227	0.0865547	0.00531026	BLCA	10	469	0	469	0	2	64	4	NA	0	1	0	0	0	0	0	0	0
TCGA-K4-A83P-01A-11D-A34T-01	0.0763851	0.0808466	0.00220532	BLCA	25	495	0	70	1	2	77	4	NA	0	0	0	0	0	0	1	0	0
TCGA-K4-AAQO-01A-11D-A38F-01	0.10532	0.126418	0.00232713	BLCA	13	359	0	359	0	2	56	3	NA	0	1	0	0	0	0	0	0	0
TCGA-KQ-A41N-01A-11D-A338-01	0.0646869	0.068582	0.00371029	BLCA	4	1604	0	1604	0	2	73	3	NA	0	1	0	1	1	0	1	0	1
TCGA-KQ-A41O-01A-12D-A34T-01	0.0706241	0.0912704	0.00329895	BLCA	18	1538	0	1538	0	2	84	4	NA	0	0	0	0	0	0	0	0	0
TCGA-KQ-A41P-01A-12D-A338-01	0.0926506	0.111516	0.00303775	BLCA	18	1094	0	178	1	2	76	4	NA	0	0	0	0	0	0	0	0	0
TCGA-KQ-A41Q-01A-11D-A338-01	0.0838298	0.100579	0.0027081	BLCA	13	1429	0	1314	1	2	89	3	NA	0	0	0	0	0	0	0	0	0
TCGA-KQ-A41R-01A-21D-A34T-01	0.177235	0.171641	0.00356622	BLCA	14	1350	0	1350	0	1	80	2	NA	0	0	0	0	0	1	0	0	0
TCGA-KQ-A41S-01A-12D-A338-01	0.099279	0.103832	0.00218296	BLCA	30	35	0	35	0	1	87	3	NA	0	1	0	0	0	0	0	1	0
TCGA-LC-A66R-01A-41D-A30D-01	0.148743	0.163015	0.00404595	BLCA	15	466	0	466	0	2	78	4	NA	0	1	0	0	0	0	0	0	0
TCGA-LT-A5Z6-01A-11D-A288-01	0.0909438	0.104881	0.00452704	BLCA	8	474	0	474	0	2	56	2	NA	0	0	0	0	0	0	0	0	0
TCGA-LT-A8JT-01A-11D-A363-01	0.0129202	0.0175222	0.00225416	BLCA	5	641	0	641	0	1	69	2	NA	0	0	0	0	0	0	0	0	0
TCGA-MV-A51V-01A-11D-A26L-01	0.200679	0.206011	0.0039426	BLCA	22	410	0	410	0	2	75	3	NA	0	0	0	0	0	0	0	0	1
TCGA-PQ-A6FI-01A-11D-A31K-01	0.0989694	0.111805	0.00304702	BLCA	15	372	0	372	0	2	70	2	NA	0	0	0	0	0	0	0	0	0
TCGA-PQ-A6FN-01A-11D-A31K-01	0.118369	0.136673	0.00263562	BLCA	18	507	0	507	0	1	78	3	NA	0	0	0	0	0	0	0	0	0
TCGA-R3-A69X-01A-22D-A30D-01	0.125937	0.13323	0.00233159	BLCA	27	433	0	433	0	2	70	3	NA	0	0	0	0	0	0	0	0	0
TCGA-S5-A6DX-01A-11D-A31K-01	0.112948	0.121385	0.00264205	BLCA	20	56	1	56	1	2	83	4	NA	0	0	0	0	0	0	0	0	0
TCGA-S5-AA26-01A-11D-A38F-01	0.0440433	0.0653584	0.00256833	BLCA	6	503	0	503	0	2	46	3	NA	0	0	0	0	0	0	0	0	0
TCGA-SY-A9G0-01A-12D-A38F-01	0.132372	0.125606	0.00197365	BLCA	27	1008	1	1008	0	2	82	4	NA	0	0	0	0	0	0	0	0	0
TCGA-SY-A9G5-01A-11D-A38F-01	0.0863464	0.110521	0.00236788	BLCA	16	1186	0	1186	0	2	66	3	NA	0	0	0	0	0	0	1	0	0
TCGA-UY-A78K-01A-11D-A338-01	0.194515	0.196185	0.00261615	BLCA	22	536	1	536	0	2	60	4	NA	0	0	0	0	0	0	0	0	0
TCGA-UY-A78L-01A-12D-A338-01	0.140857	0.134995	0.00249992	BLCA	7	1127	0	355	1	2	62	4	NA	0	0	0	0	0	0	0	0	0
TCGA-UY-A78M-01A-21D-A34T-01	0.18102	0.187417	0.00336474	BLCA	5	690	1	690	1	1	81	4	NA	0	0	0	0	0	0	0	0	0
TCGA-UY-A78N-01A-12D-A338-01	0.0734677	0.0879853	0.00286351	BLCA	20	2641	1	2472	1	2	80	4	NA	0	0	0	0	0	0	0	0	0
TCGA-UY-A78O-01A-12D-A338-01	0.173563	0.182076	0.00321035	BLCA	12	2312	0	2312	0	1	75	2	NA	0	1	0	0	0	0	0	0	0
TCGA-UY-A78P-01A-12D-A363-01	0.0629794	0.0739004	0.00292554	BLCA	4	2380	0	2380	0	1	78	2	NA	0	0	0	1	0	0	0	0	0
TCGA-UY-A8OB-01A-12D-A42D-01	0.0809521	0.104971	0.00351432	BLCA	18	2109	0	2109	0	2	63	4	NA	0	1	0	0	0	0	0	0	0
TCGA-UY-A8OC-01A-11D-A363-01	0.0463347	0.060165	0.00261257	BLCA	14	92	1	32	1	2	90	4	NA	0	0	1	0	0	0	0	0	0
TCGA-UY-A8OD-01A-11D-A363-01	0.112193	0.13349	0.00455976	BLCA	16	3432	0	3432	0	1	68	2	NA	0	0	0	0	0	0	0	0	0
TCGA-UY-A9PA-01A-11D-A38F-01	0.0820387	0.0847743	0.00199034	BLCA	7	1072	0	1072	0	2	48	3	NA	0	0	0	0	0	0	0	0	0
TCGA-UY-A9PB-01A-11D-A38F-01	0.196127	0.189821	0.00232663	BLCA	12	899	0	899	0	2	49	3	NA	0	1	0	0	0	0	0	0	0
TCGA-UY-A9PD-01A-11D-A38F-01	0.0485659	0.0650301	0.00311557	BLCA	15	542	0	542	0	2	80	3	NA	0	0	0	0	0	1	0	0	0
TCGA-UY-A9PE-01A-11D-A38F-01	0.146202	0.158631	0.00314017	BLCA	14	189	0	473	1	2	86	4	NA	0	0	0	0	0	1	0	0	0
TCGA-UY-A9PF-01A-11D-A38F-01	0.084464	0.102168	0.00207275	BLCA	13	117	0	117	0	2	77	4	NA	0	0	0	0	0	0	0	0	0
TCGA-UY-A9PH-01A-11D-A38F-01	0.0916802	0.106769	0.00236782	BLCA	20	1561	0	1561	0	2	73	2	NA	0	1	0	0	0	0	0	0	0
TCGA-XF-A8HB-01A-11D-A363-01	0.0471879	0.0539864	0.00316121	BLCA	5	1370	0	1370	0	1	50	2	NA	0	0	0	0	0	0	0	0	1
TCGA-XF-A8HC-01A-11D-A363-01	0.0592283	0.0756008	0.00354936	BLCA	14	200	1	200	0	2	79	4	NA	0	0	0	0	0	0	0	0	0
TCGA-XF-A8HD-01A-11D-A363-01	0.119553	0.13602	0.00318804	BLCA	16	2964	0	2964	0	2	77	3	NA	0	0	0	0	0	0	0	0	0
TCGA-XF-A8HE-01A-11D-A363-01	0.0264648	0.0279652	0.00239455	BLCA	5	3817	0	3817	0	2	47	3	NA	0	0	0	0	0	0	0	0	0
TCGA-XF-A8HF-01A-11D-A363-01	0.161138	0.159336	0.00309037	BLCA	23	2954	1	2954	0	2	80	3	NA	0	0	0	0	0	0	0	0	0
TCGA-XF-A8HG-01A-11D-A363-01	0.0683064	0.0943871	0.00388598	BLCA	25	467	1	398	1	2	69	3	NA	0	0	0	0	0	0	0	0	0
TCGA-XF-A8HH-01A-11D-A38F-01	0.1143	0.134286	0.00240784	BLCA	14	57	1	57	1	1	61	4	NA	0	1	0	0	0	0	0	0	0
TCGA-XF-A8HI-01A-11D-A38F-01	0.0509581	0.0693295	0.00207159	BLCA	3	544	1	468	1	1	57	4	NA	0	0	0	0	0	0	0	0	0
TCGA-XF-A9SG-01A-12D-A42D-01	0.102866	0.106346	0.00299458	BLCA	20	1479	0	1479	0	2	81	2	NA	0	0	0	0	0	0	0	0	0
TCGA-XF-A9SH-01A-11D-A390-01	0.0194229	0.0336907	0.00292589	BLCA	4	1971	1	547	1	1	65	2	NA	0	0	0	0	0	0	0	0	0
TCGA-XF-A9SI-01A-11D-A390-01	0.107728	0.107042	0.00259626	BLCA	18	2423	0	2423	0	1	73	2	NA	0	1	0	0	0	0	0	0	0
TCGA-XF-A9SJ-01A-11D-A390-01	0.19529	0.201718	0.00282118	BLCA	11	98	1	98	1	2	83	4	NA	0	0	0	0	0	0	0	0	0
TCGA-XF-A9SK-01A-11D-A42D-01	0.116148	0.11603	0.00305769	BLCA	19	486	1	382	1	2	65	4	NA	0	1	0	0	0	0	0	0	0
TCGA-XF-A9SL-01A-11D-A390-01	0.0258644	0.0277844	0.00208385	BLCA	NA	2020	1	2020	0	2	69	4	NA	0	0	0	0	0	0	0	0	0
TCGA-XF-A9SM-01A-11D-A42D-01	0.11235	0.11603	0.0021546	BLCA	11	1048	0	1048	0	2	76	3	NA	0	0	0	0	0	0	0	0	0
TCGA-XF-A9SP-01A-11D-A390-01	0.193754	0.194703	0.00245011	BLCA	23	454	1	310	1	2	59	3	NA	0	0	0	0	0	0	0	0	0
TCGA-XF-A9ST-01A-11D-A42D-01	0.139927	0.144374	0.00447505	BLCA	9	128	1	128	0	2	68	3	NA	0	1	0	0	0	0	0	0	0
TCGA-XF-A9SU-01A-31D-A390-01	0.137591	0.13923	0.00285088	BLCA	15	182	1	103	1	1	74	4	NA	0	0	1	0	0	0	0	0	0
TCGA-XF-A9SV-01A-21D-A42D-01	0.103571	0.111422	0.00242382	BLCA	16	388	1	237	1	2	82	4	NA	0	0	0	0	0	0	0	0	0
TCGA-XF-A9SW-01A-11D-A42D-01	0.0421495	0.0568697	0.002021	BLCA	10	362	1	362	1	2	85	4	NA	0	0	0	0	0	0	0	0	0
TCGA-XF-A9SX-01A-21D-A390-01	0.130636	0.12955	0.00257985	BLCA	4	719	1	475	1	1	63	4	NA	0	1	0	0	0	0	0	0	0
TCGA-XF-A9SY-01A-21D-A42D-01	0.11205	0.109	0.00240005	BLCA	18	640	0	168	1	1	60	4	NA	0	1	0	0	0	0	0	0	0
TCGA-XF-A9SZ-01A-11D-A390-01	0.0740735	0.0953928	0.00294415	BLCA	2	859	1	854	1	2	79	4	NA	0	0	0	0	0	0	0	0	0
TCGA-XF-A9T0-01A-11D-A390-01	0.115501	0.123993	0.00373015	BLCA	10	799	0	799	0	2	68	3	NA	0	1	0	0	0	0	0	0	0
TCGA-XF-A9T2-01A-11D-A42D-01	0.0093942	0.0120705	0.00222904	BLCA	0	575	1	575	0	2	54	3	NA	0	0	0	0	0	0	0	0	0
TCGA-XF-A9T3-01A-11D-A42D-01	0.125053	0.123608	0.00196798	BLCA	12	68	0	68	0	1	69	4	NA	0	1	0	0	0	0	0	0	0
TCGA-XF-A9T4-01A-11D-A390-01	0.0160501	0.0199	0.00282463	BLCA	2	495	1	182	1	2	48	4	NA	0	0	0	0	0	0	0	0	0
TCGA-XF-A9T5-01A-11D-A42D-01	0.0524907	0.0635322	0.00256649	BLCA	21	2027	0	664	1	1	78	4	NA	0	1	0	0	0	0	0	0	0
TCGA-XF-A9T6-01A-11D-A42D-01	0.0495391	0.0523855	0.00316062	BLCA	2	64	0	64	0	1	88	3	NA	0	1	0	0	0	0	0	0	1
TCGA-XF-A9T8-01A-11D-A390-01	0.0383512	0.0582723	0.00307671	BLCA	3	418	1	418	0	2	64	3	NA	0	0	0	0	0	0	0	0	1
TCGA-XF-AAME-01A-12D-A42D-01	0.0593313	0.0608389	0.00223006	BLCA	5	2828	1	1651	1	1	64	2	NA	0	0	0	0	0	0	0	0	0
TCGA-XF-AAMF-01A-21D-A42D-01	0.0254875	0.037527	0.00249839	BLCA	7	329	1	157	1	2	68	4	NA	0	1	0	0	0	1	0	0	1
TCGA-XF-AAMG-01A-11D-A42D-01	0.15707	0.171197	0.00444199	BLCA	14	3364	0	3364	0	2	49	3	NA	0	1	0	0	1	0	1	0	0
TCGA-XF-AAMH-01A-11D-A42D-01	0.0149293	0.0286625	0.00200004	BLCA	6	344	1	313	1	2	80	4	NA	0	0	1	0	0	0	0	0	0
TCGA-XF-AAMJ-01A-11D-A42D-01	0.0925276	0.121599	0.00506207	BLCA	15	1670	1	1670	0	2	70	3	NA	0	1	0	0	0	0	0	0	0
TCGA-XF-AAML-01A-11D-A42D-01	0.160885	0.164776	0.00277158	BLCA	18	232	1	232	0	2	75	2	NA	0	0	0	0	0	0	0	0	0
TCGA-XF-AAMQ-01A-11D-A42D-01	0.108188	0.125936	0.00255657	BLCA	18	2177	0	2177	0	1	59	2	NA	0	0	0	1	0	0	0	0	0
TCGA-XF-AAMR-01A-31D-A42D-01	0.0482613	0.0556295	0.00230595	BLCA	12	2790	0	2790	0	2	48	3	NA	0	0	0	0	0	0	0	0	0
TCGA-XF-AAMT-01A-11D-A42D-01	0.172648	0.181784	0.00209157	BLCA	9	90	1	90	1	1	75	4	NA	0	0	0	0	0	0	0	0	0
TCGA-XF-AAMW-01A-11D-A42D-01	0.0488996	0.0625285	0.00271571	BLCA	15	253	1	253	1	1	79	4	NA	0	1	0	0	0	0	0	0	0
TCGA-XF-AAMX-01A-11D-A42D-01	NA	0.150386	0.00733337	BLCA	9	206	1	206	0	1	87	3	NA	0	0	0	0	0	0	0	0	0
TCGA-XF-AAMY-01A-11D-A42D-01	0.104878	0.126182	0.00313324	BLCA	21	3011	0	637	1	2	78	3	NA	0	0	0	1	0	0	0	0	0
TCGA-XF-AAMZ-01A-11D-A42D-01	0.20338	0.206811	0.00296609	BLCA	20	1348	1	1344	1	1	81	4	NA	0	0	0	0	0	0	0	0	0
TCGA-XF-AAN0-01A-11D-A42D-01	0.15331	0.172996	0.00218709	BLCA	16	1718	1	603	1	2	68	4	NA	0	0	0	0	0	0	0	0	0
TCGA-XF-AAN1-01A-31D-A42D-01	0.0116779	0.013826	0.00227617	BLCA	4	941	1	650	1	1	75	3	NA	0	0	0	0	0	0	0	0	0
TCGA-XF-AAN2-01A-11D-A42D-01	0.140801	0.159685	0.00232861	BLCA	8	1869	1	1869	0	2	73	2	NA	0	0	0	0	0	0	0	0	1
TCGA-XF-AAN3-01A-11D-A42D-01	0.0905614	0.0987751	0.00216119	BLCA	16	2625	0	2625	0	2	76	4	NA	0	1	0	0	0	0	0	0	0
TCGA-XF-AAN4-01A-11D-A42D-01	0.0424038	0.0494403	0.00285272	BLCA	1	823	1	823	0	1	77	3	NA	0	0	0	0	0	0	0	0	0
TCGA-XF-AAN5-01A-11D-A42D-01	0.0727396	0.0809186	0.00236398	BLCA	6	2293	0	2293	0	1	61	3	NA	0	0	0	0	0	0	0	0	0
TCGA-XF-AAN7-01A-11D-A42D-01	0.139549	0.152473	0.00294682	BLCA	14	565	1	321	1	2	60	4	NA	0	0	1	0	0	0	0	0	0
TCGA-XF-AAN8-01A-11D-A42D-01	0.0142418	0.0180644	0.00218923	BLCA	0	118	1	118	0	1	74	3	NA	0	NA	NA	NA	NA	NA	NA	NA	NA
TCGA-YC-A89H-01A-11D-A363-01	0.0235406	0.0317034	0.00336117	BLCA	4	573	0	573	0	1	78	2	NA	0	0	0	1	0	0	0	0	1
TCGA-YC-A8S6-01A-31D-A38F-01	0.0185681	0.0224915	0.0019736	BLCA	2	293	0	293	0	2	71	2	NA	0	0	0	0	0	0	0	0	0
TCGA-YC-A9TC-01A-22D-A390-01	0.0108254	0.0171323	0.00212741	BLCA	1	20	1	20	1	2	71	4	NA	0	0	0	0	0	1	0	0	1
TCGA-YF-AA3L-01A-11D-A38F-01	0.0694787	0.0840879	0.00389173	BLCA	17	364	0	364	0	1	47	2	NA	0	0	0	1	0	0	0	0	0
TCGA-YF-AA3M-01A-11D-A42D-01	0.139274	0.160922	0.00280028	BLCA	20	415	0	381	1	2	57	2	NA	0	0	0	0	0	0	0	0	0
TCGA-ZF-A9R0-01A-11D-A38F-01	0.133086	0.146253	0.00254817	BLCA	22	680	1	559	1	2	82	3	NA	0	0	0	0	0	0	0	0	0
TCGA-ZF-A9R1-01A-11D-A390-01	0.0520846	0.0647087	0.0026213	BLCA	11	773	0	758	1	2	81	4	NA	0	0	0	0	0	0	0	0	0
TCGA-ZF-A9R2-01A-11D-A390-01	0.173418	0.179302	0.00259635	BLCA	21	642	0	642	0	2	75	2	NA	0	0	0	0	0	0	1	0	0
TCGA-ZF-A9R3-01A-11D-A38F-01	0.120094	0.125752	0.00272174	BLCA	12	949	1	917	1	1	53	2	NA	0	0	0	0	0	0	0	0	0
TCGA-ZF-A9R4-01A-11D-A38F-01	0.140247	0.140959	0.002515	BLCA	18	921	0	921	0	2	83	2	NA	0	1	0	0	0	0	0	0	0
TCGA-ZF-A9R5-01A-12D-A42D-01	0.00738184	0.0105003	0.00198808	BLCA	0	1090	0	1090	0	2	59	3	NA	0	0	0	0	0	0	0	0	0
TCGA-ZF-A9R7-01A-11D-A38F-01	0.0805165	0.0826716	0.00234025	BLCA	11	665	0	665	0	1	76	2	NA	0	0	0	0	0	0	0	0	0
TCGA-ZF-A9R9-01A-11D-A38F-01	0.0713125	0.0918689	0.00241922	BLCA	14	864	1	629	1	2	58	4	NA	0	0	0	0	0	0	0	0	1
TCGA-ZF-A9RC-01A-11D-A38F-01	0.202752	0.197489	0.00221513	BLCA	23	2868	0	2868	0	2	77	3	NA	0	0	0	0	0	0	0	0	0
TCGA-ZF-A9RD-01A-11D-A42D-01	0.131101	0.130581	0.00256955	BLCA	16	408	1	408	0	1	75	4	NA	0	1	0	0	0	0	0	0	0
TCGA-ZF-A9RE-01A-11D-A38F-01	0.109613	0.110851	0.00222502	BLCA	10	106	1	106	1	1	78	2	NA	0	0	0	0	0	0	0	0	0
TCGA-ZF-A9RF-01A-11D-A38F-01	0.109711	0.12246	0.00323239	BLCA	9	1949	0	1565	1	2	74	2	NA	0	0	0	0	0	0	0	0	0
TCGA-ZF-A9RG-01A-21D-A42D-01	0.119748	0.135627	0.0020217	BLCA	16	1786	0	440	1	1	70	3	NA	0	1	0	0	0	0	1	0	0
TCGA-ZF-A9RL-01A-11D-A38F-01	0.0791125	0.0943665	0.00215055	BLCA	16	2703	0	1064	1	2	61	2	NA	0	1	0	0	0	0	0	0	0
TCGA-ZF-A9RM-01A-11D-A38F-01	0.155112	0.155764	0.00259635	BLCA	11	1455	0	1455	0	2	70	2	NA	0	1	0	0	0	0	0	0	0
TCGA-ZF-A9RN-01A-11D-A42D-01	0.0837412	0.109803	0.00387113	BLCA	17	615	1	516	1	1	67	3	NA	0	1	0	0	0	0	0	0	0
TCGA-ZF-AA4N-01A-11D-A38F-01	0.165533	0.172802	0.00239555	BLCA	8	88	1	88	1	2	74	2	NA	0	0	0	0	0	0	1	0	0
TCGA-ZF-AA4R-01A-11D-A38F-01	0.117174	0.12341	0.00282617	BLCA	8	1036	1	750	1	2	67	4	NA	0	0	0	0	0	0	0	0	0
TCGA-ZF-AA4T-01A-11D-A38F-01	0.169258	0.173067	0.00327806	BLCA	18	599	1	511	1	2	65	4	NA	0	0	0	0	0	0	0	0	0
TCGA-ZF-AA4U-01A-11D-A38F-01	0.0396693	0.0678759	0.00269974	BLCA	14	262	1	199	1	2	70	3	NA	0	0	0	0	0	0	1	0	0
TCGA-ZF-AA4V-01A-11D-A38F-01	0.0850204	0.110485	0.00342577	BLCA	19	1806	0	1806	0	2	66	3	NA	0	0	0	0	0	0	0	0	0
TCGA-ZF-AA4W-01A-12D-A38F-01	0.0461599	0.0545897	0.00197171	BLCA	11	1830	0	1679	1	2	56	3	NA	0	1	0	0	0	0	0	0	1
TCGA-ZF-AA4X-01A-11D-A38F-01	0.179783	0.194058	0.00221916	BLCA	14	2044	0	1665	1	2	56	2	NA	0	1	0	0	0	0	0	0	0
TCGA-ZF-AA51-01A-21D-A390-01	0.17533	0.179206	0.00409601	BLCA	20	1714	0	1714	0	1	69	2	NA	0	1	0	1	0	0	0	0	0
TCGA-ZF-AA52-01A-12D-A390-01	0.0789009	0.0938685	0.00262923	BLCA	20	1077	1	1077	0	2	70	3	NA	0	1	0	0	0	0	0	0	0
TCGA-ZF-AA53-01A-11D-A390-01	0.139772	0.139976	0.003144	BLCA	17	1761	0	1761	0	2	60	2	NA	0	1	0	0	0	0	0	0	0
TCGA-ZF-AA54-01A-11D-A390-01	0.0960435	0.0995045	0.00250875	BLCA	20	590	1	590	0	2	71	3	NA	0	0	1	0	0	0	0	0	0
TCGA-ZF-AA56-01A-31D-A390-01	0.0737838	0.0877046	0.00244863	BLCA	10	259	1	248	1	1	79	3	NA	0	0	0	0	0	0	0	0	0
TCGA-ZF-AA58-01A-12D-A42D-01	0.168393	0.166761	0.0028685	BLCA	9	1649	0	1649	0	1	61	4	NA	0	0	0	0	0	0	0	0	0
TCGA-ZF-AA5H-01A-11D-A390-01	0.12895	0.140455	0.00336252	BLCA	16	897	0	177	1	1	60	4	NA	0	1	0	0	0	0	0	0	0
TCGA-ZF-AA5N-01A-11D-A42D-01	0.00943953	0.0231076	0.00221295	BLCA	3	168	1	168	1	1	62	4	NA	0	0	0	0	0	0	0	0	0
TCGA-ZF-AA5P-01A-11D-A390-01	0.0787025	0.0792005	0.00245149	BLCA	NA	372	0	372	0	2	65	4	NA	0	1	0	0	0	0	0	0	0
TCGA-3C-AAAU-01A-11D-A41E-01	0.083625	0.0869198	0.00347446	BRCA	15	4047	0	1808	1	1	55	NA	NA	0	0	0	0	0	0	0	0	0
TCGA-3C-AALI-01A-11D-A41E-01	0.0660307	0.0746668	0.00431388	BRCA	20	4005	0	4005	0	1	50	2	NA	0	1	0	0	0	0	0	0	0
TCGA-3C-AALJ-01A-31D-A41E-01	0.0833616	0.0978664	0.00363882	BRCA	9	1474	0	1474	0	1	62	2	NA	0	0	0	0	0	0	0	0	0
TCGA-3C-AALK-01A-11D-A41E-01	0.0428682	0.0467778	0.00268663	BRCA	4	1448	0	1448	0	1	52	1	NA	0	0	0	0	0	0	1	0	0
TCGA-4H-AAAK-01A-12D-A41E-01	0.0495192	0.0570589	0.00207343	BRCA	7	348	0	348	0	1	50	3	NA	0	0	0	0	0	0	0	0	0
TCGA-5L-AAT0-01A-12D-A41E-01	0.0176583	0.0210027	0.00208794	BRCA	3	1477	0	1477	0	1	42	2	NA	0	0	0	0	0	0	0	0	0
TCGA-5L-AAT1-01A-12D-A41E-01	0.0126979	0.0217061	0.00241378	BRCA	NA	1471	0	1471	0	1	63	4	NA	0	0	0	1	0	0	0	0	1
TCGA-5T-A9QA-01A-11D-A41E-01	0.0872998	0.0932041	0.00312341	BRCA	13	303	0	303	0	1	52	2	NA	0	0	0	0	0	0	0	0	0
TCGA-A1-A0SB-01A-11D-A141-01	0.00459046	0.00798511	0.00202769	BRCA	0	259	0	259	0	1	70	1	NA	0	0	0	0	0	0	0	0	0
TCGA-A1-A0SD-01A-11D-A111-01	0.0383926	0.0487622	0.00276478	BRCA	9	437	0	437	0	1	59	2	NA	0	0	0	0	0	0	0	0	0
TCGA-A1-A0SE-01A-11D-A087-01	0.0740487	0.0739239	0.00202722	BRCA	9	1321	0	1321	0	1	56	1	NA	0	0	0	0	0	0	0	0	0
TCGA-A1-A0SF-01A-11D-A141-01	0.0369057	0.0515262	0.00220377	BRCA	14	1463	0	1463	0	1	54	2	NA	0	0	0	0	0	0	0	0	0
TCGA-A1-A0SG-01A-11D-A141-01	0.0236253	0.0321156	0.00302224	BRCA	4	434	0	434	0	1	61	2	NA	0	0	0	0	0	0	0	0	0
TCGA-A1-A0SH-01A-11D-A087-01	0.0583624	0.0695937	0.00354385	BRCA	2	1437	0	1437	0	1	39	2	NA	0	0	0	0	0	0	0	0	0
TCGA-A1-A0SI-01A-11D-A141-01	0.080951	0.0913034	0.00278687	BRCA	12	635	0	635	0	1	52	2	NA	0	0	0	0	0	0	1	0	0
TCGA-A1-A0SJ-01A-11D-A087-01	0.0899029	0.112904	0.00419693	BRCA	23	416	0	416	0	1	39	3	NA	0	0	0	0	0	0	0	0	0
TCGA-A1-A0SK-01A-12D-A087-01	NA	0.151561	0.0061565	BRCA	14	967	1	967	1	1	54	2	NA	0	0	0	0	0	0	0	0	0
TCGA-A1-A0SM-01A-11D-A087-01	0.0319311	0.0418251	0.00323585	BRCA	3	242	0	242	0	2	77	2	NA	0	0	0	0	0	0	0	0	0
TCGA-A1-A0SN-01A-11D-A141-01	0.0916631	0.112757	0.00340659	BRCA	15	1196	0	1196	0	1	50	2	NA	0	0	0	0	0	0	0	0	0
TCGA-A1-A0SO-01A-22D-A087-01	0.217241	0.221865	0.00490842	BRCA	NA	852	0	852	0	1	67	2	NA	0	0	0	0	0	0	0	0	0
TCGA-A1-A0SP-01A-11D-A087-01	0.155261	0.165138	0.00325281	BRCA	10	584	0	584	0	1	40	2	NA	0	1	0	0	0	0	0	0	0
TCGA-A1-A0SQ-01A-21D-A141-01	0.0307675	0.0390516	0.00300143	BRCA	2	554	0	554	0	1	45	2	NA	0	0	0	0	0	0	0	0	0
TCGA-A2-A04N-01A-11D-A111-01	0.0220808	0.0310678	0.00393307	BRCA	3	4354	0	4354	0	1	66	1	NA	0	0	0	0	0	0	0	0	0
TCGA-A2-A04P-01A-31D-A036-01	0.160213	0.159318	0.00551305	BRCA	8	548	1	102	1	1	36	3	NA	0	1	0	0	0	0	0	0	0
TCGA-A2-A04Q-01A-21D-A036-01	0.0993714	0.109175	0.00288787	BRCA	10	2385	0	2385	0	1	48	1	NA	0	0	0	0	0	0	0	0	0
TCGA-A2-A04R-01A-41D-A107-01	0.0213678	0.0361056	0.0034499	BRCA	5	3709	0	3709	0	1	36	1	NA	0	0	0	0	0	0	0	0	0
TCGA-A2-A04T-01A-21D-A036-01	0.153602	0.155226	0.00367143	BRCA	13	2246	0	2246	0	1	62	2	NA	0	1	0	0	0	0	0	0	0
TCGA-A2-A04U-01A-11D-A111-01	NA	0.150255	0.00745051	BRCA	17	2654	0	2654	0	1	47	2	NA	0	1	0	0	0	0	0	0	0
TCGA-A2-A04V-01A-21D-A036-01	0.0194971	0.0241344	0.0026222	BRCA	5	1920	1	1470	1	1	39	2	NA	0	0	0	0	0	0	1	0	0
TCGA-A2-A04W-01A-31D-A111-01	0.0936066	0.106598	0.00316481	BRCA	15	3102	0	3102	0	1	50	2	NA	0	0	0	0	0	0	0	0	0
TCGA-A2-A04X-01A-21D-A036-01	0.0469101	0.0570791	0.00328668	BRCA	7	1686	0	1686	0	1	34	2	NA	0	0	0	0	0	0	0	0	0
TCGA-A2-A04Y-01A-21D-A036-01	0.0473209	0.0570969	0.00396952	BRCA	3	1099	0	1099	0	1	53	2	NA	0	0	0	0	0	0	0	0	0
TCGA-A2-A0CK-01A-11D-A227-01	0.0236903	0.0333108	0.002122	BRCA	4	4159	0	1364	1	1	60	3	NA	0	0	0	0	0	0	0	0	0
TCGA-A2-A0CL-01A-11D-A111-01	0.107002	0.108672	0.00366609	BRCA	21	3015	0	3015	0	1	37	3	NA	0	0	0	0	0	0	0	0	0
TCGA-A2-A0CM-01A-31D-A036-01	0.192285	0.191622	0.00326653	BRCA	20	754	1	382	1	1	40	2	NA	0	1	0	0	0	0	0	0	0
TCGA-A2-A0CO-01A-13D-A227-01	0.131224	0.130271	0.00337712	BRCA	7	3492	1	3492	0	1	85	2	NA	0	NA	NA	NA	NA	NA	NA	NA	NA
TCGA-A2-A0CP-01A-11D-A036-01	0.0236131	0.0295478	0.00276679	BRCA	4	2813	0	2813	0	1	60	1	NA	0	0	0	0	0	0	1	0	0
TCGA-A2-A0CQ-01A-21D-A036-01	0.0358386	0.0443447	0.00502745	BRCA	5	2695	0	2695	0	1	62	1	NA	0	0	0	0	0	0	0	0	0
TCGA-A2-A0CR-01A-11D-A227-01	0.0316238	0.0361891	0.00254949	BRCA	5	3283	0	3283	0	1	54	2	NA	0	0	0	0	0	0	0	0	0
TCGA-A2-A0CS-01A-11D-A111-01	0.117609	0.138471	0.00422832	BRCA	14	2348	1	2348	0	1	73	4	NA	0	0	0	0	0	1	0	0	0
TCGA-A2-A0CT-01A-31D-A059-01	0.10046	0.121086	0.00266213	BRCA	23	2289	0	2289	0	1	71	2	NA	0	0	0	0	0	0	0	0	0
TCGA-A2-A0CU-01A-12D-A036-01	0.0683152	0.0869621	0.00290799	BRCA	16	158	1	158	0	1	73	2	NA	0	0	0	0	0	0	0	0	0
TCGA-A2-A0CV-01A-31D-A111-01	0.0386773	0.0433171	0.00303403	BRCA	21	3011	0	3011	0	1	41	2	NA	0	0	0	0	0	0	0	0	0
TCGA-A2-A0CW-01A-21D-A111-01	0.0673357	0.0936375	0.00370781	BRCA	11	3283	0	3283	0	1	67	2	NA	0	0	0	0	0	0	0	0	0
TCGA-A2-A0CX-01A-21D-A011-01	0.107984	0.123486	0.00467073	BRCA	16	1728	0	1728	0	1	52	2	NA	0	0	0	0	0	0	0	0	0
TCGA-A2-A0D0-01A-11D-A011-01	0.132044	0.14181	0.00534732	BRCA	15	2048	0	2048	0	1	60	2	NA	0	0	0	0	0	0	0	0	0
TCGA-A2-A0D1-01A-11D-A036-01	0.0432657	0.0673419	0.00329942	BRCA	9	1051	0	1051	0	1	76	2	NA	0	1	0	0	0	0	0	0	0
TCGA-A2-A0D2-01A-21D-A036-01	0.0577301	0.0792321	0.00329791	BRCA	13	1027	0	1027	0	1	45	2	NA	0	1	0	0	0	0	0	0	0
TCGA-A2-A0D3-01A-11D-A111-01	0.0236853	0.0413619	0.00229641	BRCA	5	1873	0	1873	0	1	42	1	NA	0	0	0	0	0	0	0	0	0
TCGA-A2-A0D4-01A-11D-A011-01	0.0893218	0.119518	0.00468289	BRCA	17	767	0	767	0	1	37	2	NA	0	0	0	0	0	0	0	0	0
TCGA-A2-A0EM-01A-11D-A036-01	0.0138321	0.0231331	0.00201409	BRCA	5	3094	0	3094	0	1	73	1	NA	0	0	0	0	0	0	0	0	0
TCGA-A2-A0EN-01A-13D-A087-01	0.0691864	0.0782257	0.00430104	BRCA	7	4088	0	4088	0	1	70	2	NA	0	0	0	0	0	0	1	0	0
TCGA-A2-A0EO-01A-11D-A036-01	0.103537	0.122365	0.00220409	BRCA	20	2442	0	2442	0	1	54	1	NA	0	0	0	0	0	0	0	0	0
TCGA-A2-A0EP-01A-52D-A22W-01	0.0318582	0.0356314	0.00211104	BRCA	NA	3603	0	3603	0	1	56	1	NA	0	0	0	0	0	0	0	0	0
TCGA-A2-A0EQ-01A-11D-A036-01	0.119387	0.138719	0.00365784	BRCA	19	2426	0	2426	0	1	64	2	NA	0	1	0	0	0	0	0	0	0
TCGA-A2-A0ER-01A-21D-A036-01	0.0227388	0.0291869	0.00261777	BRCA	4	2263	0	2263	0	1	63	1	NA	0	0	0	0	0	0	0	0	0
TCGA-A2-A0ES-01A-11D-A111-01	0.023461	0.0305903	0.00271407	BRCA	0	2190	0	2190	0	1	52	2	NA	0	0	0	0	0	0	0	0	0
TCGA-A2-A0ET-01A-31D-A036-01	0.153875	0.168517	0.00327068	BRCA	20	1066	0	1066	0	1	58	3	NA	0	0	0	0	0	0	0	0	0
TCGA-A2-A0EU-01A-22D-A059-01	0.0992369	0.105417	0.00218308	BRCA	22	1043	0	1043	0	1	79	1	NA	0	0	0	0	0	0	0	0	0
TCGA-A2-A0EV-01A-11D-A036-01	0.0674802	0.0838202	0.00321373	BRCA	14	968	0	968	0	1	80	1	NA	0	0	0	0	0	0	1	0	0
TCGA-A2-A0EW-01A-21D-A111-01	0.0311067	0.0435404	0.00436172	BRCA	1	1884	1	1353	1	1	53	3	NA	0	0	0	0	0	0	0	0	0
TCGA-A2-A0EX-01A-21D-A036-01	0.0536786	0.0584809	0.00281991	BRCA	5	752	0	752	0	1	46	2	NA	0	0	0	0	0	0	0	0	0
TCGA-A2-A0EY-01A-11D-A036-01	0.070893	0.0945318	0.00365015	BRCA	20	1925	0	1925	0	1	62	2	NA	0	0	0	0	0	0	1	0	0
TCGA-A2-A0ST-01A-12D-A087-01	0.0693662	0.0722135	0.00236063	BRCA	NA	3017	0	3017	0	1	62	2	NA	0	0	0	0	0	0	0	0	0
TCGA-A2-A0SU-01A-11D-A087-01	0.0159926	0.020976	0.00263068	BRCA	2	1662	0	1662	0	1	66	2	NA	0	0	0	0	0	0	0	0	0
TCGA-A2-A0SV-01A-11D-A087-01	0.110371	0.13336	0.00361246	BRCA	10	825	1	825	1	1	63	4	NA	0	0	0	0	0	1	0	0	0
TCGA-A2-A0SW-01A-11D-A087-01	0.0657874	0.0885089	0.00280214	BRCA	11	1365	1	653	1	1	82	4	NA	0	0	0	0	0	0	0	0	0
TCGA-A2-A0SX-01A-12D-A087-01	0.171391	0.177557	0.00324228	BRCA	10	1534	0	1239	1	1	48	1	NA	0	1	0	0	0	0	0	0	0
TCGA-A2-A0SY-01A-31D-A087-01	0.0155621	0.02208	0.00269177	BRCA	2	1347	0	1347	0	1	62	3	NA	0	0	0	0	0	0	0	0	0
TCGA-A2-A0T0-01A-22D-A087-01	0.074608	0.0989842	0.00344521	BRCA	4	533	0	533	0	1	59	2	NA	0	0	0	0	0	0	0	0	0
TCGA-A2-A0T1-01A-21D-A087-01	0.122483	0.129225	0.00292234	BRCA	15	521	0	521	0	1	55	3	NA	0	0	0	0	0	0	0	0	0
TCGA-A2-A0T2-01A-11D-A087-01	0.0584513	0.0741191	0.00326802	BRCA	30	255	1	255	1	1	66	4	NA	0	0	0	0	0	0	0	0	0
TCGA-A2-A0T3-01A-21D-A111-01	0.108004	0.123293	0.0035754	BRCA	27	1516	0	1516	0	1	37	1	NA	0	1	0	0	0	0	0	0	0
TCGA-A2-A0T4-01A-31D-A087-01	0.0276472	0.0458983	0.00315316	BRCA	7	624	0	624	0	1	62	2	NA	0	0	0	0	0	0	0	0	0
TCGA-A2-A0T5-01A-21D-A087-01	0.0160529	0.0276318	0.0023661	BRCA	5	531	0	531	0	1	39	2	NA	0	0	0	0	0	0	0	0	0
TCGA-A2-A0T6-01A-11D-A087-01	0.0553314	0.0613792	0.0027016	BRCA	5	575	0	575	0	1	50	2	NA	0	0	0	0	0	0	0	0	0
TCGA-A2-A0T7-01A-21D-A087-01	0.187957	0.193779	0.00305133	BRCA	10	631	0	631	0	1	51	2	NA	0	0	0	0	0	0	0	0	0
TCGA-A2-A0YC-01A-11D-A107-01	0.0276791	0.0338345	0.00412854	BRCA	4	990	0	756	1	1	59	2	NA	0	0	0	0	0	0	0	0	0
TCGA-A2-A0YD-01A-11D-A107-01	0.0198205	0.0245732	0.00190722	BRCA	5	769	0	769	0	1	63	2	NA	0	0	0	0	0	0	0	0	0
TCGA-A2-A0YE-01A-11D-A107-01	0.116729	0.135418	0.00321015	BRCA	21	554	0	554	0	1	48	2	NA	0	0	0	0	0	0	0	0	0
TCGA-A2-A0YF-01A-21D-A107-01	0.0332108	0.0395579	0.00251334	BRCA	3	1535	0	1535	0	1	67	1	NA	0	0	0	0	0	0	0	0	0
TCGA-A2-A0YG-01A-21D-A107-01	0.133146	0.136278	0.00313721	BRCA	25	666	0	666	0	1	63	3	NA	0	1	0	0	0	0	0	0	0
TCGA-A2-A0YH-01A-11D-A107-01	0.12758	0.126189	0.00244266	BRCA	16	659	0	659	0	1	53	3	NA	0	1	0	0	0	0	0	0	0
TCGA-A2-A0YI-01A-31D-A10L-01	0.0245431	0.0267903	0.00217793	BRCA	3	1505	0	1505	0	1	62	1	NA	0	0	0	0	0	0	0	0	0
TCGA-A2-A0YJ-01A-11D-A107-01	0.128461	0.147853	0.00361461	BRCA	21	566	0	559	1	1	39	3	NA	0	0	0	0	0	0	0	0	0
TCGA-A2-A0YK-01A-22D-A107-01	0.0422179	0.0508686	0.00208119	BRCA	6	588	0	588	0	1	61	2	NA	0	0	0	0	0	0	0	0	0
TCGA-A2-A0YL-01A-21D-A107-01	0.0362505	0.0430605	0.00231187	BRCA	3	1474	0	1474	0	1	48	3	NA	0	0	0	0	0	0	0	0	0
TCGA-A2-A0YM-01A-11D-A107-01	0.110492	0.118004	0.00449224	BRCA	23	965	0	965	0	1	67	2	NA	0	0	0	0	0	0	0	0	0
TCGA-A2-A0YT-01A-11D-A107-01	0.0983573	0.116446	0.004104	BRCA	21	723	1	723	0	1	56	3	NA	0	1	0	0	0	0	0	0	0
TCGA-A2-A1FV-01A-11D-A13J-01	0.0552009	0.0584422	0.00303954	BRCA	9	714	0	714	0	1	74	2	NA	0	0	0	0	0	0	0	0	0
TCGA-A2-A1FW-01A-11D-A13J-01	0.0735751	0.0972886	0.00349997	BRCA	18	528	0	528	0	1	62	3	NA	0	0	0	0	0	0	0	0	0
TCGA-A2-A1FX-01A-11D-A13J-01	0.133224	0.144164	0.00269332	BRCA	14	1847	0	1847	0	1	61	3	NA	0	0	0	0	0	0	0	0	0
TCGA-A2-A1FZ-01A-51D-A14F-01	0.0162555	0.0248768	0.0020553	BRCA	2	683	0	683	0	1	63	2	NA	0	0	0	0	0	0	0	0	0
TCGA-A2-A1G0-01A-11D-A13J-01	0.0239795	0.0503929	0.00233544	BRCA	16	616	0	616	0	1	49	2	NA	0	0	0	0	0	0	0	0	0
TCGA-A2-A1G1-01A-21D-A13J-01	0.083837	0.102374	0.00261598	BRCA	18	584	0	584	0	1	85	2	NA	0	1	0	0	0	0	0	0	0
TCGA-A2-A1G4-01A-11D-A13J-01	0.0184418	0.0307128	0.00250138	BRCA	4	595	0	595	0	1	71	3	NA	0	0	0	0	0	0	0	0	0
TCGA-A2-A1G6-01A-11D-A13J-01	0.00662878	0.00899563	0.00158453	BRCA	NA	501	0	501	0	1	50	3	NA	0	0	0	0	0	0	0	0	0
TCGA-A2-A259-01A-11D-A16C-01	0.0339178	0.0421303	0.0023221	BRCA	4	1596	0	1596	0	1	70	1	NA	0	0	0	0	0	0	0	0	0
TCGA-A2-A25A-01A-12D-A16C-01	0.0285249	0.0352962	0.00212487	BRCA	4	3276	0	3276	0	1	44	2	NA	0	0	0	0	0	0	0	0	0
TCGA-A2-A25B-01A-11D-A166-01	0.174314	0.171708	0.00512281	BRCA	NA	1291	0	1290	1	1	39	2	NA	0	0	0	0	0	0	0	0	0
TCGA-A2-A25C-01A-11D-A166-01	0.0396554	0.0510148	0.00243973	BRCA	8	523	0	523	0	1	50	2	NA	0	0	0	0	0	0	0	0	0
TCGA-A2-A25D-01A-12D-A16C-01	0.037772	0.042175	0.00297712	BRCA	6	552	0	552	0	1	90	3	NA	0	0	0	0	0	0	1	0	0
TCGA-A2-A25E-01A-11D-A166-01	0.0469174	0.0698394	0.00295892	BRCA	5	3204	0	2989	1	1	34	3	NA	0	0	0	0	0	0	0	0	0
TCGA-A2-A25F-01A-11D-A166-01	0.0326208	0.0344431	0.00201164	BRCA	NA	322	0	322	0	1	66	2	NA	0	0	0	0	0	0	0	0	0
TCGA-A2-A3KC-01A-11D-A20R-01	0.0170705	0.0241003	0.0031845	BRCA	6	1102	0	1102	0	1	55	2	NA	0	NA	NA	NA	NA	NA	NA	NA	NA
TCGA-A2-A3KD-01A-12D-A20R-01	0.0220078	0.0307712	0.00290105	BRCA	3	1206	0	1206	0	1	47	3	NA	0	0	0	0	0	0	0	0	0
TCGA-A2-A3XS-01A-11D-A22W-01	0.153866	0.156379	0.00340823	BRCA	20	1032	1	682	1	1	62	3	NA	0	NA	NA	NA	NA	NA	NA	NA	NA
TCGA-A2-A3XT-01A-11D-A22W-01	0.138719	0.150034	0.00416625	BRCA	12	2770	0	2770	0	1	45	2	NA	0	1	0	0	0	0	0	0	0
TCGA-A2-A3XU-01A-12D-A22W-01	0.0869095	0.0839401	0.00337699	BRCA	7	912	1	574	1	1	35	2	NA	0	0	0	0	0	0	0	0	0
TCGA-A2-A3XV-01A-21D-A238-01	0.0337603	0.0426549	0.00323014	BRCA	6	996	0	996	0	1	46	2	NA	0	0	0	0	0	0	0	0	0
TCGA-A2-A3XW-01A-11D-A238-01	0.0380173	0.0434307	0.00247176	BRCA	NA	1712	0	1712	0	1	42	2	NA	0	0	0	0	0	0	0	0	0
TCGA-A2-A3XX-01A-21D-A238-01	0.120037	0.143528	0.00413908	BRCA	19	1439	1	1439	0	1	49	2	NA	0	1	0	0	0	0	0	0	0
TCGA-A2-A3XY-01A-11D-A238-01	0.124425	0.133068	0.00311085	BRCA	8	1093	1	802	1	1	49	2	NA	0	NA	NA	NA	NA	NA	NA	NA	NA
TCGA-A2-A3XZ-01A-42D-A238-01	0.0562198	0.0697941	0.00537336	BRCA	9	1532	0	1532	0	1	46	1	NA	0	0	0	0	0	0	0	0	0
TCGA-A2-A3Y0-01A-11D-A238-01	0.177306	0.184552	0.00427191	BRCA	4	1546	0	1546	0	1	57	2	NA	0	0	0	0	0	0	0	0	0
TCGA-A2-A4RW-01A-21D-A25N-01	0.0307546	0.0461624	0.00319129	BRCA	4	222	0	222	0	1	49	3	NA	0	NA	NA	NA	NA	NA	NA	NA	NA
TCGA-A2-A4RX-01A-11D-A25N-01	0.0982166	0.121226	0.0024932	BRCA	18	742	0	742	0	1	67	2	NA	0	NA	NA	NA	NA	NA	NA	NA	NA
TCGA-A2-A4RY-01A-31D-A25N-01	0.0270366	0.031292	0.00269375	BRCA	0	648	0	648	0	1	46	3	NA	0	NA	NA	NA	NA	NA	NA	NA	NA
TCGA-A2-A4S0-01A-21D-A25N-01	0.00451599	0.00805455	0.00243018	BRCA	0	706	0	706	0	1	77	2	NA	0	NA	NA	NA	NA	NA	NA	NA	NA
TCGA-A2-A4S1-01A-21D-A25N-01	0.107076	0.120532	0.00299569	BRCA	24	820	0	820	0	1	66	2	NA	0	1	0	0	0	0	0	0	0
TCGA-A2-A4S2-01A-12D-A25N-01	0.034288	0.0449667	0.00292546	BRCA	12	643	0	643	0	1	62	3	NA	0	0	0	0	0	0	0	0	0
TCGA-A2-A4S3-01A-21D-A25N-01	0.0655141	0.0882603	0.00373333	BRCA	9	666	0	666	0	1	59	2	NA	0	0	0	0	0	0	0	0	0
TCGA-A7-A0CD-01A-11D-A011-01	0.0656058	0.0849191	0.00397248	BRCA	25	1165	0	1165	0	1	66	1	NA	0	0	0	0	0	0	0	0	0
TCGA-A7-A0CE-01A-11D-A011-01	0.0993931	0.120132	0.00335663	BRCA	9	1074	0	1074	0	1	57	2	NA	0	0	0	0	0	0	0	0	0
TCGA-A7-A0CG-01A-11D-A011-01	0.0707036	0.0739178	0.0031954	BRCA	6	1043	0	1043	0	1	78	2	NA	0	0	0	0	0	0	0	0	0
TCGA-A7-A0CH-01A-21D-A011-01	0.019075	0.0289973	0.00342832	BRCA	3	1079	0	1079	0	1	79	2	NA	0	0	0	0	0	0	0	0	0
TCGA-A7-A0CJ-01A-21D-A011-01	0.094863	0.106264	0.00453765	BRCA	18	931	0	931	0	1	57	2	NA	0	0	0	0	0	0	0	0	0
TCGA-A7-A0D9-01A-31D-A059-01	0.0215066	0.0340542	0.00423233	BRCA	7	1139	0	1139	0	1	37	2	NA	0	0	0	0	0	0	1	0	0
TCGA-A7-A0DA-01A-31D-A111-01	0.124918	0.142822	0.00335162	BRCA	15	1085	0	1085	0	1	62	2	NA	0	0	0	0	0	0	0	0	0
TCGA-A7-A0DB-01A-11D-A011-01	0.0531464	0.0738728	0.00306817	BRCA	15	1007	0	1007	0	1	56	2	NA	0	0	0	0	0	0	0	0	0
TCGA-A7-A0DC-01A-11D-A011-01	0.109821	0.112939	0.00353605	BRCA	NA	906	0	906	0	1	63	1	NA	0	NA	NA	NA	NA	NA	NA	NA	NA
TCGA-A7-A13D-01A-13D-A12N-01	0.140367	0.161154	0.00484155	BRCA	25	965	0	965	0	1	46	2	NA	0	1	0	0	0	0	0	0	0
TCGA-A7-A13E-01A-11D-A12N-01	0.0779965	0.0879961	0.00361728	BRCA	18	614	1	556	1	1	62	2	NA	0	1	0	0	0	0	0	0	0
TCGA-A7-A13F-01A-11D-A12N-01	0.0626071	0.092318	0.00255541	BRCA	22	765	0	765	0	1	44	3	NA	0	0	0	0	0	0	0	0	0
TCGA-A7-A13G-01A-11D-A13J-01	0.0125262	0.0172866	0.00222143	BRCA	4	718	0	586	1	1	79	2	NA	0	0	0	0	0	0	0	0	0
TCGA-A7-A13H-01A-11D-A227-01	0.0233887	0.0260043	0.00221722	BRCA	4	899	0	795	1	1	61	2	NA	0	NA	NA	NA	NA	NA	NA	NA	NA
TCGA-A7-A26E-01A-11D-A275-01	0.117057	0.120516	0.00342859	BRCA	4	954	0	954	0	1	71	3	NA	0	0	0	0	0	0	0	0	0
TCGA-A7-A26F-01A-21D-A166-01	0.167375	0.158255	0.00255992	BRCA	7	738	0	738	0	1	55	1	NA	0	1	0	0	0	1	0	0	0
TCGA-A7-A26G-01A-21D-A166-01	0.15986	0.15945	0.00326278	BRCA	9	722	0	722	0	1	50	2	NA	0	0	0	0	0	0	0	0	0
TCGA-A7-A26H-01A-11D-A166-01	0.0556363	0.0656798	0.00195828	BRCA	8	724	0	291	1	1	72	2	NA	0	0	0	0	0	0	0	0	0
TCGA-A7-A26I-01A-11D-A166-01	0.0641206	0.0748453	0.00303165	BRCA	21	661	0	661	0	1	65	2	NA	0	0	0	0	0	0	0	0	0
TCGA-A7-A26J-01A-11D-A275-01	0.0316089	0.0509777	0.00340191	BRCA	17	627	0	627	0	1	49	2	NA	0	0	0	0	0	0	0	0	0
TCGA-A7-A2KD-01A-31D-A21P-01	0.097764	0.117464	0.00362345	BRCA	14	679	0	679	0	1	53	3	NA	0	1	0	0	0	0	0	0	0
TCGA-A7-A3IY-01A-21D-A21P-01	0.0286632	0.0371605	0.00301932	BRCA	0	345	0	345	0	1	71	1	NA	0	NA	NA	NA	NA	NA	NA	NA	NA
TCGA-A7-A3IZ-01A-11D-A20R-01	0.0377609	0.0486356	0.00278258	BRCA	5	322	0	322	0	1	62	2	NA	0	NA	NA	NA	NA	NA	NA	NA	NA
TCGA-A7-A3J0-01A-11D-A20R-01	0.041568	0.056314	0.00205044	BRCA	10	313	0	313	0	1	62	2	NA	0	NA	NA	NA	NA	NA	NA	NA	NA
TCGA-A7-A3J1-01A-11D-A20R-01	0.0736199	0.0851369	0.00260817	BRCA	4	343	0	343	0	1	63	1	NA	0	NA	NA	NA	NA	NA	NA	NA	NA
TCGA-A7-A3RF-01A-11D-A227-01	0.00736942	0.00965872	0.00271148	BRCA	0	408	0	174	1	1	79	2	NA	0	0	0	0	0	0	0	0	0
TCGA-A7-A425-01A-11D-A242-01	0.0271997	0.0407632	0.00341849	BRCA	20	447	0	419	1	1	70	3	NA	0	0	0	0	0	0	0	0	0
TCGA-A7-A426-01A-22D-A242-01	0.0237227	0.0251871	0.00194546	BRCA	6	364	0	364	0	1	50	3	NA	0	NA	NA	NA	NA	NA	NA	NA	NA
TCGA-A7-A4SA-01A-11D-A25N-01	0.0735541	0.093265	0.00302739	BRCA	9	454	0	454	0	1	40	2	NA	0	NA	NA	NA	NA	NA	NA	NA	NA
TCGA-A7-A4SB-01A-21D-A25N-01	0.0409118	0.0513983	0.00377204	BRCA	16	418	0	418	0	1	56	3	NA	0	NA	NA	NA	NA	NA	NA	NA	NA
TCGA-A7-A4SD-01A-11D-A25N-01	0.115624	0.133073	0.00401461	BRCA	16	441	0	441	0	1	52	2	NA	0	0	0	0	0	0	0	0	0
TCGA-A7-A4SE-01A-11D-A25N-01	0.0972784	0.11209	0.00429261	BRCA	13	644	0	644	0	1	54	2	NA	0	1	0	0	0	0	0	0	0
TCGA-A7-A4SF-01A-11D-A25N-01	0.119669	0.141171	0.00454432	BRCA	19	545	0	545	0	1	54	2	NA	0	NA	NA	NA	NA	NA	NA	NA	NA
TCGA-A7-A56D-01A-11D-A27O-01	0.165363	0.183517	0.0044478	BRCA	12	448	0	448	0	1	84	2	NA	0	1	0	0	0	0	0	0	0
TCGA-A7-A5ZV-01A-11D-A28A-01	NA	0.074877	0.00625706	BRCA	14	368	0	368	0	1	62	2	NA	0	1	0	0	0	0	0	0	0
TCGA-A7-A5ZW-01A-12D-A29M-01	0.0396519	0.044084	0.00416286	BRCA	2	326	0	326	0	1	47	2	NA	0	0	0	0	0	0	0	0	0
TCGA-A7-A5ZX-01A-12D-A29M-01	0.0232029	0.0271593	0.00207604	BRCA	3	336	0	336	0	1	48	3	NA	0	0	0	0	0	0	0	0	0
TCGA-A7-A6VV-01A-22D-A33D-01	NA	0.130272	0.00634611	BRCA	21	313	0	313	0	1	51	2	NA	0	1	0	0	0	0	0	0	0
TCGA-A7-A6VW-01A-21D-A33D-01	0.0838186	0.105462	0.00289788	BRCA	10	285	0	285	0	1	48	2	NA	0	1	0	0	0	0	0	0	0
TCGA-A7-A6VX-01A-12D-A33D-01	0.158968	0.166744	0.00393138	BRCA	17	317	0	317	0	1	68	2	NA	0	1	0	0	0	0	0	0	0
TCGA-A7-A6VY-01A-12D-A33D-01	0.0606915	0.0766084	0.00341666	BRCA	4	266	0	266	0	1	48	2	NA	0	1	0	0	0	0	0	0	0
TCGA-A8-A06N-01A-11D-A011-01	0.083286	0.0969232	0.00383826	BRCA	20	0	0	0	0	1	66	3	NA	0	0	0	0	0	0	0	0	0
TCGA-A8-A06O-01A-11D-A011-01	0.114883	0.136876	0.00302972	BRCA	21	396	0	396	0	1	60	1	NA	0	1	0	0	0	1	0	0	0
TCGA-A8-A06P-01A-11D-A011-01	0.0575169	0.0604496	0.0029658	BRCA	4	396	0	396	0	1	63	3	NA	0	0	0	0	0	0	0	0	0
TCGA-A8-A06Q-01A-11D-A036-01	0.0950907	0.102588	0.00440859	BRCA	17	31	0	31	0	1	63	3	NA	0	0	0	0	0	0	0	0	0
TCGA-A8-A06R-01A-11D-A011-01	NA	0.222144	0.00621786	BRCA	17	547	0	547	0	1	69	2	NA	0	0	0	0	0	1	0	0	0
TCGA-A8-A06T-01A-11D-A011-01	0.0636388	0.0844849	0.00314633	BRCA	23	1614	0	1614	0	1	75	3	NA	0	0	0	0	0	0	0	0	0
TCGA-A8-A06U-01A-11D-A011-01	0.125049	0.140169	0.0049219	BRCA	15	883	1	883	0	1	80	2	NA	0	1	0	0	0	0	0	0	0
TCGA-A8-A06X-01A-21D-A011-01	0.0612019	0.0701268	0.00411298	BRCA	10	943	1	943	0	1	77	2	NA	0	0	0	0	0	0	0	0	0
TCGA-A8-A06Y-01A-21D-A011-01	0.122825	0.14301	0.00353879	BRCA	10	791	0	791	1	1	66	2	NA	0	0	0	0	0	0	0	0	0
TCGA-A8-A06Z-01A-11D-A011-01	0.0929252	0.104667	0.00373774	BRCA	20	31	0	31	0	1	84	2	NA	0	1	0	0	0	0	0	0	0
TCGA-A8-A075-01A-11D-A087-01	0.0856901	0.0902746	0.00250642	BRCA	18	518	0	518	0	1	42	2	NA	0	1	0	0	0	0	1	0	0
TCGA-A8-A076-01A-21D-A011-01	0.081214	0.0920797	0.00372662	BRCA	15	1642	0	1642	0	1	66	2	NA	0	0	0	0	0	0	0	0	0
TCGA-A8-A079-01A-21D-A011-01	0.19603	0.19505	0.00353681	BRCA	11	274	0	274	0	1	69	3	NA	0	0	0	0	0	0	0	0	0
TCGA-A8-A07B-01A-11D-A011-01	0.112613	0.119321	0.00352495	BRCA	14	1308	0	1308	0	1	69	2	NA	0	1	0	0	0	0	0	0	0
TCGA-A8-A07E-01A-11D-A036-01	0.0225823	0.0339522	0.00292403	BRCA	5	608	0	608	0	1	81	NA	NA	0	0	0	0	0	0	0	0	0
TCGA-A8-A07F-01A-11D-A011-01	0.0218606	0.0360178	0.00295556	BRCA	18	577	0	577	0	1	65	2	NA	0	0	0	0	0	0	0	0	0
TCGA-A8-A07G-01A-11D-A036-01	0.185783	0.183335	0.00260284	BRCA	5	577	0	577	0	1	65	2	NA	0	0	0	0	0	0	0	0	0
TCGA-A8-A07I-01A-11D-A011-01	0.0240706	0.0414467	0.00479881	BRCA	4	426	0	426	0	1	69	3	NA	0	0	0	0	0	0	0	0	0
TCGA-A8-A07J-01A-11D-A011-01	0.0349792	0.0490024	0.00388257	BRCA	5	365	0	365	0	1	35	2	NA	0	0	0	0	0	0	1	0	0
TCGA-A8-A07L-01A-11D-A011-01	NA	0.0951308	NA	BRCA	4	975	0	975	0	1	58	3	NA	0	0	0	0	0	0	0	0	0
TCGA-A8-A07O-01A-11D-A011-01	0.0492954	0.0564175	0.00414753	BRCA	9	304	0	304	0	1	51	2	NA	0	1	0	0	0	0	0	0	0
TCGA-A8-A07P-01A-11D-A011-01	0.0873247	0.0956887	0.00315638	BRCA	4	334	0	334	0	1	68	2	NA	0	0	0	0	0	0	0	0	0
TCGA-A8-A07R-01A-21D-A036-01	0.123691	0.132758	0.00378516	BRCA	13	273	0	273	0	1	80	3	NA	0	NA	NA	NA	NA	NA	NA	NA	NA
TCGA-A8-A07S-01A-11D-A036-01	0.0230675	0.026347	0.00248425	BRCA	5	243	0	243	0	1	73	2	NA	0	NA	NA	NA	NA	NA	NA	NA	NA
TCGA-A8-A07U-01A-11D-A036-01	0.105937	0.11691	0.00362955	BRCA	23	760	0	760	0	1	66	3	NA	0	1	0	0	0	0	0	0	0
TCGA-A8-A07W-01A-11D-A011-01	0.189516	0.1913	0.00374714	BRCA	22	304	0	304	0	1	76	4	NA	0	1	0	0	0	0	0	0	0
TCGA-A8-A07Z-01A-11D-A011-01	0.0707408	0.0948591	0.00488399	BRCA	10	1371	0	1371	0	1	85	2	NA	0	0	0	0	0	0	0	0	0
TCGA-A8-A081-01A-11D-A011-01	0.0609362	0.0789363	0.00340506	BRCA	19	0	0	0	0	1	80	2	NA	0	0	0	0	0	0	0	0	0
TCGA-A8-A082-01A-11D-A011-01	0.0192062	0.0245024	0.00308508	BRCA	5	549	0	549	0	1	58	2	NA	0	0	0	0	0	0	0	0	0
TCGA-A8-A083-01A-21D-A011-01	0.00949115	0.0178976	0.00289841	BRCA	8	0	0	0	0	1	67	2	NA	0	0	0	0	0	0	0	0	0
TCGA-A8-A084-01A-21D-A011-01	0.0751185	0.0937624	0.00345615	BRCA	NA	458	0	458	0	1	81	2	NA	0	1	0	0	0	0	0	0	0
TCGA-A8-A085-01A-11D-A011-01	0.0248449	0.0442401	0.00290873	BRCA	3	1124	0	1124	0	2	44	2	NA	0	0	0	0	0	0	0	0	0
TCGA-A8-A086-01A-11D-A011-01	0.0235867	0.0445763	0.00322864	BRCA	12	396	0	396	0	1	59	2	NA	0	0	0	0	0	0	0	0	0
TCGA-A8-A08A-01A-11D-A011-01	0.0166478	0.0250697	0.00342757	BRCA	3	30	0	30	0	1	89	1	NA	0	0	0	0	0	0	0	0	0
TCGA-A8-A08B-01A-11D-A011-01	0.145117	0.161768	0.00583201	BRCA	18	1156	0	1156	0	1	52	2	NA	0	0	0	0	0	0	0	0	0
TCGA-A8-A08C-01A-11D-A011-01	0.053456	0.0703987	0.00298197	BRCA	15	881	0	881	0	1	65	2	NA	0	NA	NA	NA	NA	NA	NA	NA	NA
TCGA-A8-A08F-01A-11D-A011-01	0.122562	0.135853	0.00409811	BRCA	NA	1004	0	1004	0	1	59	3	NA	0	0	0	0	0	0	0	0	0
TCGA-A8-A08G-01A-11D-A011-01	0.105218	0.11901	0.00501483	BRCA	21	607	0	607	0	1	41	2	NA	0	0	0	0	0	0	0	0	0
TCGA-A8-A08H-01A-21D-A011-01	0.0326495	0.0355386	0.00282748	BRCA	0	0	0	0	0	1	66	2	NA	0	0	0	0	0	0	0	0	0
TCGA-A8-A08I-01A-11D-A011-01	0.167139	0.170793	0.00447379	BRCA	14	365	0	365	0	1	53	2	NA	0	0	0	0	0	0	0	0	0
TCGA-A8-A08J-01A-11D-A011-01	0.16432	0.165423	0.00493101	BRCA	13	1127	1	1127	1	1	52	4	NA	0	0	0	0	0	0	0	0	0
TCGA-A8-A08L-01A-11D-A011-01	0.0597856	0.0758551	0.00367474	BRCA	8	304	1	304	0	1	89	3	NA	0	0	0	0	0	0	0	0	0
TCGA-A8-A08O-01A-21D-A059-01	0.0562142	0.0779084	0.00300235	BRCA	5	943	0	762	1	1	45	4	NA	0	0	0	0	0	0	0	0	0
TCGA-A8-A08P-01A-11D-A011-01	0.191744	0.196891	0.00431946	BRCA	NA	943	0	943	0	1	70	3	NA	0	1	0	0	0	0	0	0	0
TCGA-A8-A08R-01A-11D-A036-01	0.219369	0.219024	0.00371326	BRCA	15	30	0	30	0	1	52	2	NA	0	1	0	0	0	0	1	0	0
TCGA-A8-A08S-01A-11D-A036-01	0.165718	0.162994	0.00282721	BRCA	NA	1004	0	1004	0	1	71	2	NA	0	0	0	0	0	0	0	0	0
TCGA-A8-A08T-01A-21D-A011-01	0.0515297	0.068524	0.00338658	BRCA	8	3409	1	2557	1	1	64	4	NA	0	0	0	0	0	0	0	0	0
TCGA-A8-A08X-01A-21D-A011-01	0.181091	0.187423	0.00395088	BRCA	21	1308	0	366	1	1	43	3	NA	0	1	0	0	0	0	0	0	0
TCGA-A8-A08Z-01A-21D-A011-01	0.0285727	0.0347839	0.00219634	BRCA	5	1217	0	1217	0	1	76	NA	NA	0	0	0	0	0	0	0	0	0
TCGA-A8-A090-01A-11D-A011-01	0.0751296	0.0913209	0.00294479	BRCA	14	0	0	0	0	1	74	2	NA	0	0	0	0	0	0	0	0	0
TCGA-A8-A091-01A-11D-A011-01	0.0671242	0.0871786	0.00289008	BRCA	13	1004	0	243	1	1	61	2	NA	0	0	0	0	0	0	0	0	0
TCGA-A8-A092-01A-11D-A011-01	0.116491	0.123788	0.00302594	BRCA	20	942	0	942	0	1	48	3	NA	0	0	0	0	0	0	0	0	0
TCGA-A8-A093-01A-11D-A011-01	0.0270532	0.0538399	0.00265511	BRCA	18	546	0	546	0	1	61	2	NA	0	0	0	0	0	0	0	0	0
TCGA-A8-A094-01A-11D-A011-01	0.131246	0.136038	0.00300847	BRCA	10	0	0	0	0	1	75	2	NA	0	1	0	0	0	0	0	0	0
TCGA-A8-A095-01A-11D-A011-01	0.0424376	0.0568555	0.00238295	BRCA	8	1277	0	1277	0	1	45	1	NA	0	0	0	0	0	0	1	0	0
TCGA-A8-A096-01A-11D-A011-01	0.0148615	0.0235344	0.0019623	BRCA	2	0	0	0	0	1	73	2	NA	0	0	0	0	0	0	0	0	0
TCGA-A8-A097-01A-11D-A036-01	0.114978	0.126392	0.00448214	BRCA	15	365	0	365	0	1	65	2	NA	0	1	0	0	0	0	0	0	0
TCGA-A8-A099-01A-11D-A011-01	0.0290654	0.0421131	0.00293406	BRCA	4	304	0	304	0	1	76	NA	NA	0	0	0	0	0	0	0	0	0
TCGA-A8-A09A-01A-11D-A011-01	0.178357	0.185174	0.00301262	BRCA	12	304	0	304	0	1	40	NA	NA	0	0	0	0	0	0	0	0	0
TCGA-A8-A09B-01A-11D-A011-01	0.16037	0.166078	0.00243176	BRCA	25	365	0	365	0	1	58	3	NA	0	0	0	0	0	0	1	0	0
TCGA-A8-A09C-01A-11D-A011-01	0.109124	0.115726	0.00386057	BRCA	15	31	0	31	0	1	69	NA	NA	0	0	0	0	0	0	0	0	0
TCGA-A8-A09D-01A-11D-A011-01	0.0494614	0.0614572	0.00379153	BRCA	3	1522	0	1522	0	1	47	2	NA	0	0	0	0	0	0	0	0	0
TCGA-A8-A09E-01A-11D-A011-01	0.0974405	0.0963475	0.00342655	BRCA	NA	1492	0	1492	0	1	73	3	NA	0	0	0	0	0	1	0	0	0
TCGA-A8-A09G-01A-21D-A011-01	0.0633167	0.0790161	0.00347195	BRCA	8	0	0	0	0	1	79	3	NA	0	0	0	0	0	0	0	0	0
TCGA-A8-A09I-01A-22D-A036-01	0.103525	0.118348	0.0034042	BRCA	14	1371	0	1371	0	1	84	2	NA	0	0	0	0	0	0	0	0	0
TCGA-A8-A09K-01A-11D-A011-01	NA	0.114877	0.0100509	BRCA	NA	912	0	912	0	1	68	2	NA	0	0	0	0	0	0	0	0	0
TCGA-A8-A09M-01A-11D-A011-01	0.180192	0.192205	0.00250769	BRCA	2	1006	0	1006	0	1	75	3	NA	0	0	0	0	0	0	0	0	0
TCGA-A8-A09N-01A-11D-A011-01	0.098189	0.105807	0.00424806	BRCA	11	31	0	31	0	1	57	3	NA	0	1	0	0	0	0	0	0	0
TCGA-A8-A09Q-01A-11D-A011-01	0.137058	0.154732	0.00415887	BRCA	20	761	0	761	0	1	83	3	NA	0	1	0	0	0	0	0	0	0
TCGA-A8-A09R-01A-11D-A011-01	0.10733	0.108062	0.0028861	BRCA	18	273	0	273	0	1	82	2	NA	0	0	0	0	0	0	0	0	0
TCGA-A8-A09T-01A-11D-A011-01	0.080922	0.104042	0.00375553	BRCA	12	579	0	579	0	1	68	NA	NA	0	0	0	0	0	0	0	0	0
TCGA-A8-A09V-01A-11D-A036-01	0.0152268	0.0225548	0.00274873	BRCA	3	457	0	457	0	1	51	2	NA	0	0	0	0	0	0	0	0	0
TCGA-A8-A09W-01A-11D-A011-01	0.0480741	0.069115	0.00260542	BRCA	6	30	0	30	0	1	70	3	NA	0	0	0	0	0	0	0	0	0
TCGA-A8-A09X-01A-11D-A011-01	0.123146	0.135397	0.00284453	BRCA	17	426	1	426	0	1	62	3	NA	0	1	0	0	0	0	0	0	0
TCGA-A8-A09Z-01A-11D-A011-01	0.0213311	0.0260041	0.00239627	BRCA	4	0	0	0	0	1	83	2	NA	0	0	0	0	0	1	0	0	0
TCGA-A8-A0A1-01A-11D-A011-01	0.0547105	0.060798	0.00329761	BRCA	3	365	0	365	0	1	84	2	NA	0	0	0	0	0	0	0	0	0
TCGA-A8-A0A2-01A-11D-A036-01	0.0985262	0.109078	0.0024825	BRCA	14	579	0	579	0	1	66	2	NA	0	0	0	0	0	0	0	0	0
TCGA-A8-A0A4-01A-11D-A011-01	0.0341577	0.047299	0.00257859	BRCA	4	396	0	396	0	1	73	2	NA	0	0	0	0	0	0	0	0	0
TCGA-A8-A0A6-01A-12D-A059-01	0.0936544	0.110782	0.00257315	BRCA	15	640	0	640	0	1	64	3	NA	0	0	0	0	0	0	1	0	0
TCGA-A8-A0A7-01A-11D-A011-01	0.0949023	0.100138	0.00242698	BRCA	14	30	0	30	0	1	57	2	NA	0	0	0	0	0	0	1	0	0
TCGA-A8-A0A9-01A-11D-A011-01	0.168032	0.169903	0.0027974	BRCA	28	822	0	822	0	1	80	2	NA	0	0	0	0	0	0	0	0	0
TCGA-A8-A0AB-01A-11D-A036-01	0.124918	0.143261	0.0024785	BRCA	14	518	0	518	0	1	54	2	NA	0	0	0	0	0	0	0	0	0
TCGA-A8-A0AD-01A-11D-A059-01	0.0240547	0.0418902	0.0036014	BRCA	7	1157	0	1157	0	1	83	1	NA	0	0	0	0	0	0	0	0	0
TCGA-AC-A23C-01A-12D-A166-01	0.0847855	0.0924104	0.00292218	BRCA	4	585	0	585	0	1	62	2	NA	0	1	0	0	0	1	0	0	0
TCGA-AC-A23E-01A-11D-A160-01	0.095348	0.11286	0.00218685	BRCA	16	698	0	698	0	1	50	2	NA	0	0	0	0	0	0	0	0	0
TCGA-AC-A23G-01A-11D-A20R-01	0.0454906	0.0656607	0.00243418	BRCA	16	2248	0	2248	0	1	76	2	NA	0	NA	NA	NA	NA	NA	NA	NA	NA
TCGA-AC-A23H-01A-11D-A160-01	0.0816497	0.0875919	0.00283211	BRCA	15	174	1	174	1	1	90	2	NA	0	0	0	1	0	0	1	0	1
TCGA-AC-A2B8-01A-11D-A17C-01	0.0216086	0.0307836	0.00206272	BRCA	3	677	0	654	1	1	84	2	NA	0	0	0	0	0	0	0	0	0
TCGA-AC-A2BK-01A-11D-A21P-01	0.126418	0.134445	0.00423942	BRCA	10	2222	0	2222	0	1	78	3	NA	0	0	0	0	0	0	0	0	0
TCGA-AC-A2BM-01A-11D-A21P-01	0.0935068	0.109914	0.0032131	BRCA	16	3022	0	3022	0	1	41	2	NA	0	0	0	0	0	0	0	0	0
TCGA-AC-A2FB-01A-11D-A17C-01	0.0276961	0.0346695	0.00232224	BRCA	4	1234	0	1234	0	1	65	2	NA	0	0	0	0	0	0	0	0	0
TCGA-AC-A2FE-01A-11D-A19X-01	0.0292956	0.0395091	0.0024047	BRCA	5	2636	1	766	1	1	62	3	NA	0	NA	NA	NA	NA	NA	NA	NA	NA
TCGA-AC-A2FF-01A-11D-A17C-01	0.0421995	0.0550248	0.00330298	BRCA	0	2759	0	2759	0	1	40	2	NA	0	0	0	0	0	1	1	0	0
TCGA-AC-A2FG-01A-11D-A17C-01	0.0128436	0.0198601	0.00215213	BRCA	3	1853	0	1853	0	1	79	2	NA	0	0	0	0	0	0	0	0	0
TCGA-AC-A2FK-01A-12D-A17U-01	0.0104263	0.0144354	0.00244583	BRCA	0	2650	0	2650	0	1	45	3	NA	0	0	0	0	0	0	0	0	0
TCGA-AC-A2FM-01A-11D-A19X-01	0.117415	0.129982	0.00307823	BRCA	9	792	1	780	1	1	87	2	NA	0	NA	NA	NA	NA	NA	NA	NA	NA
TCGA-AC-A2FO-01A-11D-A17U-01	0.0936552	0.0918294	0.00263272	BRCA	2	2255	0	2255	0	1	65	2	NA	0	0	0	0	0	0	0	0	0
TCGA-AC-A2QH-01A-11D-A18N-01	0.187125	0.185294	0.00317403	BRCA	15	1005	0	1005	0	1	58	2	NA	0	0	0	0	0	0	0	0	0
TCGA-AC-A2QI-01A-12D-A19X-01	0.0732218	0.0847491	0.00242609	BRCA	5	588	0	588	0	1	76	3	NA	0	NA	NA	NA	NA	NA	NA	NA	NA
TCGA-AC-A2QJ-01A-12D-A19X-01	0.143484	0.157215	0.00287636	BRCA	20	446	1	237	1	1	48	3	NA	0	NA	NA	NA	NA	NA	NA	NA	NA
TCGA-AC-A3BB-01A-21D-A19X-01	0.0416797	0.0604787	0.00276535	BRCA	11	987	0	987	0	1	46	3	NA	0	NA	NA	NA	NA	NA	NA	NA	NA
TCGA-AC-A3EH-01A-22D-A227-01	0.0425328	0.0618515	0.00324632	BRCA	12	197	1	197	0	1	79	3	NA	0	NA	NA	NA	NA	NA	NA	NA	NA
TCGA-AC-A3HN-01A-11D-A20R-01	0.0357296	0.0376251	0.00285199	BRCA	5	496	0	496	0	1	87	2	NA	0	0	0	0	0	0	0	0	0
TCGA-AC-A3OD-01A-11D-A21P-01	0.0319804	0.0611199	0.00242118	BRCA	5	451	0	451	0	1	68	2	NA	0	0	0	0	0	0	0	0	0
TCGA-AC-A3QP-01A-11D-A22W-01	0.0174758	0.0207799	0.00207037	BRCA	2	675	0	675	0	1	79	2	NA	0	0	0	0	0	0	0	0	0
TCGA-AC-A3QQ-01A-11D-A227-01	0.0379459	0.0467954	0.00276855	BRCA	6	734	0	734	0	1	54	1	NA	0	0	0	0	0	0	0	0	0
TCGA-AC-A3TM-01A-11D-A227-01	0.0326313	0.0383084	0.00229272	BRCA	4	762	0	762	0	1	50	3	NA	0	NA	NA	NA	NA	NA	NA	NA	NA
TCGA-AC-A3TN-01A-11D-A227-01	0.0184554	0.0245913	0.00231687	BRCA	4	456	0	456	0	1	75	2	NA	0	NA	NA	NA	NA	NA	NA	NA	NA
TCGA-AC-A3W5-01A-11D-A227-01	0.168984	0.177801	0.0035786	BRCA	22	504	0	504	0	1	65	2	NA	0	0	0	0	0	0	0	0	0
TCGA-AC-A3W6-01A-12D-A227-01	0.0536033	0.058673	0.00223216	BRCA	5	602	0	602	0	1	90	3	NA	0	NA	NA	NA	NA	NA	NA	NA	NA
TCGA-AC-A3W7-01A-11D-A227-01	0.0321478	0.0372267	0.00216011	BRCA	7	471	0	471	0	1	66	2	NA	0	NA	NA	NA	NA	NA	NA	NA	NA
TCGA-AC-A3YI-01A-21D-A238-01	0.0329132	0.036534	0.00204552	BRCA	0	707	0	707	0	1	74	3	NA	0	0	0	0	0	0	0	0	0
TCGA-AC-A3YJ-01A-11D-A22W-01	0.0198175	0.0283862	0.00209053	BRCA	1	754	0	754	0	1	66	2	NA	0	0	0	0	0	1	0	0	0
TCGA-AC-A4ZE-01A-11D-A41E-01	0.0279602	0.0432947	0.00235714	BRCA	5	890	0	890	0	1	63	2	NA	0	0	0	0	0	0	0	0	0
TCGA-AC-A5EH-01A-11D-A28A-01	0.0801666	0.0947405	0.00384159	BRCA	21	511	0	511	0	1	76	2	NA	0	1	0	0	0	0	0	0	0
TCGA-AC-A5EI-01A-11D-A27O-01	0.0561191	0.0789751	0.00323719	BRCA	7	442	0	442	0	1	88	1	NA	0	0	0	0	0	0	0	0	0
TCGA-AC-A5XS-01A-11D-A29M-01	0.0497379	0.0551372	0.00199326	BRCA	8	588	0	588	0	1	74	2	NA	0	0	0	0	0	0	0	0	0
TCGA-AC-A5XU-01A-11D-A28A-01	0.131016	0.136182	0.00542191	BRCA	4	455	0	455	0	1	74	2	NA	0	0	0	0	0	0	0	0	0
TCGA-AC-A62V-01A-11D-A31T-01	0.0655413	0.0750021	0.00386162	BRCA	18	348	1	348	1	2	58	4	NA	0	0	0	0	0	0	0	0	0
TCGA-AC-A62X-01A-11D-A29M-01	NA	0.122127	0.00882577	BRCA	25	417	0	417	0	1	72	2	NA	0	0	0	0	0	0	0	0	0
TCGA-AC-A62Y-01A-11D-A29M-01	0.0722779	0.0803208	0.00268681	BRCA	18	530	0	530	0	1	79	2	NA	0	0	0	0	0	1	0	0	0
TCGA-AC-A6IV-01A-12D-A33D-01	0.05164	0.0560794	0.0018268	BRCA	5	568	0	568	0	1	47	2	NA	0	0	0	0	0	0	0	0	0
TCGA-AC-A6IW-01A-12D-A33D-01	0.154473	0.158254	0.00303767	BRCA	12	413	0	413	0	1	73	2	NA	0	0	0	0	0	0	0	0	0
TCGA-AC-A6IX-01A-12D-A32H-01	0.0325083	0.0456117	0.00296072	BRCA	4	373	0	373	0	1	49	3	NA	0	0	0	0	0	0	0	0	0
TCGA-AC-A6NO-01A-12D-A33D-01	0.0478647	0.0648158	0.00223371	BRCA	7	51	0	51	0	1	43	2	NA	0	0	0	0	0	0	0	0	0
TCGA-AC-A7VB-01A-11D-A350-01	0.0192476	0.0362439	0.00474289	BRCA	5	250	0	250	0	1	51	2	NA	0	0	0	0	0	0	0	0	0
TCGA-AC-A7VC-01A-11D-A350-01	0.166939	0.173445	0.00341444	BRCA	1	1	0	1	0	1	56	2	NA	0	0	0	0	0	0	0	0	0
TCGA-AC-A8OP-01A-11D-A36I-01	0.0796063	0.0961361	0.00359299	BRCA	18	614	0	614	0	1	72	1	NA	0	0	0	0	0	0	0	0	0
TCGA-AC-A8OQ-01A-11D-A41E-01	0.156304	0.163319	0.00339463	BRCA	19	34	0	34	0	1	72	2	NA	0	1	0	0	0	0	0	0	0
TCGA-AC-A8OR-01A-21D-A41E-01	0.0214148	0.0233256	0.00228802	BRCA	1	40	0	40	0	1	75	1	NA	0	0	0	0	0	0	0	0	0
TCGA-AC-A8OS-01A-12D-A41E-01	0.0193507	0.0259825	0.00239259	BRCA	8	70	0	70	0	1	71	2	NA	0	0	0	0	0	0	0	0	0
TCGA-AN-A03X-01A-21D-A011-01	0.0594039	0.0660627	0.00281037	BRCA	13	10	0	10	0	1	74	2	NA	0	0	0	0	0	0	0	0	0
TCGA-AN-A03Y-01A-21D-A011-01	0.0815462	0.108859	0.00373866	BRCA	21	10	0	10	0	1	66	2	NA	0	0	0	0	0	0	0	0	0
TCGA-AN-A041-01A-11D-A036-01	0.143677	0.150629	0.00315238	BRCA	13	7	0	7	0	1	29	2	NA	0	0	0	0	0	0	0	0	0
TCGA-AN-A046-01A-21D-A036-01	0.0621783	0.0689588	0.00267087	BRCA	7	10	0	10	0	1	68	2	NA	0	0	1	0	0	1	0	0	1
TCGA-AN-A049-01A-21D-A011-01	0.0461653	0.0534031	0.00314644	BRCA	9	19	0	19	0	1	62	2	NA	0	0	0	0	0	0	0	0	0
TCGA-AN-A04A-01A-21D-A036-01	0.0703746	0.0854965	0.0033573	BRCA	12	90	0	90	0	1	36	3	NA	0	0	0	0	0	0	0	0	0
TCGA-AN-A04C-01A-21D-A036-01	0.121968	0.143693	0.00316734	BRCA	15	54	0	54	0	1	51	2	NA	0	1	0	0	0	0	1	0	0
TCGA-AN-A04D-01A-21D-A036-01	0.0639965	0.0667715	0.00433221	BRCA	4	52	0	52	0	1	58	2	NA	0	0	0	0	0	0	0	0	0
TCGA-AN-A0AJ-01A-11D-A011-01	0.121083	0.146954	0.00422339	BRCA	15	303	0	303	0	1	79	2	NA	0	1	0	0	0	0	0	0	0
TCGA-AN-A0AK-01A-21D-A011-01	0.104867	0.124427	0.00364617	BRCA	9	224	0	224	0	1	76	2	NA	0	0	0	0	1	1	0	0	0
TCGA-AN-A0AL-01A-11D-A011-01	0.0811577	0.0798163	0.00316541	BRCA	6	227	0	227	0	1	41	3	NA	0	0	0	0	0	0	0	0	0
TCGA-AN-A0AM-01A-11D-A036-01	0.180136	0.184149	0.00393234	BRCA	20	5	0	5	0	1	56	2	NA	0	0	0	0	0	0	0	0	0
TCGA-AN-A0AR-01A-11D-A011-01	0.054682	0.0720621	0.00489999	BRCA	9	10	0	10	0	1	55	2	NA	0	1	0	0	0	0	0	0	0
TCGA-AN-A0AS-01A-11D-A011-01	0.154036	0.175207	0.00429557	BRCA	22	10	0	10	0	1	70	3	NA	0	1	0	0	0	0	0	0	0
TCGA-AN-A0AT-01A-11D-A036-01	0.0785753	0.0975727	0.00344301	BRCA	7	10	0	10	0	1	62	2	NA	0	0	0	0	0	0	0	0	0
TCGA-AN-A0FD-01A-11D-A036-01	0.0706825	0.0917055	0.00304992	BRCA	4	196	0	196	0	1	71	2	NA	0	0	0	0	0	0	0	0	0
TCGA-AN-A0FF-01A-11D-A036-01	0.0393462	0.04393	0.00253675	BRCA	3	172	0	172	0	1	32	1	NA	0	0	0	0	0	0	0	0	0
TCGA-AN-A0FJ-01A-11D-A011-01	0.104392	0.120656	0.00430521	BRCA	11	242	0	242	0	1	59	4	NA	0	1	0	0	0	0	0	0	0
TCGA-AN-A0FK-01A-11D-A036-01	0.0667261	0.0728617	0.00367871	BRCA	21	213	0	213	0	1	88	3	NA	0	0	0	0	0	0	0	0	0
TCGA-AN-A0FL-01A-11D-A036-01	0.076024	0.0781952	0.00365418	BRCA	7	231	0	231	0	1	62	2	NA	0	1	0	0	0	0	0	0	0
TCGA-AN-A0FN-01A-11D-A036-01	0.0256702	0.0273122	0.00283371	BRCA	3	218	0	218	0	1	61	1	NA	0	0	0	1	0	0	0	0	0
TCGA-AN-A0FS-01A-11D-A036-01	0.0363844	0.0431153	0.00257316	BRCA	3	210	0	210	0	1	55	1	NA	0	0	0	0	0	0	0	0	0
TCGA-AN-A0FT-01A-11D-A036-01	0.120573	0.141081	0.004056	BRCA	16	214	0	214	0	1	63	2	NA	0	1	0	0	0	0	0	0	0
TCGA-AN-A0FV-01A-11D-A011-01	0.0257633	0.0507538	0.00389992	BRCA	17	10	0	10	0	1	58	2	NA	0	0	0	0	0	0	0	0	0
TCGA-AN-A0FW-01A-11D-A036-01	0.090689	0.108174	0.00304351	BRCA	18	11	0	11	0	1	67	3	NA	0	0	0	0	0	0	0	0	0
TCGA-AN-A0FX-01A-11D-A036-01	0.0941878	0.116858	0.00322551	BRCA	11	10	0	10	0	1	52	2	NA	0	0	0	0	0	0	0	0	0
TCGA-AN-A0FY-01A-11D-A036-01	0.109817	0.132775	0.00357105	BRCA	15	10	0	10	0	1	55	1	NA	0	1	0	0	0	0	0	0	0
TCGA-AN-A0FZ-01A-11D-A036-01	0.168015	0.184399	0.00353112	BRCA	15	10	0	10	0	1	45	3	NA	0	0	0	0	0	0	0	0	0
TCGA-AN-A0G0-01A-11D-A036-01	NA	0.177796	0.0191552	BRCA	NA	16	0	16	0	1	56	2	NA	0	0	0	0	0	0	0	0	0
TCGA-AN-A0XL-01A-11D-A10L-01	0.0348038	0.0566193	0.0027133	BRCA	12	163	0	163	0	1	61	2	NA	0	0	0	0	0	0	0	0	0
TCGA-AN-A0XN-01A-21D-A107-01	0.161666	0.161845	0.00323116	BRCA	10	10	0	10	0	1	68	3	NA	0	1	0	0	0	0	0	0	0
TCGA-AN-A0XO-01A-11D-A107-01	0.134502	0.136994	0.00213651	BRCA	3	375	0	375	0	1	59	3	NA	0	0	0	0	0	0	1	0	0
TCGA-AN-A0XP-01A-11D-A107-01	0.0584949	0.0719759	0.00341314	BRCA	14	9	0	9	0	1	69	3	NA	0	0	0	0	0	0	0	0	0
TCGA-AN-A0XR-01A-11D-A107-01	0.0186326	0.0289224	0.00310126	BRCA	5	10	0	10	0	1	55	3	NA	0	0	0	0	0	0	0	0	0
TCGA-AN-A0XS-01A-22D-A107-01	0.0644779	0.0844928	0.00201158	BRCA	16	10	0	10	0	1	63	3	NA	0	0	0	0	0	0	0	0	0
TCGA-AN-A0XT-01A-11D-A107-01	0.0220631	0.0432129	0.0023961	BRCA	8	10	0	10	0	1	54	3	NA	0	1	0	0	0	0	0	0	0
TCGA-AN-A0XU-01A-11D-A107-01	0.143848	0.161978	0.00379226	BRCA	9	10	0	10	0	1	54	2	NA	0	1	0	0	0	0	0	0	0
TCGA-AN-A0XV-01A-11D-A107-01	0.0369893	0.0431135	0.00282446	BRCA	1	162	0	162	0	1	67	3	NA	0	0	0	0	0	0	0	0	0
TCGA-AN-A0XW-01A-11D-A107-01	0.0736209	0.0807268	0.00373641	BRCA	6	170	0	170	0	1	36	3	NA	0	0	0	0	0	1	0	0	0
TCGA-AO-A03L-01A-41D-A059-01	0.136556	0.132291	0.00280053	BRCA	19	2442	0	2442	0	1	34	3	NA	0	1	0	0	0	0	0	0	0
TCGA-AO-A03M-01B-11D-A10L-01	0.0590618	0.0792385	0.00276619	BRCA	13	1866	0	1866	0	1	29	1	NA	0	0	0	0	0	0	0	0	0
TCGA-AO-A03N-01B-11D-A10L-01	0.153705	0.171149	0.00288186	BRCA	19	2031	0	1645	1	1	59	2	NA	0	0	0	0	0	0	0	0	0
TCGA-AO-A03O-01A-11D-A011-01	0.0929527	0.123375	0.00523875	BRCA	22	2483	1	2483	0	1	69	2	NA	0	0	0	0	0	0	1	0	0
TCGA-AO-A03P-01A-11D-A011-01	0.137864	0.1436	0.00521081	BRCA	9	2911	1	1922	1	1	54	2	NA	0	0	0	0	0	0	0	0	0
TCGA-AO-A03R-01A-21D-A036-01	0.0329629	0.0529992	0.0037984	BRCA	6	2091	0	2091	0	1	57	2	NA	0	1	0	0	0	0	0	0	0
TCGA-AO-A03T-01A-21D-A036-01	0.0383631	0.0535586	0.00310467	BRCA	6	2124	0	2124	0	1	42	2	NA	0	0	0	0	0	0	0	0	0
TCGA-AO-A03U-01B-21D-A10L-01	0.022453	0.0261585	0.00227562	BRCA	0	1793	1	1614	1	1	31	1	NA	0	0	0	0	0	0	0	0	0
TCGA-AO-A03V-01A-11D-A111-01	0.0580783	0.0670637	0.00357308	BRCA	7	1351	0	1351	0	1	41	1	NA	0	0	0	0	0	0	0	0	0
TCGA-AO-A0J2-01A-11D-A036-01	0.0851776	0.0922745	0.00339727	BRCA	9	997	0	997	0	1	41	1	NA	0	0	0	0	0	0	0	0	0
TCGA-AO-A0J3-01A-11D-A036-01	0.0932691	0.109601	0.00389653	BRCA	11	651	0	651	0	1	67	2	NA	0	0	0	0	0	0	0	0	0
TCGA-AO-A0J4-01A-11D-A036-01	0.1933	0.197719	0.00392247	BRCA	16	1587	0	1587	0	1	41	1	NA	0	0	0	0	0	0	0	0	0
TCGA-AO-A0J5-01A-11D-A036-01	0.0865389	0.0904739	0.00217816	BRCA	3	792	1	792	1	1	48	4	NA	0	0	0	0	0	0	0	0	0
TCGA-AO-A0J6-01A-11D-A036-01	0.0649645	0.0765282	0.00292808	BRCA	2	1140	0	1140	0	1	61	2	NA	0	1	0	0	0	0	0	0	0
TCGA-AO-A0J7-01A-11D-A036-01	0.0714365	0.0733796	0.00231478	BRCA	12	618	0	618	0	1	71	2	NA	0	0	0	0	0	0	0	0	0
TCGA-AO-A0J8-01A-21D-A036-01	0.0150989	0.0264148	0.00231872	BRCA	5	680	0	680	0	1	61	2	NA	0	0	0	0	0	0	0	0	0
TCGA-AO-A0J9-01A-11D-A036-01	0.0454437	0.0574655	0.002264	BRCA	15	1613	0	1066	1	1	61	3	NA	0	0	0	0	0	0	0	0	0
TCGA-AO-A0JA-01A-11D-A059-01	0.0326141	0.053636	0.0037787	BRCA	9	655	0	143	1	1	36	3	NA	0	0	0	0	0	1	0	0	0
TCGA-AO-A0JB-01A-11D-A059-01	0.056905	0.0733941	0.00347028	BRCA	5	1542	0	1542	0	1	50	3	NA	0	0	0	0	0	0	0	0	0
TCGA-AO-A0JC-01A-11D-A059-01	0.0184454	0.0188196	0.00171797	BRCA	NA	1547	0	1547	0	1	64	2	NA	0	0	0	0	0	0	1	0	0
TCGA-AO-A0JD-01A-11D-A059-01	0.125264	0.142714	0.00347717	BRCA	6	2190	0	2190	0	1	59	3	NA	0	1	0	0	0	0	0	0	0
TCGA-AO-A0JE-01A-11D-A059-01	0.0881656	0.1092	0.00402001	BRCA	10	2335	0	2335	0	1	53	3	NA	0	0	0	0	0	0	0	0	0
TCGA-AO-A0JF-01A-11D-A059-01	0.0223096	0.0310803	0.00225056	BRCA	2	1980	0	1980	0	1	68	2	NA	0	0	0	0	0	0	1	0	0
TCGA-AO-A0JG-01A-31D-A087-01	0.0161601	0.0316897	0.00249238	BRCA	5	798	0	798	0	1	49	3	NA	0	0	0	0	0	0	0	0	0
TCGA-AO-A0JI-01A-21D-A059-01	0.0281511	0.0465105	0.00361798	BRCA	6	1528	0	1528	0	1	56	2	NA	0	0	0	0	0	0	0	0	0
TCGA-AO-A0JJ-01A-11D-A059-01	0.0338042	0.0487906	0.00217393	BRCA	3	1887	0	1887	0	1	54	2	NA	0	0	0	0	0	0	0	0	0
TCGA-AO-A0JL-01A-11D-A059-01	0.149392	0.160708	0.00430464	BRCA	20	1683	0	1683	0	1	59	3	NA	0	NA	NA	NA	NA	NA	NA	NA	NA
TCGA-AO-A0JM-01A-21D-A059-01	0.0722191	0.0839123	0.0037369	BRCA	11	2184	0	2184	0	1	40	2	NA	0	0	0	0	0	0	0	0	0
TCGA-AO-A124-01A-11D-A10L-01	0.0965015	0.116557	0.00462774	BRCA	14	3506	0	3506	0	1	38	2	NA	0	0	0	0	0	0	0	0	0
TCGA-AO-A125-01A-11D-A10L-01	0.013832	0.0246285	0.00433287	BRCA	5	3456	0	3456	0	1	72	2	NA	0	0	0	0	0	0	0	0	0
TCGA-AO-A126-01A-11D-A10L-01	0.0179436	0.0356017	0.00366845	BRCA	4	3307	0	267	1	1	39	2	NA	0	0	0	0	0	0	0	0	0
TCGA-AO-A128-01A-11D-A10L-01	0.0789319	0.0925394	0.00252442	BRCA	22	3248	0	3248	0	1	61	2	NA	0	0	0	0	0	0	0	0	0
TCGA-AO-A129-01A-21D-A10L-01	0.158151	0.164453	0.00345057	BRCA	8	3286	0	3286	0	1	29	2	NA	0	0	0	0	0	0	0	0	0
TCGA-AO-A12A-01A-21D-A111-01	0.132647	0.135022	0.00355541	BRCA	22	3112	0	3112	0	1	47	2	NA	0	0	0	0	0	0	0	0	0
TCGA-AO-A12B-01A-11D-A10L-01	0.0243371	0.0538311	0.00241896	BRCA	17	2989	0	2989	0	1	63	2	NA	0	0	0	0	0	0	0	0	0
TCGA-AO-A12D-01A-11D-A111-01	0.0932443	0.103404	0.00308768	BRCA	14	2515	0	2515	0	1	43	2	NA	0	1	0	0	0	0	0	0	0
TCGA-AO-A12E-01A-11D-A10L-01	0.023072	0.0354718	0.00226192	BRCA	16	2142	0	2142	0	1	51	2	NA	0	0	0	0	0	0	0	0	0
TCGA-AO-A12F-01A-11D-A111-01	0.139943	0.153664	0.00348726	BRCA	18	1842	0	1842	0	1	36	2	NA	0	0	0	0	0	0	0	0	0
TCGA-AO-A12G-01A-11D-A10L-01	0.0513864	0.0602019	0.00269623	BRCA	5	1639	0	1639	0	1	75	2	NA	0	1	0	0	0	1	0	0	0
TCGA-AO-A12H-01A-11D-A111-01	0.00937502	0.0170417	0.00335988	BRCA	0	1234	0	1234	0	1	69	2	NA	0	0	0	0	0	0	0	0	0
TCGA-AO-A1KO-01A-31D-A13J-01	0.0138158	0.021745	0.00257409	BRCA	NA	622	0	622	0	1	46	2	NA	0	0	0	0	0	0	0	0	0
TCGA-AO-A1KP-01A-11D-A13J-01	0.0315013	0.0342011	0.00269348	BRCA	6	2953	0	2953	0	1	77	2	NA	0	0	0	0	0	0	0	0	0
TCGA-AO-A1KQ-01A-11D-A13J-01	0.183044	0.189923	0.00394043	BRCA	NA	1882	0	1882	0	2	84	3	NA	0	NA	NA	NA	NA	NA	NA	NA	NA
TCGA-AO-A1KR-01A-12D-A141-01	0.12487	0.137483	0.00300119	BRCA	11	2513	0	2513	0	1	51	2	NA	0	0	0	0	0	0	1	0	0
TCGA-AO-A1KS-01A-11D-A13J-01	0.145092	0.15916	0.00263721	BRCA	21	350	0	350	0	1	69	2	NA	0	0	0	0	0	0	0	0	0
TCGA-AO-A1KT-01A-11D-A13J-01	0.131257	0.142509	0.00268541	BRCA	9	541	0	541	0	1	78	2	NA	0	0	0	0	0	0	0	0	0
TCGA-AQ-A04H-01B-11D-A10L-01	0.0242489	0.0387667	0.00346337	BRCA	13	754	0	754	0	1	61	3	NA	0	1	0	0	0	0	0	0	0
TCGA-AQ-A04J-01A-02D-A036-01	0.0897968	0.0995208	0.00471077	BRCA	5	819	0	819	0	1	45	2	NA	0	1	0	0	0	0	0	0	0
TCGA-AQ-A04L-01B-21D-A10L-01	0.157433	0.170095	0.0048469	BRCA	15	3957	0	3957	0	1	48	2	NA	0	NA	NA	NA	NA	NA	NA	NA	NA
TCGA-AQ-A0Y5-01A-11D-A14J-01	0.124593	0.124199	0.0026231	BRCA	19	172	1	172	0	1	70	3	NA	0	0	0	0	0	0	1	0	0
TCGA-AQ-A1H2-01A-11D-A13J-01	0.053195	0.0686874	0.00280655	BRCA	9	475	0	475	0	1	84	3	NA	0	0	0	0	0	0	0	0	0
TCGA-AQ-A1H3-01A-31D-A13J-01	0.0221038	0.0343751	0.00246644	BRCA	9	989	0	989	0	1	49	3	NA	0	0	0	0	0	0	0	0	0
TCGA-AQ-A54N-01A-11D-A25N-01	0.0579031	0.0766405	0.005429	BRCA	19	78	0	78	0	1	51	2	NA	0	NA	NA	NA	NA	NA	NA	NA	NA
TCGA-AQ-A54O-01A-11D-A25N-01	0.135059	0.139924	0.00298165	BRCA	19	1001	0	1001	0	2	51	2	NA	0	0	0	0	0	0	0	0	0
TCGA-AQ-A7U7-01A-22D-A350-01	0.049239	0.0529503	0.00249805	BRCA	8	584	1	584	0	1	55	3	NA	0	0	0	0	0	0	1	0	0
TCGA-AR-A0TP-01A-11D-A087-01	0.0703796	0.0771028	0.00422977	BRCA	5	4275	0	4275	0	1	43	2	NA	0	0	0	0	0	0	0	0	0
TCGA-AR-A0TQ-01A-11D-A087-01	0.0868161	0.0908004	0.002455	BRCA	11	2991	0	2991	0	1	27	3	NA	0	0	0	0	0	0	0	0	0
TCGA-AR-A0TR-01A-11D-A087-01	0.0503079	0.0644067	0.00319929	BRCA	16	160	1	160	0	1	68	2	NA	0	0	0	0	0	0	0	0	0
TCGA-AR-A0TS-01A-11D-A111-01	0.14917	0.147547	0.0023035	BRCA	11	2558	0	2558	0	1	46	2	NA	0	1	0	0	0	0	0	0	0
TCGA-AR-A0TT-01A-31D-A087-01	NA	0.146705	0.00687939	BRCA	9	3316	0	3316	0	1	53	3	NA	0	0	0	0	0	0	0	0	0
TCGA-AR-A0TV-01A-21D-A087-01	0.0836298	0.111061	0.00417174	BRCA	12	2288	0	2288	0	1	66	2	NA	0	0	0	0	0	0	0	0	0
TCGA-AR-A0TW-01A-11D-A087-01	0.0922647	0.112749	0.00409584	BRCA	14	3009	0	739	1	1	50	3	NA	0	0	0	0	0	0	0	0	0
TCGA-AR-A0TX-01A-11D-A087-01	0.0256057	0.0367103	0.00383405	BRCA	5	1972	0	1972	0	1	64	2	NA	0	1	0	0	0	0	0	0	0
TCGA-AR-A0TY-01A-12D-A111-01	0.0343476	0.0624571	0.00334316	BRCA	7	1699	1	544	1	1	54	2	NA	0	0	0	0	0	0	0	0	0
TCGA-AR-A0TZ-01A-12D-A087-01	0.0357604	0.0529195	0.002815	BRCA	6	3262	1	1313	1	1	43	NA	NA	0	0	0	0	0	0	0	0	0
TCGA-AR-A0U0-01A-11D-A107-01	0.16187	0.167308	0.0024562	BRCA	16	1988	0	1988	0	1	73	2	NA	0	1	0	0	0	0	0	0	0
TCGA-AR-A0U1-01A-11D-A111-01	0.111136	0.123023	0.00292138	BRCA	5	4052	0	4052	0	1	36	2	NA	0	0	0	0	0	0	0	0	0
TCGA-AR-A0U2-01A-11D-A107-01	0.115781	0.115143	0.00393533	BRCA	18	2551	1	1609	1	1	47	3	NA	0	1	0	0	0	0	0	0	0
TCGA-AR-A0U3-01A-11D-A107-01	0.0602276	0.0819128	0.00300846	BRCA	13	4080	0	4080	0	1	59	2	NA	0	0	0	0	0	0	0	0	0
TCGA-AR-A0U4-01A-11D-A107-01	NA	0.1262	0.00619848	BRCA	10	3261	0	3261	0	1	54	2	NA	0	1	0	0	0	0	0	0	0
TCGA-AR-A1AH-01A-11D-A12A-01	0.0502916	0.0749179	0.00414634	BRCA	8	3807	0	1136	1	1	51	2	NA	0	1	0	0	0	0	0	0	0
TCGA-AR-A1AI-01A-11D-A12N-01	0.098677	0.105184	0.00326744	BRCA	19	3296	0	588	1	1	47	2	NA	0	1	0	0	0	0	0	0	0
TCGA-AR-A1AJ-01A-21D-A12N-01	0.121519	0.125117	0.0022058	BRCA	28	3072	0	3072	0	1	83	1	NA	0	0	0	0	0	0	0	0	0
TCGA-AR-A1AK-01A-21D-A12N-01	0.0504504	0.0612543	0.00256131	BRCA	13	3159	0	3159	0	1	70	1	NA	0	0	0	0	0	0	0	0	0
TCGA-AR-A1AL-01A-21D-A12N-01	0.0178026	0.0256035	0.00225438	BRCA	3	2971	0	2971	0	1	60	3	NA	0	0	1	0	0	0	0	0	0
TCGA-AR-A1AM-01A-41D-A227-01	0.0772349	0.0838589	0.00212905	BRCA	2	2991	0	2991	0	1	52	3	NA	0	NA	NA	NA	NA	NA	NA	NA	NA
TCGA-AR-A1AN-01A-11D-A12N-01	0.0429176	0.057371	0.00392443	BRCA	8	2920	0	2920	0	1	46	2	NA	0	0	0	0	0	0	0	0	0
TCGA-AR-A1AO-01A-11D-A12N-01	0.0404925	0.0495518	0.00194	BRCA	0	2618	0	2618	0	1	47	2	NA	0	0	0	0	0	0	0	0	0
TCGA-AR-A1AP-01A-11D-A12N-01	0.0792865	0.0940838	0.00344147	BRCA	11	2856	0	2856	0	1	80	1	NA	0	0	0	0	0	0	0	0	0
TCGA-AR-A1AQ-01A-11D-A12N-01	0.0752203	0.093208	0.00236853	BRCA	15	3021	0	3021	0	1	49	2	NA	0	0	0	0	0	0	0	0	0
TCGA-AR-A1AR-01A-31D-A134-01	0.0756022	0.0873914	0.00298782	BRCA	13	524	1	268	1	1	50	3	NA	0	1	0	0	0	0	0	0	0
TCGA-AR-A1AS-01A-11D-A12N-01	0.0616257	0.0706755	0.00208835	BRCA	6	1150	0	1150	0	1	54	2	NA	0	0	1	0	0	0	0	0	0
TCGA-AR-A1AU-01A-11D-A12N-01	0.0166583	0.0264237	0.00279098	BRCA	5	2868	0	2868	0	1	39	3	NA	0	0	0	0	0	0	0	0	0
TCGA-AR-A1AV-01A-21D-A12N-01	0.0873806	0.10814	0.00324242	BRCA	20	1864	0	1864	0	2	68	2	NA	0	0	0	0	0	0	0	0	0
TCGA-AR-A1AW-01A-21D-A12N-01	0.121159	0.1269	0.00260434	BRCA	10	2632	0	2632	0	1	65	2	NA	0	0	0	0	0	0	0	0	0
TCGA-AR-A1AX-01A-11D-A12N-01	0.0404054	0.0628074	0.00218002	BRCA	5	2629	0	2629	0	1	64	1	NA	0	1	0	0	0	0	0	0	1
TCGA-AR-A1AY-01A-21D-A12N-01	0.0569104	0.0825157	0.00351389	BRCA	12	1026	0	1026	0	1	65	1	NA	0	0	0	0	0	0	0	0	0
TCGA-AR-A24H-01A-11D-A166-01	0.157403	0.16714	0.00288524	BRCA	12	4894	0	4894	0	1	65	2	NA	0	0	0	0	0	0	0	0	0
TCGA-AR-A24K-01A-11D-A166-01	0.0604968	0.0912452	0.00224033	BRCA	16	1548	0	1548	0	1	46	2	NA	0	1	0	0	0	0	1	0	0
TCGA-AR-A24L-01A-11D-A166-01	0.0638886	0.0678112	0.00308131	BRCA	7	2866	1	1414	1	1	26	2	NA	0	0	0	0	0	0	0	0	0
TCGA-AR-A24M-01A-11D-A166-01	0.0242046	0.0361584	0.00198522	BRCA	3	3660	0	3660	0	1	38	3	NA	0	0	0	0	0	0	0	0	0
TCGA-AR-A24N-01A-11D-A166-01	0.0401631	0.0421453	0.00187169	BRCA	2	3035	0	3035	0	1	54	1	NA	0	0	0	0	0	0	0	0	0
TCGA-AR-A24O-01A-11D-A166-01	0.035912	0.0396951	0.00235847	BRCA	4	3607	0	2561	1	1	43	3	NA	0	0	0	0	0	0	0	0	0
TCGA-AR-A24P-01A-11D-A166-01	0.0620266	0.0671676	0.00217024	BRCA	7	84	0	84	0	1	47	1	NA	0	0	0	0	0	0	0	0	0
TCGA-AR-A24Q-01A-12D-A166-01	0.148232	0.158666	0.00285081	BRCA	14	3172	0	3172	0	1	49	2	NA	0	0	0	0	0	1	0	0	0
TCGA-AR-A24R-01A-11D-A166-01	0.138752	0.15905	0.00265533	BRCA	13	3430	0	3430	0	1	45	3	NA	0	0	0	0	0	0	0	0	0
TCGA-AR-A24S-01A-11D-A166-01	0.0606264	0.0707422	0.00211542	BRCA	13	2976	0	2976	0	1	61	1	NA	0	0	0	0	0	0	0	0	0
TCGA-AR-A24T-01A-11D-A166-01	0.0140692	0.0328333	0.00218915	BRCA	NA	3202	0	3202	0	1	46	3	NA	0	0	0	0	0	0	0	0	0
TCGA-AR-A24U-01A-11D-A166-01	0.114841	0.119007	0.00263862	BRCA	8	3128	0	3128	0	1	47	2	NA	0	1	0	0	0	0	0	0	0
TCGA-AR-A24V-01A-21D-A166-01	0.0822911	0.103576	0.00262888	BRCA	19	3203	0	3203	0	1	52	2	NA	0	0	0	0	0	0	0	0	0
TCGA-AR-A24W-01A-11D-A166-01	0.106267	0.120443	0.00210901	BRCA	24	1550	0	1550	0	1	55	2	NA	0	0	0	0	0	1	0	0	0
TCGA-AR-A24X-01A-11D-A166-01	0.0160937	0.0274984	0.00260921	BRCA	3	3004	0	3004	0	1	52	2	NA	0	0	0	0	0	0	0	0	0
TCGA-AR-A24Z-01A-11D-A166-01	0.111443	0.123144	0.00416946	BRCA	16	3001	0	3001	0	1	57	2	NA	0	0	0	0	0	0	0	0	0
TCGA-AR-A250-01A-31D-A166-01	0.205497	0.199006	0.00257999	BRCA	18	2707	0	2707	0	1	58	2	NA	0	0	0	0	0	0	0	0	0
TCGA-AR-A251-01A-12D-A166-01	0.0858929	0.100209	0.00390217	BRCA	10	3030	0	3030	0	1	51	3	NA	0	0	0	0	0	0	0	0	0
TCGA-AR-A252-01A-11D-A166-01	0.0684869	0.0717488	0.00251834	BRCA	14	2838	0	2838	0	1	50	1	NA	0	0	0	0	0	0	0	0	0
TCGA-AR-A254-01A-21D-A166-01	0.0627551	0.0834054	0.00303308	BRCA	10	2605	0	2605	0	1	50	3	NA	0	1	0	0	0	0	0	0	0
TCGA-AR-A255-01A-11D-A166-01	0.066023	0.0897441	0.0028808	BRCA	22	2161	0	2161	0	1	62	1	NA	0	0	0	0	0	0	0	0	0
TCGA-AR-A256-01A-11D-A166-01	0.136055	0.150854	0.00385808	BRCA	14	2854	1	1640	1	1	45	2	NA	0	1	0	0	0	0	0	0	0
TCGA-AR-A2LE-01A-11D-A17U-01	0.0173422	0.0241716	0.00250692	BRCA	4	5062	0	4203	1	1	69	1	NA	0	0	0	0	0	0	0	0	0
TCGA-AR-A2LH-01A-31D-A18N-01	0.0524532	0.0561822	0.0017986	BRCA	2	616	1	434	1	1	55	3	NA	0	0	0	0	0	0	0	0	0
TCGA-AR-A2LJ-01A-12D-A19X-01	0.0205069	0.0251527	0.00275621	BRCA	3	2632	0	2632	0	1	40	3	NA	0	NA	NA	NA	NA	NA	NA	NA	NA
TCGA-AR-A2LK-01A-11D-A17U-01	0.106318	0.109802	0.00277415	BRCA	21	1649	1	1304	1	1	62	3	NA	0	0	0	0	0	0	0	0	0
TCGA-AR-A2LL-01A-11D-A17U-01	0.159133	0.159289	0.00328207	BRCA	NA	2012	0	2012	0	1	70	2	NA	0	0	0	0	0	0	0	0	0
TCGA-AR-A2LM-01A-11D-A17U-01	0.0352594	0.0421606	0.00296	BRCA	4	1935	0	1935	0	1	49	2	NA	0	0	0	0	0	0	0	0	0
TCGA-AR-A2LN-01A-21D-A18N-01	0.0280908	0.0355232	0.00201288	BRCA	2	1161	0	1161	0	1	65	2	NA	0	0	0	0	0	0	0	0	0
TCGA-AR-A2LO-01A-31D-A19G-01	0.0561661	0.0588786	0.0024337	BRCA	10	1198	0	1198	0	1	46	2	NA	0	0	0	0	0	0	1	0	0
TCGA-AR-A2LQ-01A-22D-A18N-01	0.0265297	0.0340226	0.00257777	BRCA	1	1233	0	1233	0	1	59	2	NA	0	0	0	0	0	0	0	0	0
TCGA-AR-A2LR-01A-12D-A18N-01	0.0576453	0.0828787	0.00412609	BRCA	NA	1742	0	1742	0	1	49	1	NA	0	1	0	0	0	0	0	0	0
TCGA-AR-A5QM-01A-11D-A27O-01	0.0597518	0.0822758	0.00319733	BRCA	16	2231	0	968	1	1	62	2	NA	0	0	0	0	0	0	0	0	0
TCGA-AR-A5QN-01A-12D-A28A-01	0.047178	0.0549089	0.00372499	BRCA	5	1013	0	1013	0	1	68	3	NA	0	0	0	0	0	0	0	0	0
TCGA-AR-A5QP-01A-11D-A28A-01	0.0492364	0.0654087	0.00332126	BRCA	7	1185	0	1185	0	1	54	2	NA	0	0	0	0	0	0	0	0	0
TCGA-AR-A5QQ-01A-11D-A28A-01	0.0733686	0.0771293	0.00296929	BRCA	7	322	1	301	1	1	68	3	NA	0	1	0	0	0	0	0	0	0
TCGA-B6-A0I1-01A-11D-A21P-01	0.068611	0.0870605	0.00288603	BRCA	7	2361	1	1120	1	1	73	2	NA	0	0	0	0	1	0	0	0	0
TCGA-B6-A0I2-01A-11D-A036-01	0.0710091	0.0829366	0.00330228	BRCA	20	4361	0	4361	0	1	45	1	NA	0	1	0	0	0	0	0	0	0
TCGA-B6-A0I5-01A-11D-A036-01	0.0263721	0.045518	0.00243124	BRCA	9	8556	0	8556	0	1	49	2	NA	0	0	0	0	0	0	0	0	0
TCGA-B6-A0I6-01A-11D-A036-01	NA	0.103934	0.00932027	BRCA	NA	991	1	859	1	1	49	2	NA	0	NA	NA	NA	NA	NA	NA	NA	NA
TCGA-B6-A0I8-01A-11D-A036-01	NA	0.147392	0.0110591	BRCA	NA	749	1	746	1	1	46	NA	NA	0	0	0	0	0	0	0	0	0
TCGA-B6-A0I9-01A-11D-A036-01	0.0585597	0.0780793	0.00441489	BRCA	11	362	1	362	1	1	62	4	NA	0	0	0	0	0	0	0	0	0
TCGA-B6-A0IA-01A-11D-A036-01	0.0315298	0.0354267	0.00302255	BRCA	6	8391	0	8391	0	1	51	2	NA	0	0	0	0	0	0	0	0	0
TCGA-B6-A0IB-01A-11D-A036-01	0.117737	0.130237	0.00378231	BRCA	18	3941	1	2717	1	1	64	4	NA	0	0	0	0	0	0	0	0	0
TCGA-B6-A0IC-01A-11D-A036-01	0.00982579	0.0145551	0.00228183	BRCA	4	1542	1	1542	0	1	90	NA	NA	0	0	0	0	0	0	0	0	0
TCGA-B6-A0IE-01A-11D-A036-01	0.0562038	0.0804461	0.00507932	BRCA	11	1993	1	834	1	1	38	3	NA	0	1	0	0	0	0	0	0	0
TCGA-B6-A0IG-01A-11D-A036-01	0.0232892	0.0517945	0.00567395	BRCA	10	4456	1	4456	1	1	50	2	NA	0	0	0	0	0	0	0	0	0
TCGA-B6-A0IH-01A-11D-A111-01	0.107892	0.117214	0.00225125	BRCA	24	3418	1	3418	0	1	81	3	NA	0	0	0	0	0	0	0	0	0
TCGA-B6-A0IJ-01A-11D-A036-01	0.14414	0.151841	0.00389927	BRCA	13	7106	0	7106	0	1	42	2	NA	0	0	0	0	0	0	0	0	0
TCGA-B6-A0IK-01A-12D-A059-01	0.0360843	0.0515397	0.00327866	BRCA	13	571	1	489	1	1	63	3	NA	0	1	0	0	0	0	0	0	0
TCGA-B6-A0IM-01A-11D-A036-01	0.022998	0.034937	0.00326267	BRCA	8	3873	1	3873	0	1	75	2	NA	0	0	0	0	0	0	0	0	0
TCGA-B6-A0IN-01A-11D-A036-01	0.0278388	0.0426731	0.0030988	BRCA	6	2573	1	1412	1	1	45	NA	NA	0	0	0	0	0	0	0	0	0
TCGA-B6-A0IO-01A-11D-A036-01	0.136014	0.133606	0.00281958	BRCA	18	5042	0	5042	0	1	66	2	NA	0	0	0	0	0	0	0	0	0
TCGA-B6-A0IP-01A-11D-A036-01	0.0205243	0.0299744	0.00247695	BRCA	2	3926	1	3926	0	1	74	1	NA	0	0	0	0	0	0	1	0	0
TCGA-B6-A0IQ-01A-11D-A036-01	0.137548	0.151775	0.00358172	BRCA	9	4285	0	4285	0	1	40	3	NA	0	0	0	0	0	0	0	0	0
TCGA-B6-A0RE-01A-11D-A059-01	0.165333	0.169693	0.00401046	BRCA	17	7777	0	7777	0	1	61	NA	NA	0	0	0	0	0	0	0	0	0
TCGA-B6-A0RG-01A-11D-A059-01	0.116444	0.124279	0.00272867	BRCA	6	2082	0	2082	0	1	26	2	NA	0	0	0	0	0	0	0	0	0
TCGA-B6-A0RH-01A-21D-A111-01	0.0514818	0.0600998	0.0029633	BRCA	10	6456	1	2165	1	1	51	2	NA	0	0	0	0	0	0	0	0	0
TCGA-B6-A0RI-01A-11D-A059-01	0.0384126	0.0394155	0.00256387	BRCA	3	7126	0	1100	1	1	44	3	NA	0	0	0	0	0	0	0	0	0
TCGA-B6-A0RL-01A-11D-A087-01	NA	0.124172	0.00638611	BRCA	7	2469	1	2469	0	1	60	2	NA	0	0	0	0	0	0	0	0	0
TCGA-B6-A0RM-01A-11D-A087-01	0.0181765	0.0297606	0.00335175	BRCA	4	2373	1	2373	0	1	57	NA	NA	0	0	0	0	0	0	0	0	0
TCGA-B6-A0RN-01A-12D-A087-01	0.0172412	0.0276508	0.00250838	BRCA	3	8008	0	8008	0	1	60	1	NA	0	0	0	0	0	0	0	0	0
TCGA-B6-A0RO-01A-22D-A087-01	0.0448157	0.049249	0.00255317	BRCA	16	4929	0	4929	0	1	71	3	NA	0	0	0	0	0	0	0	0	0
TCGA-B6-A0RP-01A-21D-A087-01	0.0382478	0.05333	0.00304842	BRCA	16	3126	1	2787	1	1	73	NA	NA	0	0	0	0	0	0	0	0	0
TCGA-B6-A0RQ-01A-11D-A111-01	0.0339873	0.0363037	0.00180743	BRCA	NA	4267	1	4267	0	1	68	2	NA	0	0	0	0	0	0	1	0	0
TCGA-B6-A0RS-01A-11D-A087-01	0.168682	0.167356	0.00335863	BRCA	11	3063	1	2041	1	1	38	2	NA	0	0	0	0	0	0	0	0	0
TCGA-B6-A0RT-01A-21D-A087-01	0.068404	0.0750327	0.00301665	BRCA	2	2721	0	2721	0	1	39	3	NA	0	0	0	0	0	0	0	0	0
TCGA-B6-A0RU-01A-11D-A087-01	0.111465	0.119934	0.00320344	BRCA	12	8605	0	3076	1	1	40	1	NA	0	0	0	0	0	0	0	0	0
TCGA-B6-A0RV-01A-11D-A087-01	0.0587672	0.0687491	0.00461941	BRCA	7	5156	0	5156	0	1	42	3	NA	0	0	0	0	0	0	0	0	0
TCGA-B6-A0WS-01A-11D-A111-01	0.0346082	0.0385711	0.00271504	BRCA	7	2965	1	2965	0	1	58	NA	NA	0	0	0	0	0	0	0	0	0
TCGA-B6-A0WT-01A-11D-A107-01	0.0241458	0.0327401	0.00253309	BRCA	3	5739	0	3862	1	1	61	2	NA	0	0	0	0	0	0	0	0	0
TCGA-B6-A0WV-01A-11D-A107-01	0.187781	0.191469	0.00267166	BRCA	21	2417	1	2417	0	1	67	2	NA	0	0	0	0	0	0	0	0	0
TCGA-B6-A0WW-01A-11D-A107-01	0.0658063	0.0828271	0.00344219	BRCA	9	558	1	447	1	1	58	NA	NA	0	0	0	0	0	1	0	0	0
TCGA-B6-A0WX-01A-11D-A107-01	0.0696239	0.0858056	0.00340368	BRCA	12	639	1	563	1	1	40	3	NA	0	0	0	0	0	0	0	0	0
TCGA-B6-A0WY-01A-11D-A107-01	0.0906718	0.106487	0.00224306	BRCA	23	3461	1	2011	1	1	40	3	NA	0	0	0	0	0	0	1	0	0
TCGA-B6-A0WZ-01A-11D-A107-01	0.0381243	0.0552475	0.00252361	BRCA	10	6292	0	5117	1	1	50	2	NA	0	0	0	0	0	0	0	0	0
TCGA-B6-A0X0-01A-21D-A111-01	0.0182799	0.0330678	0.00233989	BRCA	5	3945	1	3945	0	1	54	1	NA	0	0	0	0	0	0	0	0	0
TCGA-B6-A0X1-01A-11D-A107-01	0.0628653	0.0933521	0.00510162	BRCA	10	7455	1	490	1	1	48	NA	NA	0	0	0	0	0	0	0	0	0
TCGA-B6-A0X4-01A-11D-A107-01	0.0166845	0.0202463	0.00295945	BRCA	0	860	1	716	1	1	62	2	NA	0	0	0	0	0	0	0	0	0
TCGA-B6-A0X5-01A-21D-A107-01	0.019071	0.0269183	0.00328402	BRCA	2	2097	1	1343	1	1	61	2	NA	0	0	0	0	0	0	0	0	0
TCGA-B6-A0X7-01A-11D-A10L-01	0.0505487	0.0574418	0.00517492	BRCA	5	1781	1	1104	1	1	62	NA	NA	0	0	0	0	0	0	0	0	0
TCGA-B6-A1KC-01B-11D-A160-01	0.16605	0.176306	0.00294378	BRCA	22	1326	0	1326	0	1	67	2	NA	0	0	0	0	0	0	0	0	0
TCGA-B6-A1KF-01A-11D-A13J-01	0.0658252	0.0922273	0.00471522	BRCA	18	3088	0	3088	0	1	68	2	NA	0	1	0	0	0	0	0	0	0
TCGA-B6-A1KI-01A-11D-A14J-01	0.154967	0.152111	0.00189778	BRCA	26	2236	0	2236	0	1	63	1	NA	0	0	0	0	0	0	0	0	0
TCGA-B6-A1KN-01A-11D-A13J-01	0.0783878	0.09794	0.00336024	BRCA	14	4233	0	4233	0	1	57	3	NA	0	1	1	0	0	0	0	0	0
TCGA-B6-A2IU-01A-32D-A18N-01	0.0296155	0.0385516	0.00238162	BRCA	7	5176	0	4224	1	1	62	2	NA	0	0	0	0	0	0	0	0	0
TCGA-B6-A3ZX-01A-11D-A238-01	0.102101	0.104013	0.00311398	BRCA	16	1152	1	994	1	1	50	4	NA	0	NA	NA	NA	NA	NA	NA	NA	NA
TCGA-B6-A400-01A-11D-A238-01	0.120509	0.131987	0.00405319	BRCA	6	215	0	215	0	1	43	3	NA	0	NA	NA	NA	NA	NA	NA	NA	NA
TCGA-B6-A401-01A-11D-A238-01	0.133758	0.146386	0.00273834	BRCA	23	2596	0	2596	0	1	47	2	NA	0	0	0	0	0	0	0	0	0
TCGA-B6-A402-01A-11D-A238-01	0.172898	0.188869	0.00532761	BRCA	16	2281	0	1516	1	1	47	1	NA	0	NA	NA	NA	NA	NA	NA	NA	NA
TCGA-B6-A408-01A-12D-A242-01	0.0365611	0.0576777	0.00294761	BRCA	19	2072	0	2072	0	1	55	3	NA	0	NA	NA	NA	NA	NA	NA	NA	NA
TCGA-B6-A409-01A-11D-A242-01	0.149817	0.154257	0.00321321	BRCA	25	573	1	456	1	1	44	3	NA	0	1	0	0	0	0	0	0	0
TCGA-B6-A40B-01A-11D-A238-01	0.126961	0.120935	0.00247074	BRCA	6	3152	0	3152	0	1	76	1	NA	0	0	0	0	0	0	0	0	0
TCGA-B6-A40C-01A-11D-A238-01	0.0298327	0.0373009	0.00226848	BRCA	6	2164	0	2164	0	1	51	2	NA	0	0	0	0	0	0	0	0	0
TCGA-BH-A0AU-01A-11D-A12N-01	0.0663282	0.077989	0.00330236	BRCA	23	1914	0	1914	0	1	45	2	NA	0	0	0	0	0	0	0	0	0
TCGA-BH-A0AV-01A-31D-A111-01	NA	0.124627	0.0125138	BRCA	12	1820	0	1820	0	1	52	1	NA	0	0	0	0	0	0	0	0	0
TCGA-BH-A0AW-01A-11D-A059-01	0.0993226	0.121419	0.00324531	BRCA	16	622	0	622	0	1	56	2	NA	0	1	0	0	0	0	0	0	0
TCGA-BH-A0AY-01A-21D-A011-01	0.0833042	0.106098	0.00276142	BRCA	21	777	0	777	0	1	62	2	NA	0	0	0	0	0	0	0	0	0
TCGA-BH-A0AZ-01A-21D-A12N-01	0.0369756	0.0465098	0.00452317	BRCA	3	1919	0	1919	0	1	47	3	NA	0	0	0	0	0	0	0	0	0
TCGA-BH-A0B0-01A-21D-A111-01	0.0173283	0.0293407	0.00295553	BRCA	8	2477	0	2477	0	1	56	1	NA	0	0	0	0	0	0	0	0	0
TCGA-BH-A0B1-01A-12D-A059-01	NA	0.150574	0.00727428	BRCA	NA	1148	0	1148	0	1	66	2	NA	0	0	0	0	0	0	0	0	0
TCGA-BH-A0B3-01A-11D-A059-01	0.173726	0.171315	0.0039069	BRCA	7	1203	0	1203	0	1	53	2	NA	0	0	0	0	0	0	0	0	0
TCGA-BH-A0B4-01A-11D-A011-01	0.0721182	0.0748009	0.0028872	BRCA	4	1191	0	1191	0	2	65	3	NA	0	0	0	0	0	0	0	0	0
TCGA-BH-A0B5-01A-11D-A12N-01	0.0495473	0.0701429	0.00228606	BRCA	18	2136	0	2136	0	1	40	3	NA	0	0	0	0	0	0	1	0	0
TCGA-BH-A0B6-01A-11D-A19X-01	0.119259	0.121089	0.0024743	BRCA	NA	2483	0	2483	0	1	47	1	NA	0	0	0	0	0	0	1	0	0
TCGA-BH-A0B7-01A-12D-A111-01	0.11188	0.110482	0.00307297	BRCA	8	2559	0	2559	0	1	42	2	NA	0	1	0	0	0	0	0	0	0
TCGA-BH-A0B8-01A-21D-A059-01	NA	0.0990544	0.0202036	BRCA	NA	1569	0	1569	0	1	64	1	NA	0	0	0	0	0	0	0	0	0
TCGA-BH-A0B9-01A-11D-A059-01	0.0610847	0.0771421	0.00462852	BRCA	6	1572	0	1572	0	1	44	1	NA	0	0	0	0	0	0	0	0	0
TCGA-BH-A0BA-01A-11D-A059-01	0.0576368	0.0729124	0.00372849	BRCA	31	1132	0	1132	0	1	51	3	NA	0	0	0	0	0	0	0	0	0
TCGA-BH-A0BC-01A-22D-A087-01	0.0254867	0.0311016	0.00312832	BRCA	2	974	0	974	0	1	60	3	NA	0	0	0	0	0	0	0	0	0
TCGA-BH-A0BD-01A-11D-A036-01	0.0251524	0.0337178	0.00255876	BRCA	5	554	0	554	0	1	47	2	NA	0	0	0	0	0	0	0	0	0
TCGA-BH-A0BF-01A-21D-A12N-01	0.155051	0.156965	0.00259827	BRCA	10	1324	1	1324	0	1	56	2	NA	0	0	0	0	0	0	0	0	0
TCGA-BH-A0BG-01A-11D-A111-01	0.121748	0.134637	0.00282087	BRCA	17	1871	0	1871	0	1	73	1	NA	0	1	0	0	0	0	0	0	0
TCGA-BH-A0BJ-01A-11D-A059-01	0.0567945	0.0613505	0.00223638	BRCA	13	660	0	660	0	1	41	2	NA	0	0	0	0	0	0	0	0	0
TCGA-BH-A0BL-01A-11D-A111-01	0.136509	0.150175	0.00281152	BRCA	15	2278	0	2278	0	1	35	1	NA	0	1	0	0	0	0	0	0	0
TCGA-BH-A0BM-01A-11D-A059-01	0.0117424	0.0214366	0.00246914	BRCA	4	1876	0	1876	0	1	54	2	NA	0	0	0	0	0	0	0	0	0
TCGA-BH-A0BO-01A-23D-A12A-01	0.0214562	0.0273102	0.0020187	BRCA	3	2197	0	2197	0	1	54	1	NA	0	0	0	0	0	0	0	0	0
TCGA-BH-A0BP-01A-11D-A111-01	0.126813	0.137153	0.0039387	BRCA	13	2296	1	2296	0	1	76	1	NA	0	1	0	0	0	0	0	0	0
TCGA-BH-A0BQ-01A-21D-A111-01	0.0274501	0.0361311	0.00265234	BRCA	5	2255	0	1709	1	1	39	1	NA	0	0	0	0	0	0	0	0	0
TCGA-BH-A0BR-01A-21D-A111-01	0.0469039	0.0630278	0.0033067	BRCA	10	2330	0	2330	0	1	59	1	NA	0	1	0	0	0	0	0	0	0
TCGA-BH-A0BS-01A-11D-A12N-01	NA	0.0405873	0.00634522	BRCA	2	2612	0	2612	0	1	55	3	NA	0	0	0	0	0	0	0	0	0
TCGA-BH-A0BT-01A-11D-A12N-01	0.0719624	0.0920622	0.00263601	BRCA	18	2365	0	2365	0	1	56	2	NA	0	0	0	0	0	0	1	0	0
TCGA-BH-A0BV-01A-11D-A011-01	0.0766767	0.0795591	0.00214563	BRCA	12	1519	0	1519	0	1	78	2	NA	0	0	0	0	0	0	0	0	0
TCGA-BH-A0BW-01A-11D-A111-01	0.0682781	0.0789156	0.00348696	BRCA	8	2371	0	2371	0	1	71	1	NA	0	0	0	0	0	0	0	0	0
TCGA-BH-A0BZ-01A-31D-A12N-01	0.110546	0.123766	0.0056415	BRCA	16	2255	0	2255	0	1	59	3	NA	0	0	0	0	0	0	0	0	0
TCGA-BH-A0C0-01A-21D-A059-01	0.127445	0.12748	0.00319966	BRCA	15	1270	0	1270	0	1	62	2	NA	0	0	0	0	0	0	0	0	0
TCGA-BH-A0C1-01B-11D-A12A-01	0.0745149	0.0980096	0.00252975	BRCA	15	1411	1	1123	1	1	61	3	NA	0	0	0	0	0	0	0	0	0
TCGA-BH-A0C3-01A-21D-A12N-01	0.0768016	0.0805659	0.00552697	BRCA	10	2709	0	2674	1	1	47	1	NA	0	0	0	0	0	0	0	0	0
TCGA-BH-A0C7-01B-11D-A111-01	0.0775367	0.0938901	0.00315383	BRCA	17	2767	0	2767	0	1	48	2	NA	0	0	0	0	0	0	0	0	0
TCGA-BH-A0DD-01A-31D-A12N-01	0.060483	0.0694884	0.00286618	BRCA	14	2486	0	2486	0	2	58	2	NA	0	0	0	0	0	0	0	0	0
TCGA-BH-A0DE-01A-11D-A111-01	0.0297518	0.0421019	0.00231964	BRCA	6	2372	0	2372	0	1	62	2	NA	0	0	0	0	0	0	0	0	0
TCGA-BH-A0DG-01A-21D-A12N-01	0.0448891	0.0715711	0.00315652	BRCA	2	2041	0	2041	0	1	30	2	NA	0	0	0	0	0	0	0	0	0
TCGA-BH-A0DH-01A-11D-A087-01	0.0148162	0.0326522	0.00345431	BRCA	7	1156	0	1156	0	1	63	2	NA	0	0	0	0	0	0	0	0	0
TCGA-BH-A0DI-01A-21D-A12N-01	0.0478161	0.0549315	0.00274059	BRCA	8	912	0	912	0	1	63	2	NA	0	1	0	0	0	0	0	0	0
TCGA-BH-A0DK-01A-21D-A059-01	0.0260528	0.0375852	0.00224084	BRCA	6	423	0	423	0	1	49	2	NA	0	0	0	0	0	0	0	0	0
TCGA-BH-A0DL-01A-11D-A111-01	0.129374	0.14598	0.00349964	BRCA	8	2381	0	2381	0	1	64	2	NA	0	1	0	0	0	0	0	0	0
TCGA-BH-A0DO-01B-11D-A12A-01	0.0179744	0.0308445	0.00218611	BRCA	9	1644	0	1644	0	1	78	1	NA	0	0	0	0	0	0	0	0	0
TCGA-BH-A0DP-01A-21D-A059-01	0.0609347	0.0770779	0.00295575	BRCA	16	476	0	476	0	1	60	2	NA	0	0	0	0	0	0	0	0	0
TCGA-BH-A0DQ-01A-11D-A087-01	0.0502478	0.0623332	0.0030771	BRCA	5	98	0	98	0	1	42	2	NA	0	0	0	0	0	0	0	0	0
TCGA-BH-A0DS-01A-11D-A059-01	0.123165	0.137053	0.00266886	BRCA	23	78	0	78	0	1	71	3	NA	0	0	0	0	0	0	0	0	0
TCGA-BH-A0DT-01A-21D-A12A-01	0.0353259	0.0502663	0.00193395	BRCA	11	2403	0	2403	0	1	41	2	NA	0	0	0	0	0	0	0	0	0
TCGA-BH-A0DV-01A-21D-A12N-01	0.0259994	0.0305698	0.00409302	BRCA	4	2064	0	2064	0	1	54	3	NA	0	0	0	0	0	0	1	0	0
TCGA-BH-A0DX-01A-11D-A111-01	0.0455417	0.0697581	0.00234237	BRCA	4	2156	0	2156	0	1	62	1	NA	0	0	0	0	0	0	0	0	0
TCGA-BH-A0DZ-01A-11D-A011-01	0.0430247	0.0580649	0.00347413	BRCA	4	495	0	495	0	1	43	2	NA	0	0	0	0	0	0	0	0	0
TCGA-BH-A0E0-01A-11D-A059-01	0.0352973	0.0510975	0.00270902	BRCA	19	134	0	134	0	1	38	3	NA	0	0	0	0	0	0	0	0	0
TCGA-BH-A0E1-01A-11D-A059-01	0.0431397	0.0494791	0.00365938	BRCA	3	477	0	477	0	1	52	2	NA	0	0	0	0	0	0	0	0	0
TCGA-BH-A0E2-01A-11D-A059-01	0.0927471	0.10418	0.00442749	BRCA	5	435	0	435	0	1	49	3	NA	0	0	0	0	0	0	0	0	0
TCGA-BH-A0E6-01A-11D-A036-01	0.125842	0.131424	0.00296136	BRCA	17	293	0	293	0	1	69	1	NA	0	1	0	0	0	0	0	0	0
TCGA-BH-A0E7-01A-11D-A036-01	0.0311715	0.0395604	0.00175922	BRCA	4	1363	0	1363	0	1	79	2	NA	0	0	0	0	0	0	0	0	0
TCGA-BH-A0E9-01B-11D-A111-01	0.0646957	0.0871325	0.0027202	BRCA	21	2489	0	2489	0	1	53	2	NA	0	0	0	0	0	1	0	0	0
TCGA-BH-A0EA-01A-11D-A111-01	0.0636161	0.0625002	0.00208989	BRCA	3	991	1	991	0	1	72	2	NA	0	0	0	0	0	0	0	0	0
TCGA-BH-A0EB-01A-11D-A036-01	0.0821233	0.104227	0.00284456	BRCA	18	745	0	745	0	1	69	1	NA	0	0	0	0	0	0	0	0	0
TCGA-BH-A0EE-01A-11D-A036-01	0.106734	0.115776	0.0034503	BRCA	19	943	0	943	0	1	68	2	NA	0	1	0	0	0	0	1	0	0
TCGA-BH-A0EI-01A-11D-A111-01	NA	0.0532972	0.00609207	BRCA	6	1926	0	1926	0	1	51	2	NA	0	0	0	0	0	0	0	0	0
TCGA-BH-A0GY-01A-11D-A059-01	0.0691871	0.102576	0.00326214	BRCA	26	923	0	923	0	1	67	2	NA	0	0	0	0	0	0	0	0	0
TCGA-BH-A0GZ-01A-11D-A059-01	0.0323766	0.0498115	0.00265782	BRCA	4	328	0	328	0	1	62	2	NA	0	0	0	0	0	1	0	0	0
TCGA-BH-A0H0-01A-11D-A059-01	0.0339018	0.0427781	0.00302113	BRCA	9	461	0	461	0	1	69	1	NA	0	0	0	0	0	0	0	0	0
TCGA-BH-A0H3-01A-11D-A12N-01	0.0198411	0.0271377	0.00196921	BRCA	3	1928	0	1928	0	1	46	1	NA	0	0	0	0	0	0	0	0	0
TCGA-BH-A0H5-01A-21D-A111-01	0.0144991	0.0204018	0.00335989	BRCA	0	1620	0	1620	0	1	45	1	NA	0	0	0	0	0	0	0	0	0
TCGA-BH-A0H6-01A-21D-A059-01	0.0229259	0.0320053	0.00249758	BRCA	3	747	0	747	0	1	82	1	NA	0	0	0	0	0	0	0	0	0
TCGA-BH-A0H7-01A-13D-A059-01	0.135036	0.158803	0.00358384	BRCA	17	702	0	702	0	1	65	3	NA	0	0	0	0	0	0	0	0	0
TCGA-BH-A0H9-01A-11D-A059-01	0.0653923	0.0706752	0.0030626	BRCA	10	1247	0	1247	0	1	69	2	NA	0	0	0	0	0	0	1	0	0
TCGA-BH-A0HA-01A-11D-A12N-01	0.0597397	0.0693502	0.0023897	BRCA	3	1611	0	1611	0	1	31	1	NA	0	0	0	0	0	0	1	0	0
TCGA-BH-A0HB-01A-11D-A059-01	0.0580928	0.0672741	0.00334603	BRCA	6	806	0	806	0	1	55	1	NA	0	0	0	0	0	0	0	0	0
TCGA-BH-A0HF-01A-11D-A059-01	NA	0.0633771	0.0203502	BRCA	NA	727	0	727	0	1	77	1	NA	0	0	0	0	0	0	0	0	1
TCGA-BH-A0HI-01A-11D-A087-01	0.0579593	0.0623252	0.00297751	BRCA	2	620	0	620	0	1	78	1	NA	0	0	0	0	0	0	0	0	0
TCGA-BH-A0HK-01A-11D-A059-01	0.0255711	0.028611	0.00331035	BRCA	5	178	0	178	0	1	81	2	NA	0	0	0	0	0	0	0	0	0
TCGA-BH-A0HL-01A-11D-A036-01	NA	0.0686441	0.0104916	BRCA	NA	72	0	72	0	1	56	2	NA	0	0	0	0	0	0	0	0	0
TCGA-BH-A0HN-01A-11D-A087-01	NA	0.108843	0.012689	BRCA	NA	516	0	516	0	1	67	1	NA	0	0	0	0	0	0	0	0	0
TCGA-BH-A0HO-01A-11D-A036-01	0.0155548	0.0270958	0.00254938	BRCA	2	76	0	76	0	1	48	2	NA	0	0	0	0	0	0	0	0	0
TCGA-BH-A0HP-01A-12D-A087-01	0.0388389	0.0447327	0.00292752	BRCA	5	414	0	414	0	1	65	3	NA	0	0	0	0	0	0	0	0	0
TCGA-BH-A0HQ-01A-11D-A036-01	NA	0.141957	0.0195609	BRCA	20	1121	0	1121	0	1	56	2	NA	0	0	0	0	0	0	0	0	0
TCGA-BH-A0HU-01A-11D-A036-01	0.11431	0.128783	0.00575192	BRCA	5	392	0	392	0	1	52	1	NA	0	0	0	0	0	0	1	0	0
TCGA-BH-A0HW-01A-11D-A036-01	0.0659436	0.0955744	0.00305831	BRCA	10	1561	0	1561	0	1	62	1	NA	0	0	0	0	0	0	0	0	0
TCGA-BH-A0HX-01A-21D-A059-01	0.141228	0.137061	0.00341144	BRCA	16	829	0	829	0	1	54	2	NA	0	1	0	0	0	0	0	0	0
TCGA-BH-A0HY-01A-11D-A059-01	NA	0.113107	0.00675289	BRCA	15	1545	0	1545	0	1	60	1	NA	0	0	0	0	0	0	0	0	0
TCGA-BH-A0RX-01A-21D-A087-01	0.101938	0.102029	0.00282254	BRCA	NA	170	0	170	0	1	59	2	NA	0	0	0	0	0	0	0	0	0
TCGA-BH-A0W3-01A-11D-A107-01	0.0587682	0.0866991	0.00312843	BRCA	14	728	0	728	0	1	58	2	NA	0	0	0	0	0	0	0	0	0
TCGA-BH-A0W4-01A-11D-A107-01	0.018891	0.023154	0.00200032	BRCA	2	759	0	759	0	1	46	2	NA	0	0	0	0	0	0	0	0	0
TCGA-BH-A0W5-01A-11D-A107-01	0.0514588	0.0526479	0.00218065	BRCA	5	1288	0	1288	0	1	77	2	NA	0	0	0	0	0	0	0	0	0
TCGA-BH-A0W7-01A-11D-A111-01	0.0596007	0.0654083	0.00378524	BRCA	10	1363	0	1363	0	1	49	1	NA	0	0	0	0	0	0	1	0	0
TCGA-BH-A0WA-01A-11D-A107-01	0.155466	0.169408	0.0043188	BRCA	11	701	0	701	0	1	82	1	NA	0	0	0	0	0	0	0	0	0
TCGA-BH-A18F-01A-11D-A12A-01	0.0593362	0.0844136	0.00420354	BRCA	18	1001	0	1001	0	1	50	2	NA	0	0	0	0	0	0	0	0	0
TCGA-BH-A18G-01A-11D-A12A-01	0.0101525	0.0223145	0.00378557	BRCA	1	149	0	149	0	1	81	1	NA	0	0	0	0	0	0	0	0	1
TCGA-BH-A18H-01A-11D-A12A-01	0.1616	0.17809	0.00237117	BRCA	17	652	0	652	0	1	63	1	NA	0	1	0	0	0	0	1	0	0
TCGA-BH-A18I-01A-11D-A12A-01	0.0724679	0.0892547	0.00243001	BRCA	4	1093	0	1093	0	1	53	2	NA	0	0	0	0	0	0	0	0	0
TCGA-BH-A18J-01A-11D-A12A-01	0.0423774	0.0586741	0.00310722	BRCA	4	612	1	612	1	1	56	4	NA	0	0	0	0	0	0	0	0	0
TCGA-BH-A18K-01A-11D-A12A-01	0.142597	0.141925	0.00279955	BRCA	15	2763	1	2763	1	1	46	1	NA	0	0	0	0	0	0	0	0	0
TCGA-BH-A18L-01A-32D-A12A-01	0.156002	0.171007	0.00292327	BRCA	23	811	1	811	0	1	50	3	NA	0	0	0	0	0	0	0	0	0
TCGA-BH-A18M-01A-11D-A12A-01	NA	0.0574864	0.0101402	BRCA	4	2207	1	2207	0	1	39	3	NA	0	0	0	0	0	0	0	0	0
TCGA-BH-A18N-01A-11D-A12A-01	0.0285746	0.0589752	0.0023249	BRCA	20	1148	1	1148	0	1	88	2	NA	0	0	0	0	0	0	0	0	0
TCGA-BH-A18P-01A-11D-A12A-01	0.0558581	0.0618065	0.00318029	BRCA	6	921	1	921	1	1	60	1	NA	0	0	0	0	0	0	0	0	0
TCGA-BH-A18Q-01A-12D-A12A-01	0.0625862	0.0820484	0.00305834	BRCA	15	1692	1	1692	0	1	56	2	NA	0	1	0	0	0	0	0	0	0
TCGA-BH-A18R-01A-11D-A12A-01	0.0277615	0.039683	0.00335814	BRCA	4	1142	1	1142	0	1	50	2	NA	0	0	0	0	0	0	0	0	0
TCGA-BH-A18S-01A-11D-A12A-01	0.0518815	0.0622566	0.004789	BRCA	3	2009	1	2009	0	1	79	1	NA	0	0	1	0	0	0	0	0	0
TCGA-BH-A18T-01A-11D-A12A-01	0.152461	0.158453	0.00443499	BRCA	20	224	1	224	1	1	70	2	NA	0	0	0	0	0	0	0	0	0
TCGA-BH-A18U-01A-21D-A12A-01	0.188698	0.192971	0.00405715	BRCA	20	1563	1	1563	0	1	72	3	NA	0	1	0	0	0	0	0	0	0
TCGA-BH-A18V-01A-11D-A12A-01	0.126894	0.13648	0.00359356	BRCA	9	1556	1	1556	0	1	48	2	NA	0	1	0	0	0	0	0	0	0
TCGA-BH-A1EN-01A-11D-A13J-01	0.0479689	0.0743823	0.00347779	BRCA	21	2127	1	2127	0	1	78	2	NA	0	0	0	0	0	0	0	0	0
TCGA-BH-A1EO-01A-11D-A134-01	0.0576723	0.0830254	0.00215762	BRCA	21	2798	1	2798	0	1	68	2	NA	0	0	0	0	0	0	0	0	0
TCGA-BH-A1ES-01A-11D-A134-01	0.0687743	0.100268	0.00239267	BRCA	6	3462	1	3462	1	1	35	2	NA	0	NA	NA	NA	NA	NA	NA	NA	NA
TCGA-BH-A1ET-01A-11D-A134-01	0.0106766	0.0253681	0.00142791	BRCA	2	2520	1	2520	0	1	55	1	NA	0	0	0	0	0	0	0	0	0
TCGA-BH-A1EU-01A-11D-A134-01	0.121406	0.128513	0.00199391	BRCA	21	1286	1	1286	0	1	83	1	NA	0	0	0	0	0	0	0	0	0
TCGA-BH-A1EV-01A-11D-A134-01	0.0899857	0.108458	0.00428408	BRCA	16	365	1	365	1	1	45	3	NA	0	0	0	0	0	0	0	0	0
TCGA-BH-A1EW-01A-11D-A134-01	0.120544	0.13413	0.00401336	BRCA	14	1694	1	1694	1	1	38	2	NA	0	0	0	0	0	0	0	0	0
TCGA-BH-A1EX-01A-11D-A13J-01	0.0841677	0.0881079	0.00252354	BRCA	9	1508	1	1508	1	1	67	2	NA	0	0	0	0	0	0	0	0	0
TCGA-BH-A1EY-01A-11D-A13J-01	0.0213728	0.0438718	0.00294459	BRCA	8	538	1	396	1	1	79	2	NA	0	1	0	0	0	0	0	0	0
TCGA-BH-A1F0-01A-11D-A134-01	0.111678	0.113926	0.00242391	BRCA	7	785	1	785	1	1	80	2	NA	0	1	0	0	0	0	0	0	0
TCGA-BH-A1F2-01A-31D-A13J-01	0.121379	0.124749	0.00294074	BRCA	18	959	1	959	0	1	53	3	NA	0	0	0	0	0	0	0	0	0
TCGA-BH-A1F5-01A-12D-A13J-01	0.0352384	0.0447634	0.00333761	BRCA	NA	2712	1	2712	0	1	62	2	NA	0	0	0	0	0	0	0	0	0
TCGA-BH-A1F6-01A-11D-A13J-01	0.119198	0.120846	0.00346876	BRCA	19	2965	1	2965	0	1	51	NA	NA	0	1	0	0	0	0	0	0	0
TCGA-BH-A1F8-01A-11D-A13J-01	0.0210802	0.0432419	0.00329181	BRCA	14	763	1	763	1	1	90	3	NA	0	0	0	0	0	1	0	0	0
TCGA-BH-A1FB-01A-11D-A13J-01	0.0343241	0.0435727	0.00297899	BRCA	NA	3669	1	3669	1	1	60	2	NA	0	NA	NA	NA	NA	NA	NA	NA	NA
TCGA-BH-A1FC-01A-11D-A13J-01	0.115197	0.123953	0.00598305	BRCA	20	3472	1	3472	0	1	78	2	NA	0	1	0	0	0	0	0	0	0
TCGA-BH-A1FD-01A-11D-A13J-01	0.0512762	0.075236	0.00462395	BRCA	8	1009	1	1009	1	1	68	1	NA	0	1	0	0	0	0	0	0	0
TCGA-BH-A1FE-01A-11D-A13J-01	0.0975075	0.0990035	0.00268685	BRCA	0	2273	1	2273	1	1	31	2	NA	0	1	0	0	0	0	1	0	0
TCGA-BH-A1FG-01A-11D-A13J-01	0.0201765	0.0329052	0.00302945	BRCA	5	3736	1	3736	0	1	88	1	NA	0	0	0	0	0	0	0	0	0
TCGA-BH-A1FH-01A-12D-A13J-01	0.0652268	0.0687996	0.00229056	BRCA	NA	1034	1	1034	1	1	47	4	NA	0	0	0	0	0	0	0	0	0
TCGA-BH-A1FJ-01A-11D-A13J-01	0.0384085	0.0396283	0.0023455	BRCA	2	1927	1	1927	0	1	66	3	NA	0	0	0	0	0	0	0	0	0
TCGA-BH-A1FL-01A-11D-A13J-01	0.0182507	0.0255713	0.00273605	BRCA	3	1673	1	1673	1	1	69	2	NA	0	0	0	0	0	0	0	0	0
TCGA-BH-A1FM-01A-11D-A13J-01	0.161294	0.170453	0.00373041	BRCA	19	1388	1	1388	0	1	44	3	NA	0	0	0	0	0	0	0	0	0
TCGA-BH-A1FN-01A-11D-A13J-01	0.199219	0.193902	0.00375248	BRCA	12	2192	1	2192	1	1	34	2	NA	0	0	0	0	0	1	0	0	0
TCGA-BH-A1FR-01A-11D-A13J-01	0.00540379	0.0088841	0.00222689	BRCA	NA	1642	1	1642	1	1	73	3	NA	0	0	0	0	0	0	0	0	0
TCGA-BH-A1FU-01A-11D-A14F-01	0.107382	0.10444	0.00277021	BRCA	22	1688	1	1688	1	1	44	1	NA	0	0	0	0	0	0	0	0	0
TCGA-BH-A201-01A-11D-A14J-01	0.0396833	0.0460866	0.00234907	BRCA	4	856	0	856	0	1	64	1	NA	0	0	0	0	0	0	1	0	0
TCGA-BH-A202-01A-11D-A14J-01	0.0871911	0.109888	0.00215097	BRCA	18	795	0	795	0	1	60	2	NA	0	0	0	0	0	0	1	0	0
TCGA-BH-A203-01A-12D-A166-01	0.142162	0.156252	0.00326978	BRCA	13	1174	1	1174	1	1	78	2	NA	0	0	0	0	0	0	0	0	0
TCGA-BH-A204-01A-11D-A160-01	0.0587423	0.0643335	0.00312659	BRCA	7	2534	1	2534	0	1	80	2	NA	0	0	0	0	0	0	0	0	0
TCGA-BH-A208-01A-11D-A160-01	0.0982656	0.102189	0.00287825	BRCA	17	1759	1	1759	0	1	48	2	NA	0	1	0	0	0	0	0	0	0
TCGA-BH-A209-01A-11D-A160-01	0.15694	0.163295	0.00486201	BRCA	16	3959	1	3959	0	1	77	1	NA	0	0	0	0	0	0	0	0	0
TCGA-BH-A28O-01A-11D-A227-01	0.0104582	0.013783	0.00186177	BRCA	2	1120	0	1120	0	1	50	3	NA	0	NA	NA	NA	NA	NA	NA	NA	NA
TCGA-BH-A28Q-01A-11D-A16C-01	0.0545316	0.0583739	0.00230446	BRCA	6	1119	0	1119	0	1	46	2	NA	0	0	0	0	0	0	0	0	0
TCGA-BH-A2L8-01A-11D-A18N-01	0.0245205	0.0338271	0.00191817	BRCA	4	612	0	612	0	1	45	2	NA	0	0	0	0	0	1	0	0	0
TCGA-BH-A42T-01A-11D-A242-01	0.0369923	0.0587287	0.00297416	BRCA	9	320	1	320	0	1	75	2	NA	0	NA	NA	NA	NA	NA	NA	NA	NA
TCGA-BH-A42U-01A-12D-A242-01	0.0253234	0.0303021	0.00297068	BRCA	NA	3364	0	3364	0	1	80	2	NA	0	0	0	0	0	0	0	0	0
TCGA-BH-A42V-01A-11D-A242-01	0.0568131	0.0591485	0.00368667	BRCA	2	635	0	635	0	1	41	1	NA	0	0	0	0	0	0	0	0	0
TCGA-BH-A5IZ-01A-11D-A27O-01	0.0624581	0.0912275	0.00444582	BRCA	9	567	0	567	0	1	51	2	NA	0	0	0	0	0	0	0	0	0
TCGA-BH-A5J0-01A-11D-A27O-01	0.164393	0.171184	0.00355438	BRCA	17	715	0	715	0	1	63	1	NA	0	0	0	0	0	0	0	0	0
TCGA-BH-A6R8-01A-21D-A33D-01	0.066913	0.0873513	0.00213395	BRCA	12	293	0	293	0	1	46	2	NA	0	0	0	0	0	0	0	0	0
TCGA-BH-A6R9-01A-21D-A32H-01	0.0792659	0.0793443	0.0021392	BRCA	0	160	0	160	0	1	61	2	NA	0	0	0	0	0	0	0	0	0
TCGA-BH-A8FY-01A-11D-A36I-01	0.0220372	0.0326472	0.00266158	BRCA	4	295	1	295	0	1	87	1	NA	0	0	0	0	0	0	0	0	0
TCGA-BH-A8FZ-01A-11D-A350-01	0.0757475	0.0777489	0.00289153	BRCA	9	574	0	574	0	1	58	1	NA	0	0	0	0	0	0	0	0	0
TCGA-BH-A8G0-01A-11D-A350-01	0.0172819	0.0213509	0.00190305	BRCA	2	662	0	662	0	1	54	2	NA	0	0	0	0	0	0	0	0	0
TCGA-BH-AB28-01A-31D-A41E-01	0.0284969	0.0319055	0.00195118	BRCA	4	287	0	287	0	1	53	3	NA	0	0	0	0	0	0	0	0	0
TCGA-C8-A12K-01A-21D-A111-01	NA	0.115688	0.00600099	BRCA	4	0	0	0	0	1	80	2	NA	0	0	0	0	0	0	0	0	1
TCGA-C8-A12L-01A-11D-A111-01	0.161391	0.178128	0.00465387	BRCA	16	363	0	363	0	1	67	2	NA	0	0	0	0	0	0	0	0	0
TCGA-C8-A12M-01A-11D-A111-01	0.124973	0.138163	0.00453277	BRCA	15	358	0	358	0	1	70	2	NA	0	0	0	0	0	0	0	0	0
TCGA-C8-A12N-01A-11D-A111-01	0.0121735	0.0227376	0.00226124	BRCA	4	358	0	358	0	1	58	2	NA	0	0	0	0	0	0	0	0	0
TCGA-C8-A12O-01A-11D-A111-01	0.14946	0.160819	0.00314452	BRCA	23	385	0	385	0	1	50	2	NA	0	0	0	0	0	0	0	0	0
TCGA-C8-A12P-01A-11D-A111-01	0.156964	0.17151	0.00417021	BRCA	16	358	0	358	0	1	55	2	NA	0	0	0	1	0	0	0	0	0
TCGA-C8-A12Q-01A-11D-A111-01	0.075097	0.0950795	0.00378847	BRCA	12	385	1	385	1	1	78	3	NA	0	1	0	0	0	0	0	0	0
TCGA-C8-A12T-01A-11D-A111-01	0.0729129	0.0758126	0.00280966	BRCA	2	0	0	0	0	1	43	2	NA	0	0	0	0	0	0	0	0	0
TCGA-C8-A12U-01A-11D-A111-01	0.0784788	0.0922267	0.00410649	BRCA	16	385	0	385	0	1	46	2	NA	0	0	0	0	0	0	0	0	0
TCGA-C8-A12V-01A-11D-A111-01	0.0950238	0.0938137	0.00273147	BRCA	NA	385	0	385	0	1	55	2	NA	0	1	0	0	0	1	0	0	0
TCGA-C8-A12W-01A-11D-A111-01	0.178042	0.185279	0.00343914	BRCA	25	385	0	385	0	1	49	3	NA	0	1	0	0	0	0	0	0	0
TCGA-C8-A12X-01A-11D-A111-01	0.0585691	0.0820858	0.00336613	BRCA	8	385	0	385	0	1	62	2	NA	0	0	0	0	0	0	0	0	0
TCGA-C8-A12Y-01A-11D-A12A-01	0.0627163	0.0700437	0.00305803	BRCA	6	1476	0	1476	0	1	44	2	NA	0	0	0	0	0	0	0	0	0
TCGA-C8-A12Z-01A-11D-A111-01	0.0523945	0.0640723	0.00308919	BRCA	8	382	0	382	0	1	45	2	NA	0	0	0	0	0	0	0	0	0
TCGA-C8-A130-01A-31D-A111-01	0.145763	0.147091	0.00435048	BRCA	17	370	0	370	0	1	52	3	NA	0	1	0	0	0	0	0	0	0
TCGA-C8-A131-01A-11D-A111-01	0.143258	0.151752	0.00233917	BRCA	19	411	0	411	0	1	82	3	NA	0	0	1	0	0	0	1	0	0
TCGA-C8-A132-01A-31D-A111-01	0.126324	0.132447	0.00278028	BRCA	11	383	0	383	0	1	56	2	NA	0	0	0	0	0	0	0	0	0
TCGA-C8-A133-01A-32D-A12A-01	0.0106252	0.0147764	0.00284294	BRCA	0	0	0	0	0	1	65	3	NA	0	0	0	0	0	0	0	0	0
TCGA-C8-A134-01A-11D-A111-01	0.0616697	0.0698512	0.0043857	BRCA	7	383	0	383	0	1	52	2	NA	0	0	0	0	0	0	0	0	0
TCGA-C8-A135-01A-11D-A111-01	0.0972439	0.11715	0.00275243	BRCA	17	393	0	393	0	1	64	2	NA	0	1	0	0	0	0	0	0	0
TCGA-C8-A137-01A-11D-A111-01	0.0260837	0.0413229	0.00358222	BRCA	4	379	0	136	1	1	34	2	NA	0	0	0	0	0	0	0	0	0
TCGA-C8-A138-01A-11D-A111-01	0.116214	0.134961	0.00313502	BRCA	17	380	0	380	0	1	54	3	NA	0	1	0	0	0	0	0	0	0
TCGA-C8-A1HE-01A-11D-A13J-01	0.0390842	0.0520863	0.00266797	BRCA	4	375	0	375	0	1	59	2	NA	0	0	0	0	0	0	0	0	0
TCGA-C8-A1HF-01A-11D-A134-01	0.0701354	0.0909893	0.00225572	BRCA	21	332	0	332	0	1	48	2	NA	0	0	0	0	0	0	0	0	0
TCGA-C8-A1HG-01A-11D-A134-01	0.1782	0.169526	0.00283526	BRCA	15	345	0	345	0	1	50	2	NA	0	1	0	0	0	0	0	0	0
TCGA-C8-A1HI-01A-11D-A134-01	0.119748	0.126629	0.00276358	BRCA	22	343	0	343	0	1	40	3	NA	0	0	0	0	0	0	0	0	0
TCGA-C8-A1HJ-01A-11D-A13J-01	0.0433765	0.066552	0.00305386	BRCA	8	5	0	5	0	1	53	2	NA	0	0	0	0	0	0	0	0	0
TCGA-C8-A1HK-01A-21D-A13J-01	0.132438	0.148045	0.00331356	BRCA	24	366	0	366	0	1	53	2	NA	0	0	0	0	0	0	0	0	0
TCGA-C8-A1HL-01A-11D-A134-01	0.0588235	0.0797814	0.00256649	BRCA	11	317	0	317	0	1	38	3	NA	0	0	0	0	0	0	0	0	0
TCGA-C8-A1HM-01A-12D-A134-01	0.154328	0.157222	0.00297694	BRCA	19	375	0	375	0	1	74	2	NA	0	1	0	0	0	0	0	0	0
TCGA-C8-A1HN-01A-11D-A134-01	0.106655	0.106232	0.00363322	BRCA	16	394	0	394	0	1	56	2	NA	0	0	0	0	0	0	0	0	0
TCGA-C8-A1HO-01A-11D-A13J-01	0.047948	0.0712156	0.00299491	BRCA	5	375	0	375	0	1	34	3	NA	0	0	0	0	0	0	0	0	0
TCGA-C8-A26V-01A-11D-A16C-01	0.0331212	0.0496058	0.00259514	BRCA	3	616	0	616	0	1	47	3	NA	0	0	0	0	0	0	0	0	0
TCGA-C8-A26W-01A-11D-A16C-01	0.0671183	0.0809477	0.00324455	BRCA	6	381	0	381	0	1	58	2	NA	0	0	0	0	0	0	0	0	0
TCGA-C8-A26X-01A-31D-A16C-01	0.0720412	0.0866194	0.00247276	BRCA	22	376	0	376	0	1	58	2	NA	0	0	0	0	0	0	1	0	0
TCGA-C8-A26Y-01A-11D-A16C-01	0.129784	0.147283	0.00360394	BRCA	18	394	0	394	0	1	90	2	NA	0	0	0	0	0	1	0	0	0
TCGA-C8-A26Z-01A-11D-A16C-01	0.0761377	0.0835429	0.00385289	BRCA	19	470	0	470	0	1	59	2	NA	0	0	0	0	0	0	0	0	0
TCGA-C8-A273-01A-11D-A16C-01	0.0353723	0.0480107	0.00333067	BRCA	7	513	0	513	0	1	29	2	NA	0	0	0	0	0	0	0	0	0
TCGA-C8-A274-01A-11D-A16C-01	0.0522364	0.0751222	0.00243902	BRCA	14	508	0	508	0	1	63	2	NA	0	0	0	0	0	0	0	0	0
TCGA-C8-A275-01A-21D-A16C-01	0.0431862	0.0707804	0.00328603	BRCA	5	1	0	1	0	1	56	2	NA	0	0	0	0	0	0	0	0	0
TCGA-C8-A278-01A-11D-A166-01	0.163021	0.156888	0.00244344	BRCA	13	297	0	297	0	1	61	3	NA	0	1	0	0	0	0	1	0	0
TCGA-C8-A27A-01A-11D-A166-01	0.110543	0.12416	0.0035701	BRCA	14	747	0	747	0	1	48	2	NA	0	1	0	0	0	0	0	0	0
TCGA-C8-A27B-01A-11D-A166-01	0.0820267	0.0976261	0.00286999	BRCA	13	439	0	439	0	1	48	2	NA	0	1	0	0	0	0	0	0	0
TCGA-C8-A3M7-01A-12D-A21P-01	0.100367	0.0989313	0.00217187	BRCA	8	1034	1	1034	1	1	60	3	NA	0	0	0	0	0	0	0	0	0
TCGA-C8-A3M8-01A-11D-A20R-01	0.0363878	0.0419901	0.00315414	BRCA	8	394	0	394	0	1	68	1	NA	0	0	0	0	0	0	0	0	0
TCGA-C8-A8HP-01A-11D-A36I-01	0.131872	0.132965	0.00293351	BRCA	7	396	0	396	0	1	59	3	NA	0	1	0	0	0	0	0	0	0
TCGA-C8-A8HQ-01A-11D-A36I-01	0.0470736	0.0722699	0.00319059	BRCA	5	380	0	380	0	1	53	2	NA	0	0	0	0	0	0	0	0	0
TCGA-C8-A8HR-01A-11D-A36I-01	0.092504	0.093941	0.00323675	BRCA	8	408	0	408	0	1	49	3	NA	0	0	0	0	0	0	0	0	0
TCGA-C8-A9FZ-01A-11D-A41E-01	0.0459955	0.0716399	0.00333687	BRCA	6	592	0	592	0	1	49	2	NA	0	0	0	0	0	0	0	0	0
TCGA-D8-A13Y-01A-11D-A111-01	0.0279676	0.0636908	0.00379861	BRCA	10	1728	0	1728	0	1	52	1	NA	0	1	0	0	0	0	0	0	0
TCGA-D8-A13Z-01A-11D-A111-01	0.161451	0.164737	0.0031511	BRCA	23	635	0	635	0	1	51	NA	NA	0	0	0	0	0	1	0	0	0
TCGA-D8-A140-01A-11D-A111-01	0.0457918	0.0567293	0.00339253	BRCA	5	403	0	403	0	1	62	2	NA	0	0	0	0	0	0	0	0	0
TCGA-D8-A141-01A-11D-A111-01	0.0190551	0.038113	0.00304501	BRCA	7	626	0	626	0	1	40	NA	NA	0	0	0	0	0	0	0	0	0
TCGA-D8-A142-01A-11D-A111-01	0.168968	0.176713	0.00412704	BRCA	NA	425	0	425	0	1	74	2	NA	0	0	0	0	0	0	0	0	0
TCGA-D8-A143-01A-11D-A111-01	0.121494	0.137595	0.00322475	BRCA	19	431	0	431	0	1	51	2	NA	0	1	0	0	0	0	0	0	0
TCGA-D8-A145-01A-11D-A111-01	0.0707017	0.0898926	0.00391669	BRCA	3	410	0	410	0	1	80	2	NA	0	0	0	0	0	0	0	0	0
TCGA-D8-A146-01A-31D-A111-01	0.14862	0.143857	0.00229147	BRCA	NA	643	0	643	0	1	57	2	NA	0	0	0	0	0	0	0	0	0
TCGA-D8-A147-01A-11D-A111-01	0.159335	0.175827	0.00413186	BRCA	10	584	0	584	0	1	45	NA	NA	0	1	0	0	1	0	0	0	0
TCGA-D8-A1J8-01A-11D-A13J-01	0.0365399	0.0666782	0.00258304	BRCA	15	431	0	431	0	1	77	2	NA	0	0	0	0	0	0	0	0	0
TCGA-D8-A1J9-01A-11D-A13J-01	0.13967	0.15132	0.00328583	BRCA	9	532	0	532	0	1	48	1	NA	0	1	0	0	0	0	0	0	0
TCGA-D8-A1JA-01A-11D-A13J-01	0.0295717	0.0455133	0.00259178	BRCA	5	502	0	431	1	1	60	NA	NA	0	0	0	0	0	0	0	0	0
TCGA-D8-A1JB-01A-11D-A13J-01	0.108781	0.107088	0.00240915	BRCA	8	1688	0	1688	0	1	54	2	NA	0	0	0	0	0	1	0	0	0
TCGA-D8-A1JC-01A-11D-A13J-01	0.0846391	0.100336	0.00292218	BRCA	13	480	0	480	0	1	59	3	NA	0	0	0	0	0	0	0	0	0
TCGA-D8-A1JD-01A-11D-A13J-01	0.137967	0.155251	0.00238179	BRCA	15	552	0	552	0	1	41	2	NA	0	0	0	0	0	0	1	0	0
TCGA-D8-A1JE-01A-11D-A13J-01	0.0539828	0.0809566	0.00507281	BRCA	21	575	0	575	0	1	62	2	NA	0	0	0	0	0	0	0	0	0
TCGA-D8-A1JF-01A-11D-A13J-01	0.0957946	0.105047	0.00253315	BRCA	20	366	0	366	0	1	79	3	NA	0	1	0	0	0	0	0	0	0
TCGA-D8-A1JG-01B-11D-A13J-01	0.083925	0.108547	0.003982	BRCA	20	1612	0	1612	0	1	62	2	NA	0	1	0	0	0	0	1	0	0
TCGA-D8-A1JH-01A-11D-A13J-01	0.0522534	0.0596861	0.00322324	BRCA	0	426	0	426	0	1	56	1	NA	0	0	0	0	0	0	0	0	0
TCGA-D8-A1JI-01A-11D-A13J-01	0.082424	0.109309	0.0026147	BRCA	8	577	0	577	0	1	54	2	NA	0	0	0	0	0	1	0	0	0
TCGA-D8-A1JJ-01A-31D-A14J-01	0.148175	0.154669	0.00216439	BRCA	20	611	0	611	0	1	54	2	NA	0	0	0	0	0	0	0	0	0
TCGA-D8-A1JK-01A-11D-A13J-01	0.165259	0.166811	0.00325525	BRCA	17	612	0	612	0	1	90	2	NA	0	0	0	0	0	0	0	0	1
TCGA-D8-A1JL-01A-11D-A13J-01	NA	0.186121	0.00738338	BRCA	20	611	0	611	0	1	72	2	NA	0	1	0	0	0	0	0	0	0
TCGA-D8-A1JM-01A-11D-A13J-01	0.0425692	0.0634782	0.00406154	BRCA	11	590	0	590	0	1	59	2	NA	0	0	0	0	0	0	0	0	0
TCGA-D8-A1JN-01A-11D-A13J-01	0.0347348	0.0449605	0.00421697	BRCA	6	620	0	620	0	1	80	3	NA	0	0	0	0	0	0	0	0	0
TCGA-D8-A1JP-01A-11D-A13J-01	0.112305	0.131152	0.00286181	BRCA	4	639	0	639	0	1	73	1	NA	0	0	0	0	0	0	1	0	0
TCGA-D8-A1JS-01A-11D-A13J-01	0.0160794	0.0226573	0.002825	BRCA	2	371	0	371	0	1	77	1	NA	0	0	0	0	0	0	1	0	0
TCGA-D8-A1JT-01A-31D-A13J-01	0.0395878	0.0605725	0.00251787	BRCA	17	405	0	405	0	1	70	2	NA	0	0	0	0	0	0	0	0	0
TCGA-D8-A1JU-01A-11D-A13J-01	0.0881157	0.084444	0.00226105	BRCA	4	447	0	447	0	1	51	1	NA	0	0	0	0	0	0	0	0	0
TCGA-D8-A1X5-01A-11D-A14F-01	0.0765544	0.0948333	0.00282823	BRCA	17	565	0	565	0	1	81	3	NA	0	0	0	0	0	0	0	0	0
TCGA-D8-A1X6-01A-11D-A14J-01	0.0628739	0.0672197	0.00330652	BRCA	11	541	0	541	0	1	80	3	NA	0	0	0	0	0	0	0	0	0
TCGA-D8-A1X7-01A-11D-A14J-01	0.020348	0.0309981	0.00245778	BRCA	4	509	0	509	0	1	40	2	NA	0	0	0	0	0	0	0	0	0
TCGA-D8-A1X8-01A-11D-A14J-01	0.0169343	0.0237486	0.0018486	BRCA	3	783	0	783	0	1	62	3	NA	0	0	0	0	0	0	0	0	0
TCGA-D8-A1X9-01A-12D-A160-01	0.033084	0.0520553	0.00283136	BRCA	2	727	0	727	0	1	66	2	NA	0	0	0	0	0	0	0	0	0
TCGA-D8-A1XA-01A-11D-A14F-01	0.0757215	0.102911	0.00259215	BRCA	14	839	0	839	0	1	64	1	NA	0	0	0	0	0	0	0	0	0
TCGA-D8-A1XB-01A-11D-A14F-01	0.159426	0.151681	0.00241302	BRCA	3	552	0	552	0	1	62	2	NA	0	0	0	0	0	0	1	0	0
TCGA-D8-A1XC-01A-11D-A14F-01	0.00937661	0.0190649	0.00187273	BRCA	2	377	1	377	1	1	85	3	NA	0	0	0	0	0	0	0	0	0
TCGA-D8-A1XD-01A-11D-A14F-01	0.0234669	0.0314823	0.00312216	BRCA	3	522	0	522	0	1	36	3	NA	0	NA	NA	NA	NA	NA	NA	NA	NA
TCGA-D8-A1XF-01A-11D-A14F-01	0.0532083	0.0712892	0.00270425	BRCA	23	463	0	463	0	1	45	2	NA	0	0	0	0	0	0	0	0	0
TCGA-D8-A1XG-01A-11D-A14F-01	0.0378134	0.044481	0.00282026	BRCA	4	448	0	448	0	1	86	3	NA	0	0	0	0	0	0	0	0	0
TCGA-D8-A1XJ-01A-11D-A14J-01	0.134712	0.151047	0.00271485	BRCA	14	664	0	664	0	1	76	3	NA	0	0	0	0	0	0	0	0	0
TCGA-D8-A1XK-01A-21D-A14J-01	0.116039	0.114618	0.0027554	BRCA	12	441	0	441	0	1	55	2	NA	0	1	0	0	0	1	0	0	1
TCGA-D8-A1XL-01A-11D-A14J-01	0.106751	0.122293	0.00305679	BRCA	14	606	0	606	0	1	34	2	NA	0	0	0	0	0	0	0	0	0
TCGA-D8-A1XM-01A-21D-A14J-01	0.0192156	0.0277575	0.00166766	BRCA	4	538	0	538	0	1	57	1	NA	0	0	0	0	0	0	0	0	0
TCGA-D8-A1XO-01A-11D-A14J-01	0.0166892	0.0288713	0.00182666	BRCA	4	1682	0	1682	0	1	56	2	NA	0	0	0	0	0	0	0	0	0
TCGA-D8-A1XQ-01A-11D-A14J-01	0.20543	0.208846	0.00309969	BRCA	9	499	0	499	0	1	69	2	NA	0	1	0	0	0	0	0	0	0
TCGA-D8-A1XR-01A-11D-A14J-01	0.107248	0.125163	0.00398629	BRCA	6	482	0	482	0	1	56	2	NA	0	0	0	0	0	0	0	0	0
TCGA-D8-A1XS-01A-11D-A14J-01	0.0902024	0.0892846	0.00248286	BRCA	8	496	0	496	0	2	48	3	NA	0	0	0	0	0	0	0	0	0
TCGA-D8-A1XT-01A-11D-A14J-01	0.0538891	0.0627106	0.00314101	BRCA	10	506	0	506	0	1	61	2	NA	0	1	0	0	0	0	0	0	0
TCGA-D8-A1XU-01A-11D-A14J-01	0.0185962	0.0477608	0.00260203	BRCA	16	395	0	395	0	1	56	1	NA	0	0	0	0	0	0	0	0	0
TCGA-D8-A1XV-01A-11D-A14J-01	0.0561693	0.0580202	0.00284638	BRCA	1	461	0	461	0	1	84	2	NA	0	0	0	0	0	0	0	0	0
TCGA-D8-A1XW-01A-11D-A14J-01	0.115443	0.133611	0.00261647	BRCA	17	1309	0	1309	0	1	53	2	NA	0	1	0	0	0	0	0	0	0
TCGA-D8-A1XY-01A-11D-A14J-01	0.0918188	0.108628	0.00266339	BRCA	21	503	0	503	0	1	74	2	NA	0	0	0	0	0	0	0	0	0
TCGA-D8-A1XZ-01A-11D-A14J-01	0.172308	0.179244	0.00308122	BRCA	16	466	0	466	0	1	81	3	NA	0	1	0	0	0	0	0	0	0
TCGA-D8-A1Y0-01A-11D-A14J-01	0.0521592	0.0574908	0.00220256	BRCA	8	472	0	472	0	1	65	3	NA	0	0	0	0	0	0	0	0	0
TCGA-D8-A1Y1-01A-21D-A14J-01	0.0390591	0.0504083	0.00233309	BRCA	17	302	1	302	1	1	80	3	NA	0	0	0	0	0	0	0	0	0
TCGA-D8-A1Y2-01A-11D-A160-01	0.0506586	0.0648892	0.00248048	BRCA	10	433	0	433	0	1	71	2	NA	0	0	0	0	0	0	0	0	0
TCGA-D8-A1Y3-01A-11D-A160-01	0.0766487	0.0962535	0.00307182	BRCA	19	430	0	430	0	1	61	3	NA	0	0	0	0	0	0	0	0	0
TCGA-D8-A27E-01A-11D-A16C-01	0.00357007	0.00703141	0.00190722	BRCA	0	530	0	530	0	1	66	1	NA	0	0	0	0	0	0	0	0	0
TCGA-D8-A27F-01A-11D-A16C-01	0.0378728	0.065135	0.00308206	BRCA	7	488	0	488	0	1	40	2	NA	0	1	0	0	0	0	0	0	0
TCGA-D8-A27G-01A-11D-A16C-01	0.0155443	0.0241619	0.00247427	BRCA	4	409	0	409	0	1	75	2	NA	0	0	0	0	0	0	0	0	1
TCGA-D8-A27H-01A-11D-A16C-01	0.0735556	0.0968166	0.00315145	BRCA	5	397	0	397	0	1	72	2	NA	0	0	0	0	0	0	0	0	0
TCGA-D8-A27I-01A-11D-A16C-01	0.101985	0.105064	0.00213807	BRCA	9	439	0	439	0	1	58	3	NA	0	0	0	0	0	0	0	0	0
TCGA-D8-A27K-01A-11D-A16C-01	0.017572	0.0310048	0.00200409	BRCA	5	1461	0	1461	0	1	47	2	NA	0	0	0	0	0	0	1	0	0
TCGA-D8-A27L-01A-11D-A16C-01	0.03661	0.0389208	0.00176718	BRCA	6	499	0	499	0	1	49	3	NA	0	0	0	0	0	1	0	0	0
TCGA-D8-A27M-01A-11D-A16C-01	0.169625	0.173722	0.00239208	BRCA	6	410	0	410	0	1	59	1	NA	0	0	0	0	0	0	0	0	0
TCGA-D8-A27N-01A-11D-A16C-01	0.0492525	0.0593125	0.0034636	BRCA	7	519	0	519	0	1	36	3	NA	0	0	0	0	0	0	0	0	0
TCGA-D8-A27P-01A-11D-A16C-01	0.0156939	0.0204287	0.00181064	BRCA	2	49	0	49	0	1	64	1	NA	0	0	0	0	0	0	0	0	0
TCGA-D8-A27R-01A-11D-A16C-01	0.103043	0.12508	0.00259872	BRCA	19	307	0	307	0	1	41	3	NA	0	0	0	0	0	0	0	0	0
TCGA-D8-A27T-01A-11D-A16C-01	0.0511829	0.0758244	0.00183512	BRCA	27	398	0	398	0	1	53	3	NA	0	0	0	0	0	0	0	0	0
TCGA-D8-A27V-01A-12D-A17C-01	0.037589	0.0552119	0.00358345	BRCA	13	381	0	381	0	1	62	2	NA	0	0	0	1	0	1	0	0	0
TCGA-D8-A27W-01A-11D-A16C-01	0.18972	0.195719	0.00259696	BRCA	29	373	0	373	0	1	55	3	NA	0	0	0	0	0	0	0	0	0
TCGA-D8-A3Z5-01A-41D-A242-01	0.0205729	0.0285345	0.00203917	BRCA	5	1015	0	1015	0	1	54	3	NA	0	NA	NA	NA	NA	NA	NA	NA	NA
TCGA-D8-A3Z6-01A-11D-A238-01	0.043948	0.0678149	0.00433213	BRCA	9	563	0	563	0	1	56	3	NA	0	0	0	0	0	0	0	0	0
TCGA-D8-A4Z1-01A-21D-A25N-01	0.0186162	0.0222567	0.00206836	BRCA	1	659	0	659	0	1	68	1	NA	0	0	0	0	0	0	0	0	0
TCGA-D8-A73U-01A-11D-A33D-01	0.057779	0.0673096	0.00188849	BRCA	11	492	0	492	0	1	88	2	NA	0	0	0	0	0	0	0	0	0
TCGA-D8-A73W-01A-22D-A350-01	0.0187644	0.0312185	0.00258064	BRCA	5	385	1	21	1	1	79	3	NA	0	0	0	0	0	0	0	0	0
TCGA-D8-A73X-01A-11D-A32H-01	0.0758962	0.0875154	0.00301294	BRCA	3	767	0	767	0	1	53	2	NA	0	0	0	0	0	0	0	0	0
TCGA-E2-A105-01A-11D-A10L-01	0.0282735	0.0409583	0.00379744	BRCA	5	1308	0	1308	0	1	79	2	NA	0	0	0	0	0	0	0	0	0
TCGA-E2-A107-01A-11D-A10L-01	0.0632245	0.0730089	0.00264379	BRCA	20	1047	0	1047	0	1	54	3	NA	0	0	0	0	0	0	0	0	0
TCGA-E2-A108-01A-13D-A10L-01	0.0724778	0.0763269	0.0019147	BRCA	8	837	0	837	0	1	64	3	NA	0	0	0	0	0	0	1	0	0
TCGA-E2-A109-01A-11D-A10L-01	0.153008	0.166246	0.00464234	BRCA	13	1417	0	1417	0	1	64	2	NA	0	0	0	0	0	0	0	0	0
TCGA-E2-A10A-01A-21D-A111-01	0.0237665	0.0438215	0.00438618	BRCA	3	1229	0	75	1	1	41	2	NA	0	0	0	0	0	0	0	0	0
TCGA-E2-A10B-01A-11D-A10L-01	0.0988086	0.10795	0.00250149	BRCA	30	1141	0	195	1	1	67	2	NA	0	0	0	0	0	0	0	0	0
TCGA-E2-A10C-01A-21D-A10L-01	0.0857815	0.0924093	0.00287218	BRCA	16	1220	0	1220	0	1	54	2	NA	0	0	0	0	0	1	0	0	0
TCGA-E2-A10E-01A-21D-A10L-01	0.0271662	0.0368251	0.00214573	BRCA	5	865	0	865	0	1	64	2	NA	0	NA	NA	NA	NA	NA	NA	NA	NA
TCGA-E2-A10F-01A-11D-A10L-01	0.0780315	0.0815037	0.00294441	BRCA	5	878	0	878	0	1	47	2	NA	0	0	0	0	0	0	1	0	0
TCGA-E2-A14N-01A-31D-A134-01	0.142451	0.137207	0.00208145	BRCA	16	1434	0	1434	0	1	37	2	NA	0	0	0	0	0	0	0	0	0
TCGA-E2-A14O-01A-31D-A111-01	0.129858	0.12487	0.00305771	BRCA	28	1359	0	1359	0	1	76	3	NA	0	0	0	0	0	0	0	0	0
TCGA-E2-A14P-01A-31D-A12A-01	0.0650058	0.0911798	0.00418496	BRCA	13	1246	0	1246	0	1	79	3	NA	0	0	0	0	0	0	0	0	0
TCGA-E2-A14Q-01A-11D-A12A-01	NA	0.0475462	0.00623876	BRCA	7	1163	0	1163	0	1	50	2	NA	0	0	0	0	0	0	0	0	0
TCGA-E2-A14R-01A-11D-A111-01	0.141479	0.148883	0.00534028	BRCA	10	1174	0	971	1	1	62	2	NA	0	0	0	0	0	0	0	0	0
TCGA-E2-A14S-01A-11D-A12A-01	0.0425383	0.0528658	0.00249936	BRCA	7	1009	0	1009	0	1	65	1	NA	0	NA	NA	NA	NA	NA	NA	NA	NA
TCGA-E2-A14T-01A-11D-A111-01	0.119588	0.120119	0.00292122	BRCA	15	2311	0	2311	0	1	52	2	NA	0	0	0	0	0	0	0	0	0
TCGA-E2-A14U-01A-11D-A227-01	0.022565	0.0234885	0.002017	BRCA	3	1318	0	1318	0	1	74	1	NA	0	NA	NA	NA	NA	NA	NA	NA	NA
TCGA-E2-A14V-01A-11D-A12A-01	0.146584	0.161203	0.00380063	BRCA	16	1042	0	1042	0	1	53	2	NA	0	0	0	0	0	0	0	0	0
TCGA-E2-A14W-01A-11D-A12A-01	0.0674822	0.0748195	0.00290209	BRCA	5	974	0	974	0	2	78	2	NA	0	0	0	0	0	0	0	0	0
TCGA-E2-A14X-01A-11D-A111-01	0.100406	0.117236	0.00445802	BRCA	23	972	0	972	0	1	55	3	NA	0	0	0	0	0	0	0	0	0
TCGA-E2-A14Y-01A-21D-A12A-01	0.0925358	0.104357	0.00472934	BRCA	6	2109	0	2109	0	1	35	2	NA	0	1	0	0	0	0	0	0	0
TCGA-E2-A14Z-01A-11D-A111-01	0.0843837	0.100524	0.00336484	BRCA	20	563	1	188	1	1	64	1	NA	0	0	0	0	0	1	0	0	0
TCGA-E2-A150-01A-11D-A12A-01	0.171409	0.172554	0.00452358	BRCA	14	1935	0	1935	0	1	48	2	NA	0	1	0	1	0	0	0	0	0
TCGA-E2-A152-01A-11D-A12A-01	0.0627336	0.0711101	0.00396891	BRCA	23	2128	0	54	1	1	56	1	NA	0	0	0	0	0	0	0	0	0
TCGA-E2-A153-01A-12D-A12A-01	0.127845	0.136929	0.00384303	BRCA	25	707	0	707	0	1	51	2	NA	0	0	0	0	0	0	0	0	0
TCGA-E2-A154-01A-11D-A111-01	0.139859	0.157451	0.0056627	BRCA	25	591	0	591	0	1	68	1	NA	0	0	0	0	0	0	0	0	0
TCGA-E2-A155-01A-11D-A12A-01	0.0194733	0.0360988	0.00295263	BRCA	6	640	0	640	0	1	58	2	NA	0	1	0	0	0	0	0	0	0
TCGA-E2-A156-01A-11D-A12A-01	0.0134957	0.0196043	0.00333675	BRCA	2	726	0	726	0	1	61	1	NA	0	0	0	0	0	0	0	0	0
TCGA-E2-A158-01A-11D-A12A-01	0.0387045	0.0696641	0.00474553	BRCA	7	450	0	450	0	1	43	2	NA	0	0	0	0	0	0	0	0	0
TCGA-E2-A159-01A-11D-A111-01	0.0562803	0.0862768	0.00504053	BRCA	14	762	0	762	0	1	50	2	NA	0	0	0	0	0	0	1	0	0
TCGA-E2-A15A-01A-11D-A12A-01	0.142277	0.149617	0.00317895	BRCA	16	710	0	710	0	1	45	3	NA	0	0	0	0	0	0	0	0	0
TCGA-E2-A15C-01A-31D-A12A-01	0.034058	0.0409146	0.0030054	BRCA	8	694	0	694	0	1	61	1	NA	0	0	0	0	0	0	0	0	0
TCGA-E2-A15D-01A-11D-A111-01	0.0312975	0.0464828	0.0022456	BRCA	9	526	0	526	0	1	47	2	NA	0	0	0	0	0	0	0	0	0
TCGA-E2-A15E-01A-11D-A12A-01	0.0803937	0.102179	0.00302161	BRCA	16	630	0	630	0	1	40	2	NA	0	1	0	0	0	0	0	0	0
TCGA-E2-A15F-01A-11D-A111-01	0.0918079	0.0986939	0.00247585	BRCA	7	658	0	658	0	1	64	1	NA	0	0	0	0	0	0	0	0	0
TCGA-E2-A15G-01A-11D-A12A-01	0.140949	0.154336	0.0021457	BRCA	15	554	0	554	0	1	76	2	NA	0	0	0	0	0	0	0	0	0
TCGA-E2-A15H-01A-11D-A12A-01	0.0890181	0.11393	0.00264519	BRCA	14	393	0	393	0	1	38	2	NA	0	0	0	0	0	0	0	0	0
TCGA-E2-A15I-01A-21D-A134-01	0.0383695	0.0492395	0.00219922	BRCA	5	1692	0	1692	0	1	44	2	NA	0	0	0	0	0	0	0	0	0
TCGA-E2-A15J-01A-11D-A12N-01	0.0224505	0.0267725	0.00209881	BRCA	5	1640	0	1640	0	1	51	1	NA	0	0	0	0	0	0	0	0	0
TCGA-E2-A15K-01A-11D-A12N-01	0.0281976	0.0509286	0.00277266	BRCA	5	275	0	275	0	1	58	2	NA	0	0	0	0	0	0	0	0	0
TCGA-E2-A15L-01A-11D-A12A-01	0.0304681	0.0394882	0.00450264	BRCA	3	626	0	626	0	1	65	2	NA	0	0	0	0	0	0	0	0	0
TCGA-E2-A15M-01A-11D-A12A-01	0.148228	0.163014	0.00297832	BRCA	14	336	1	336	0	1	66	2	NA	0	1	0	0	0	0	0	0	0
TCGA-E2-A15O-01A-11D-A111-01	0.023409	0.0290442	0.00300489	BRCA	8	1545	0	1210	1	1	89	1	NA	0	0	0	0	0	0	0	0	0
TCGA-E2-A15P-01A-11D-A111-01	0.0120175	0.0324379	0.00343175	BRCA	3	595	0	595	0	1	61	1	NA	0	0	0	0	0	0	0	0	0
TCGA-E2-A15R-01A-11D-A111-01	0.0315623	0.0395549	0.00290974	BRCA	8	1732	0	1732	0	1	64	2	NA	0	0	0	0	0	0	0	0	0
TCGA-E2-A15S-01A-11D-A111-01	0.0908113	0.109526	0.00299375	BRCA	10	428	0	428	0	1	34	2	NA	0	0	0	0	0	0	0	0	0
TCGA-E2-A15T-01A-11D-A111-01	0.0240067	0.0257431	0.00250786	BRCA	5	1563	0	1563	0	1	65	2	NA	0	0	0	0	0	0	0	0	0
TCGA-E2-A1AZ-01A-11D-A12N-01	0.101195	0.123865	0.00304088	BRCA	18	2329	0	2329	0	1	63	2	NA	0	0	0	0	0	0	0	0	0
TCGA-E2-A1B0-01A-11D-A12N-01	0.133549	0.145022	0.00434214	BRCA	24	1631	0	1631	0	1	50	3	NA	0	1	0	0	0	0	0	0	0
TCGA-E2-A1B1-01A-21D-A12N-01	0.0275133	0.0419041	0.00286848	BRCA	1	2653	0	2653	0	1	45	2	NA	0	1	0	0	0	0	0	0	0
TCGA-E2-A1B4-01A-11D-A12N-01	0.0112584	0.0134107	0.0026798	BRCA	2	1004	1	1004	0	1	74	3	NA	0	0	0	0	0	0	0	0	0
TCGA-E2-A1B5-01A-21D-A12N-01	0.0829278	0.0856754	0.00209018	BRCA	4	984	0	984	0	1	46	2	NA	0	0	0	0	0	0	0	0	0
TCGA-E2-A1B6-01A-31D-A12N-01	0.0480357	0.0519335	0.00194572	BRCA	NA	867	0	867	0	1	44	2	NA	0	0	0	0	0	0	0	0	0
TCGA-E2-A1BC-01A-11D-A12N-01	0.0327606	0.0407057	0.0020665	BRCA	7	501	0	501	0	1	63	1	NA	0	0	0	0	0	0	0	0	0
TCGA-E2-A1BD-01A-11D-A12N-01	0.166904	0.159686	0.00257603	BRCA	17	1133	0	1133	0	1	53	2	NA	0	0	0	0	0	0	0	0	0
TCGA-E2-A1IE-01A-11D-A13J-01	0.0277483	0.0470088	0.00277108	BRCA	5	2362	0	1810	1	1	61	2	NA	0	0	0	0	0	0	0	0	0
TCGA-E2-A1IF-01A-11D-A141-01	0.0189683	0.0245729	0.00168694	BRCA	4	1138	0	1138	0	1	74	1	NA	0	0	1	0	0	0	0	0	0
TCGA-E2-A1IG-01A-11D-A141-01	0.0278383	0.0337361	0.00283455	BRCA	4	2140	0	2140	0	1	45	2	NA	0	0	0	0	0	0	0	0	0
TCGA-E2-A1IH-01A-11D-A13J-01	0.118849	0.135134	0.00235731	BRCA	20	1026	0	1026	0	1	80	1	NA	0	0	0	0	0	1	0	0	0
TCGA-E2-A1II-01A-11D-A141-01	0.0711206	0.0885281	0.0023244	BRCA	14	1025	0	1025	0	1	51	1	NA	0	1	0	0	0	0	0	0	0
TCGA-E2-A1IJ-01A-11D-A141-01	0.0394696	0.0482681	0.00428548	BRCA	5	865	0	865	0	1	57	1	NA	0	0	0	0	0	0	0	0	0
TCGA-E2-A1IK-01A-11D-A141-01	0.0134105	0.0185101	0.00218558	BRCA	0	1800	0	1800	0	1	71	2	NA	0	0	0	0	0	0	0	0	0
TCGA-E2-A1IL-01A-11D-A14F-01	0.0171998	0.0278542	0.00208205	BRCA	5	118	0	118	0	1	78	2	NA	0	0	0	0	0	0	0	0	0
TCGA-E2-A1IN-01A-11D-A13J-01	0.0914051	0.105238	0.00231047	BRCA	17	675	0	675	0	1	60	1	NA	0	1	0	0	0	0	1	0	0
TCGA-E2-A1IO-01A-11D-A141-01	0.0891984	0.105922	0.00525773	BRCA	8	1855	0	1855	0	1	37	1	NA	0	0	0	0	0	0	0	0	0
TCGA-E2-A1IU-01A-11D-A14F-01	0.0570901	0.056195	0.00216707	BRCA	3	337	0	337	0	1	60	1	NA	0	0	0	0	0	0	0	0	0
TCGA-E2-A1L6-01A-11D-A13J-01	0.0246921	0.0288601	0.00237445	BRCA	5	1648	0	1648	0	1	44	2	NA	0	0	0	0	0	0	0	0	0
TCGA-E2-A1L7-01A-11D-A141-01	0.102088	0.114253	0.00313312	BRCA	6	1836	0	1619	1	1	40	3	NA	0	1	0	0	0	0	0	0	0
TCGA-E2-A1L8-01A-11D-A13J-01	0.052173	0.0793392	0.00356642	BRCA	16	2240	0	2240	0	1	52	2	NA	0	0	0	0	0	0	0	0	0
TCGA-E2-A1L9-01A-11D-A13J-01	0.0750452	0.0797133	0.00253641	BRCA	4	598	0	598	0	1	40	2	NA	0	0	0	0	0	0	0	0	0
TCGA-E2-A1LA-01A-11D-A141-01	0.0886114	0.0930603	0.00260131	BRCA	3	748	0	748	0	1	59	2	NA	0	0	0	0	0	0	0	0	0
TCGA-E2-A1LB-01A-11D-A141-01	0.0176706	0.0316943	0.00266109	BRCA	1	2306	0	2306	0	1	41	2	NA	0	0	0	0	0	0	0	0	0
TCGA-E2-A1LE-01A-12D-A19X-01	0.0520786	0.0676633	0.00382273	BRCA	10	879	1	361	1	1	71	3	NA	0	NA	NA	NA	NA	NA	NA	NA	NA
TCGA-E2-A1LG-01A-21D-A14J-01	0.0692176	0.0803251	0.00310333	BRCA	17	1523	0	1523	0	1	50	2	NA	0	1	0	0	0	0	0	0	0
TCGA-E2-A1LH-01A-11D-A14F-01	0.143965	0.14653	0.00276853	BRCA	18	3247	0	3247	0	1	59	1	NA	0	1	0	0	0	0	0	0	0
TCGA-E2-A1LI-01A-12D-A160-01	0.178788	0.177056	0.00278201	BRCA	22	3121	0	3121	0	1	57	2	NA	0	0	0	0	0	0	0	0	0
TCGA-E2-A1LK-01A-21D-A14F-01	0.190175	0.19364	0.00320468	BRCA	14	266	1	155	1	1	84	3	NA	0	1	0	0	0	0	0	0	0
TCGA-E2-A1LL-01A-11D-A141-01	0.107888	0.115053	0.00399253	BRCA	11	1309	0	1303	1	1	73	3	NA	0	0	0	0	0	0	0	0	0
TCGA-E2-A2P5-01A-11D-A19X-01	0.0652024	0.0753538	0.00304292	BRCA	21	821	1	597	1	1	78	3	NA	0	NA	NA	NA	NA	NA	NA	NA	NA
TCGA-E2-A2P6-01A-11D-A19X-01	0.0273412	0.0315383	0.00301356	BRCA	6	1051	0	1051	0	1	77	2	NA	0	0	0	0	0	0	0	0	0
TCGA-E2-A3DX-01A-21D-A20R-01	0.0201549	0.026949	0.0023337	BRCA	2	1325	0	1325	0	1	43	3	NA	0	NA	NA	NA	NA	NA	NA	NA	NA
TCGA-E2-A56Z-01A-12D-A29M-01	0.132183	0.141651	0.00411737	BRCA	15	252	0	252	0	1	69	2	NA	0	0	0	0	0	0	0	0	0
TCGA-E2-A570-01A-11D-A29M-01	0.0230004	0.0377248	0.00416429	BRCA	7	931	0	931	0	1	47	1	NA	0	0	0	0	0	0	0	0	0
TCGA-E2-A572-01A-13D-A31T-01	NA	0.0900616	0.0131101	BRCA	NA	1208	0	1208	0	1	72	3	NA	0	0	0	0	0	0	0	0	0
TCGA-E2-A573-01A-11D-A29M-01	0.129641	0.141276	0.00341028	BRCA	23	1062	0	1062	0	1	48	1	NA	0	0	0	0	0	0	0	0	0
TCGA-E2-A574-01A-11D-A29M-01	0.163018	0.167822	0.00527217	BRCA	23	1179	0	1179	0	1	44	2	NA	0	1	0	0	0	0	0	0	0
TCGA-E2-A576-01A-11D-A31T-01	0.067654	0.0847925	0.00308264	BRCA	8	1043	0	1043	0	1	69	1	NA	0	0	0	0	0	0	0	0	0
TCGA-E2-A9RU-01A-11D-A41E-01	0.178379	0.188466	0.00401489	BRCA	23	538	0	538	0	1	90	3	NA	0	1	0	0	0	0	1	0	0
TCGA-E9-A1N3-01A-12D-A160-01	0.0256098	0.0302569	0.00253021	BRCA	0	1059	0	1059	0	1	70	3	NA	0	0	0	0	0	0	0	0	0
TCGA-E9-A1N4-01A-11D-A14J-01	0.0278103	0.0468219	0.00313219	BRCA	6	1000	0	1000	0	1	41	3	NA	0	0	0	0	0	0	0	0	0
TCGA-E9-A1N5-01A-11D-A14F-01	0.0556173	0.0658962	0.00274679	BRCA	7	1120	0	1120	0	1	45	2	NA	0	1	0	0	0	0	0	0	0
TCGA-E9-A1N6-01A-11D-A141-01	0.160726	0.159871	0.00316966	BRCA	12	678	1	443	1	1	52	2	NA	0	NA	NA	NA	NA	NA	NA	NA	NA
TCGA-E9-A1N8-01A-11D-A141-01	0.0841419	0.100752	0.00318388	BRCA	7	1039	0	1039	0	1	48	2	NA	0	1	0	0	0	0	0	0	0
TCGA-E9-A1N9-01A-11D-A14F-01	0.152777	0.165112	0.00335407	BRCA	15	1101	0	1101	0	1	58	2	NA	0	0	0	0	0	0	0	0	0
TCGA-E9-A1NA-01A-11D-A141-01	0.124497	0.145958	0.00485668	BRCA	NA	1112	0	1112	0	1	58	2	NA	0	0	0	0	0	0	0	0	0
TCGA-E9-A1NC-01A-12D-A160-01	0.0578193	0.077352	0.00280535	BRCA	5	1203	0	1203	0	1	61	2	NA	0	0	0	0	0	0	0	0	0
TCGA-E9-A1ND-01A-11D-A141-01	0.0839498	0.100994	0.00235156	BRCA	14	1266	0	1266	0	1	75	2	NA	0	0	0	0	0	0	0	0	0
TCGA-E9-A1NE-01A-21D-A14J-01	0.0854542	0.0868066	0.0019645	BRCA	4	1088	0	1088	0	1	28	2	NA	0	0	0	0	0	0	0	0	0
TCGA-E9-A1NF-01A-11D-A14F-01	0.147259	0.161094	0.002879	BRCA	19	1072	1	90	1	1	60	2	NA	0	1	0	0	0	0	0	0	0
TCGA-E9-A1NG-01A-21D-A14J-01	0.0237119	0.0293887	0.00158088	BRCA	4	786	1	786	0	1	62	2	NA	0	0	1	0	0	0	0	0	0
TCGA-E9-A1NH-01A-11D-A14F-01	0.0449965	0.0686922	0.00354462	BRCA	16	576	0	576	0	1	71	2	NA	0	0	0	0	0	0	0	0	0
TCGA-E9-A1NI-01A-11D-A14F-01	0.186029	0.18353	0.00231618	BRCA	19	300	0	300	0	1	51	2	NA	0	0	0	0	0	0	0	0	0
TCGA-E9-A1QZ-01A-21D-A166-01	0.0897405	0.110315	0.00225071	BRCA	11	755	0	755	0	1	61	2	NA	0	0	0	0	0	0	0	0	0
TCGA-E9-A1R0-01A-22D-A16C-01	0.0220601	0.0291096	0.00276758	BRCA	4	860	0	860	0	1	58	2	NA	0	0	0	0	0	0	0	0	0
TCGA-E9-A1R2-01A-11D-A14F-01	0.02623	0.0371493	0.00293049	BRCA	7	1063	0	1063	0	1	51	3	NA	0	0	0	0	0	0	0	0	0
TCGA-E9-A1R3-01A-31D-A14J-01	0.0451985	0.0694054	0.00241288	BRCA	20	78	0	78	0	1	70	3	NA	0	0	0	0	0	0	0	0	0
TCGA-E9-A1R4-01A-21D-A14F-01	0.108256	0.125246	0.00222823	BRCA	16	186	0	186	0	1	66	1	NA	0	0	0	0	0	0	0	0	0
TCGA-E9-A1R5-01A-11D-A14J-01	0.0441043	0.0487936	0.00249375	BRCA	10	92	0	92	0	1	63	1	NA	0	0	0	0	0	0	0	0	0
TCGA-E9-A1R6-01A-11D-A14F-01	0.127756	0.130523	0.0027833	BRCA	18	339	0	339	0	1	63	2	NA	0	0	0	0	0	0	0	0	0
TCGA-E9-A1R7-01A-11D-A14J-01	0.0859128	0.0977396	0.00321188	BRCA	13	1467	0	1467	0	1	64	2	NA	0	0	0	0	0	0	0	0	0
TCGA-E9-A1RA-01A-11D-A14F-01	0.0898988	0.0922277	0.00184012	BRCA	21	1369	0	1369	0	1	48	1	NA	0	0	0	0	0	0	0	0	0
TCGA-E9-A1RB-01A-11D-A160-01	0.130152	0.145278	0.00339163	BRCA	24	976	1	976	0	1	40	2	NA	0	1	0	0	0	0	0	0	0
TCGA-E9-A1RC-01A-11D-A160-01	0.070173	0.0948691	0.00298419	BRCA	25	1224	0	1224	0	1	56	3	NA	0	0	0	0	0	0	0	0	0
TCGA-E9-A1RD-01A-11D-A160-01	0.0210896	0.0321563	0.0024814	BRCA	9	34	0	34	0	1	67	2	NA	0	0	0	0	0	0	0	0	0
TCGA-E9-A1RE-01A-11D-A160-01	0.0559241	0.0623773	0.00277191	BRCA	15	1419	0	1419	0	1	74	3	NA	0	0	0	0	0	0	1	0	0
TCGA-E9-A1RF-01A-11D-A160-01	0.114688	0.127071	0.00333203	BRCA	14	200	0	200	0	1	68	3	NA	0	0	0	0	0	0	0	0	0
TCGA-E9-A1RG-01A-11D-A14F-01	0.0544191	0.0852637	0.00313977	BRCA	17	647	0	647	0	1	62	3	NA	0	0	0	0	0	0	0	0	1
TCGA-E9-A1RH-01A-21D-A166-01	0.139311	0.153434	0.00347861	BRCA	20	1417	0	1417	0	1	63	2	NA	0	0	0	0	0	0	1	0	0
TCGA-E9-A1RI-01A-11D-A166-01	0.111174	0.110728	0.00221337	BRCA	6	1449	0	1449	0	1	43	3	NA	0	0	0	0	0	0	0	0	0
TCGA-E9-A226-01A-21D-A160-01	0.147509	0.153744	0.0031926	BRCA	5	1048	1	790	1	1	45	3	NA	0	1	0	0	0	0	0	0	0
TCGA-E9-A227-01A-11D-A160-01	0.0102956	0.0135965	0.00187331	BRCA	2	975	0	975	0	1	42	2	NA	0	0	0	0	0	0	0	0	0
TCGA-E9-A228-01A-31D-A160-01	0.027198	0.0434481	0.00288674	BRCA	3	1285	0	1285	0	1	58	2	NA	0	0	0	0	0	0	0	0	0
TCGA-E9-A229-01A-31D-A160-01	0.0327449	0.0416173	0.0026563	BRCA	3	1148	0	1148	0	1	37	1	NA	0	0	0	0	0	0	0	0	0
TCGA-E9-A22A-01A-11D-A160-01	0.0316769	0.0409295	0.00260387	BRCA	7	1189	0	1189	0	1	74	2	NA	0	0	0	0	0	0	0	0	0
TCGA-E9-A22B-01A-11D-A160-01	0.10456	0.110422	0.00237334	BRCA	9	1167	0	1167	0	1	71	1	NA	0	0	0	0	0	0	0	0	0
TCGA-E9-A22D-01A-11D-A160-01	0.160395	0.162145	0.00332152	BRCA	13	1248	0	1248	0	1	38	2	NA	0	0	0	0	0	0	0	0	0
TCGA-E9-A22E-01A-11D-A160-01	0.191789	0.187351	0.00253851	BRCA	13	1269	0	1269	0	1	56	3	NA	0	0	0	0	0	0	0	0	0
TCGA-E9-A22G-01A-11D-A160-01	0.0753807	0.0964685	0.00407452	BRCA	9	1239	0	1239	0	1	47	2	NA	0	1	0	0	0	0	0	0	0
TCGA-E9-A22H-01A-11D-A160-01	0.0175464	0.0282827	0.00291047	BRCA	3	1232	0	1232	0	1	42	2	NA	0	0	0	0	0	0	0	0	0
TCGA-E9-A243-01A-21D-A166-01	0.13133	0.137205	0.00303029	BRCA	18	612	0	305	1	1	52	2	NA	0	1	0	0	0	0	0	0	0
TCGA-E9-A244-01A-11D-A166-01	0.17777	0.189946	0.00334864	BRCA	13	21	0	21	0	1	54	2	NA	0	0	0	0	0	0	0	0	0
TCGA-E9-A245-01A-22D-A16C-01	0.0124442	0.0264282	0.00279389	BRCA	1	26	0	26	0	1	47	2	NA	0	0	0	0	0	0	0	0	0
TCGA-E9-A247-01A-11D-A166-01	0.0716559	0.0882518	0.00301919	BRCA	18	1186	0	1186	0	1	59	1	NA	0	0	0	0	0	0	0	0	0
TCGA-E9-A248-01A-11D-A166-01	0.113171	0.11388	0.00311529	BRCA	12	59	0	59	0	1	51	2	NA	0	1	0	0	0	0	0	0	0
TCGA-E9-A249-01A-11D-A166-01	0.101238	0.0998246	0.00239123	BRCA	20	217	0	217	0	1	45	2	NA	0	0	0	0	0	0	0	0	0
TCGA-E9-A24A-01A-11D-A166-01	0.0217745	0.0337509	0.00260549	BRCA	5	747	0	747	0	1	69	2	NA	0	0	0	0	0	0	0	0	0
TCGA-E9-A295-01A-11D-A16C-01	0.0641051	0.0823624	0.00252318	BRCA	20	375	0	375	0	1	71	2	NA	0	0	0	0	0	0	0	0	0
TCGA-E9-A2JS-01A-11D-A17U-01	0.0942186	0.11258	0.00342997	BRCA	14	904	1	524	1	1	72	2	NA	0	0	0	0	0	0	0	0	0
TCGA-E9-A2JT-01A-22D-A18N-01	0.0143244	0.018086	0.00241812	BRCA	0	288	0	288	0	1	63	2	NA	0	0	0	0	0	0	0	0	0
TCGA-E9-A3HO-01A-11D-A20R-01	0.0980838	0.104279	0.00232923	BRCA	8	1158	0	1158	0	1	49	2	NA	0	0	0	0	0	0	0	0	0
TCGA-E9-A3Q9-01A-11D-A21P-01	0.0100504	0.0154764	0.00180347	BRCA	0	1001	0	1001	0	1	78	3	NA	0	NA	NA	NA	NA	NA	NA	NA	NA
TCGA-E9-A3QA-01A-61D-A227-01	0.133922	0.136652	0.00245068	BRCA	3	918	0	918	0	1	33	2	NA	0	0	0	0	0	0	0	0	0
TCGA-E9-A3X8-01A-31D-A22W-01	0.0451057	0.0587899	0.0018869	BRCA	19	926	0	926	0	1	48	2	NA	0	0	0	0	0	0	0	0	0
TCGA-E9-A54X-01A-11D-A25N-01	0.0285142	0.0395614	0.00234334	BRCA	7	727	0	727	0	1	85	1	NA	0	NA	NA	NA	NA	NA	NA	NA	NA
TCGA-E9-A54Y-01A-11D-A25N-01	0.143337	0.143191	0.00358276	BRCA	8	725	0	725	0	1	63	3	NA	0	0	0	0	0	0	0	0	0
TCGA-E9-A5FK-01A-11D-A27O-01	0.105682	0.106716	0.00260422	BRCA	NA	812	0	812	0	1	60	3	NA	0	0	0	0	0	0	0	0	0
TCGA-E9-A5FL-01A-11D-A27O-01	0.145332	0.162733	0.00481996	BRCA	19	24	0	24	0	1	65	2	NA	0	1	0	0	0	0	0	0	0
TCGA-E9-A5UO-01A-11D-A28A-01	0.0354408	0.0488661	0.00398718	BRCA	6	785	0	785	0	1	41	2	NA	0	0	0	0	0	0	0	0	0
TCGA-E9-A5UP-01A-11D-A28A-01	0.0311844	0.0597841	0.00393484	BRCA	21	803	0	803	0	1	63	2	NA	0	NA	NA	NA	NA	NA	NA	NA	NA
TCGA-E9-A6HE-01A-11D-A31T-01	0.0291156	0.0328598	0.00202579	BRCA	6	847	0	847	0	1	45	3	NA	0	0	0	0	0	0	0	0	0
TCGA-EW-A1IW-01A-11D-A13J-01	0.0311038	0.0428007	0.00284005	BRCA	5	371	0	371	0	1	80	2	NA	0	0	0	0	0	0	0	0	0
TCGA-EW-A1IX-01A-12D-A141-01	0.0156958	0.0260239	0.00310049	BRCA	3	1208	0	1208	0	1	48	2	NA	0	0	0	0	0	0	0	0	0
TCGA-EW-A1IY-01A-11D-A13J-01	0.066144	0.10094	0.00304711	BRCA	2	258	0	258	0	1	38	1	NA	0	0	0	0	0	0	0	0	0
TCGA-EW-A1IZ-01A-11D-A13J-01	0.0306531	0.0371824	0.00225	BRCA	1	554	0	554	0	1	53	3	NA	0	0	0	0	0	0	1	0	0
TCGA-EW-A1J1-01A-11D-A13J-01	0.0448745	0.0738858	0.00303996	BRCA	12	575	0	575	0	1	38	2	NA	0	0	0	0	0	0	0	0	0
TCGA-EW-A1J2-01A-21D-A13J-01	0.0403437	0.052831	0.00341704	BRCA	3	403	0	403	0	1	50	NA	NA	0	0	0	0	0	0	0	0	0
TCGA-EW-A1J3-01A-11D-A13J-01	0.0396	0.0490659	0.00281216	BRCA	9	504	0	504	0	1	61	1	NA	0	0	0	0	0	0	0	0	0
TCGA-EW-A1J5-01A-11D-A13J-01	0.059741	0.0644623	0.00285109	BRCA	8	477	0	477	0	1	59	2	NA	0	0	0	0	0	0	1	0	0
TCGA-EW-A1J6-01A-11D-A13J-01	0.038241	0.0589423	0.00361895	BRCA	13	875	0	875	0	1	70	1	NA	0	0	0	0	0	0	0	0	0
TCGA-EW-A1OV-01A-11D-A141-01	0.0583928	0.0868683	0.00211712	BRCA	15	789	0	789	0	1	56	2	NA	0	0	0	0	0	1	1	0	0
TCGA-EW-A1OW-01A-21D-A141-01	0.108914	0.11609	0.0035446	BRCA	16	694	0	694	0	1	58	2	NA	0	NA	NA	NA	NA	NA	NA	NA	NA
TCGA-EW-A1OX-01A-11D-A141-01	0.0230204	0.030821	0.00297624	BRCA	1	911	0	911	0	1	43	2	NA	0	0	0	0	0	0	0	0	0
TCGA-EW-A1OY-01A-11D-A141-01	0.15823	0.166318	0.00401486	BRCA	15	908	0	908	0	1	63	2	NA	0	1	0	0	0	0	0	0	0
TCGA-EW-A1OZ-01A-11D-A141-01	0.11558	0.137382	0.00440387	BRCA	11	1229	0	1229	0	1	56	2	NA	0	0	0	0	0	0	0	0	0
TCGA-EW-A1P0-01A-11D-A141-01	0.0554213	0.0673501	0.00267696	BRCA	5	1251	0	1094	1	1	55	2	NA	0	0	0	0	0	0	1	0	0
TCGA-EW-A1P1-01A-31D-A14F-01	0.0272609	0.0288312	0.00173733	BRCA	0	1210	0	1014	1	1	68	3	NA	0	0	0	0	0	0	0	0	0
TCGA-EW-A1P3-01A-11D-A141-01	0.0876225	0.0944562	0.00299946	BRCA	9	1611	0	1611	0	1	48	2	NA	0	0	0	0	0	0	0	0	0
TCGA-EW-A1P4-01A-21D-A141-01	0.11505	0.124681	0.00281524	BRCA	15	907	0	907	0	1	43	2	NA	0	1	0	0	0	0	0	0	0
TCGA-EW-A1P5-01A-11D-A141-01	0.0614034	0.0719124	0.00507306	BRCA	16	703	0	703	0	1	77	2	NA	0	0	0	0	0	0	1	0	0
TCGA-EW-A1P6-01A-11D-A141-01	0.0486613	0.0557668	0.0022608	BRCA	4	562	0	562	0	1	64	2	NA	0	0	0	0	0	0	0	0	0
TCGA-EW-A1P7-01A-21D-A141-01	0.0690964	0.0726143	0.00220876	BRCA	1	915	0	729	1	1	59	2	NA	0	0	0	0	0	0	0	0	0
TCGA-EW-A1P8-01A-11D-A141-01	0.0277101	0.0553873	0.00278082	BRCA	14	239	1	207	1	1	58	3	NA	0	0	0	0	0	0	0	0	1
TCGA-EW-A1PA-01A-11D-A141-01	0.0232644	0.0444629	0.002692	BRCA	7	575	0	575	0	1	59	2	NA	0	0	0	0	0	0	0	0	0
TCGA-EW-A1PB-01A-11D-A141-01	0.0506698	0.0774881	0.00382005	BRCA	12	608	0	608	0	1	70	3	NA	0	0	0	0	0	0	0	0	0
TCGA-EW-A1PC-01B-11D-A21P-01	0.138907	0.15153	0.00322649	BRCA	23	187	0	187	0	1	66	2	NA	0	NA	NA	NA	NA	NA	NA	NA	NA
TCGA-EW-A1PD-01A-11D-A141-01	0.0414764	0.0625126	0.00433178	BRCA	9	424	0	424	0	2	61	2	NA	0	0	0	0	0	0	0	0	0
TCGA-EW-A1PE-01A-11D-A141-01	0.0596819	0.0736939	0.0024964	BRCA	6	320	0	320	0	1	56	2	NA	0	0	0	0	0	0	0	0	0
TCGA-EW-A1PF-01A-11D-A141-01	0.0422004	0.0550629	0.00229651	BRCA	6	439	0	439	0	1	50	1	NA	0	NA	NA	NA	NA	NA	NA	NA	NA
TCGA-EW-A1PG-01A-11D-A141-01	0.0354221	0.0406525	0.00180278	BRCA	0	1051	0	1051	0	1	53	2	NA	0	0	0	0	0	0	0	0	0
TCGA-EW-A1PH-01A-11D-A14J-01	0.174686	0.173813	0.00342605	BRCA	7	607	0	607	0	1	52	2	NA	0	1	0	0	0	0	0	0	0
TCGA-EW-A2FR-01A-11D-A21P-01	0.10013	0.118579	0.00227011	BRCA	18	1673	0	1673	0	1	59	3	NA	0	0	0	0	0	0	0	0	0
TCGA-EW-A2FS-01A-11D-A17C-01	0.16259	0.168562	0.00534393	BRCA	4	1604	0	1604	0	1	41	2	NA	0	0	0	0	0	0	0	0	0
TCGA-EW-A2FV-01A-11D-A17C-01	0.127798	0.147634	0.00244853	BRCA	19	788	0	788	0	1	39	3	NA	0	0	0	1	0	1	0	0	0
TCGA-EW-A2FW-01A-11D-A17C-01	0.0594367	0.0659757	0.0034276	BRCA	5	672	0	672	0	1	52	2	NA	0	0	0	0	0	0	0	0	0
TCGA-EW-A3E8-01B-11D-A242-01	0.0834646	0.0897071	0.00208328	BRCA	3	1035	0	1035	0	1	60	2	NA	0	NA	NA	NA	NA	NA	NA	NA	NA
TCGA-EW-A3U0-01A-11D-A227-01	0.138357	0.151274	0.00350449	BRCA	12	532	0	532	0	1	61	3	NA	0	NA	NA	NA	NA	NA	NA	NA	NA
TCGA-EW-A423-01A-11D-A242-01	0.0541284	0.0644083	0.00245546	BRCA	24	533	0	533	0	1	75	2	NA	0	0	0	0	0	0	0	0	0
TCGA-EW-A424-01A-11D-A242-01	0.0385675	0.0510052	0.00277225	BRCA	3	715	0	715	0	1	51	3	NA	0	NA	NA	NA	NA	NA	NA	NA	NA
TCGA-EW-A6S9-01A-22D-A33D-01	0.148768	0.145166	0.00295359	BRCA	2	463	0	463	0	1	34	2	NA	0	1	0	0	0	0	0	0	0
TCGA-EW-A6SA-01A-21D-A32H-01	NA	0.16423	0.00771915	BRCA	13	510	0	510	0	2	59	2	NA	0	0	0	0	0	0	0	0	0
TCGA-EW-A6SB-01A-12D-A32H-01	0.105091	0.123313	0.00287048	BRCA	20	760	0	760	0	1	62	2	NA	0	0	0	0	0	0	0	0	0
TCGA-EW-A6SC-01A-12D-A32H-01	0.0200887	0.0289539	0.00340685	BRCA	4	952	0	952	0	1	60	2	NA	0	0	0	0	0	0	0	0	0
TCGA-EW-A6SD-01A-12D-A33D-01	0.093903	0.11659	0.00341896	BRCA	23	1010	0	1010	0	1	32	2	NA	0	1	0	0	0	0	0	0	0
TCGA-GI-A2C8-01A-11D-A16C-01	0.0833466	0.103952	0.003084	BRCA	13	225	0	225	0	1	63	3	NA	0	0	0	0	0	0	0	0	0
TCGA-GI-A2C9-01A-11D-A21P-01	0.213632	0.218412	0.00316595	BRCA	7	3342	0	3342	0	1	58	2	NA	0	NA	NA	NA	NA	NA	NA	NA	NA
TCGA-GM-A2D9-01A-11D-A18N-01	0.0284345	0.0383478	0.00225693	BRCA	5	1812	1	536	1	1	69	1	NA	0	0	0	0	0	0	1	0	0
TCGA-GM-A2DA-01A-11D-A18N-01	0.0292097	0.0394801	0.00198979	BRCA	4	6593	1	3014	1	1	46	2	NA	0	0	0	0	0	0	0	0	0
TCGA-GM-A2DB-01A-31D-A18N-01	0.144036	0.153209	0.00253289	BRCA	16	2406	0	2406	0	1	62	2	NA	0	1	0	0	0	1	0	0	0
TCGA-GM-A2DC-01A-11D-A18N-01	0.079587	0.0884095	0.00242214	BRCA	15	2535	0	2535	0	1	57	2	NA	0	0	0	0	0	0	0	0	0
TCGA-GM-A2DD-01A-11D-A17U-01	0.14148	0.140115	0.00294682	BRCA	19	2282	0	2282	0	1	53	1	NA	0	0	0	0	0	0	0	0	0
TCGA-GM-A2DF-01A-11D-A17U-01	0.131623	0.142391	0.00300223	BRCA	10	2155	0	2155	0	1	53	2	NA	0	1	0	0	0	0	0	0	0
TCGA-GM-A2DH-01A-11D-A17U-01	0.150395	0.153217	0.00364343	BRCA	15	2193	0	2193	0	1	58	1	NA	0	1	0	0	0	0	1	0	0
TCGA-GM-A2DI-01A-31D-A18N-01	0.0596291	0.0628309	0.00175455	BRCA	9	2590	0	2590	0	1	52	1	NA	0	0	0	0	0	0	0	0	0
TCGA-GM-A2DK-01A-21D-A17U-01	0.0375314	0.0459866	0.00273791	BRCA	5	2645	0	2645	0	1	58	1	NA	0	0	0	0	0	0	0	0	0
TCGA-GM-A2DL-01A-11D-A18N-01	0.0255273	0.037992	0.00251726	BRCA	5	3519	0	3519	0	1	50	1	NA	0	1	0	0	0	0	0	0	0
TCGA-GM-A2DM-01A-11D-A17U-01	0.00582643	0.00946756	0.00199883	BRCA	0	3226	0	3226	0	1	57	2	NA	0	0	0	0	0	0	0	0	1
TCGA-GM-A2DN-01A-11D-A17U-01	0.0360731	0.0365874	0.00418906	BRCA	3	3091	0	3091	0	1	58	2	NA	0	0	0	0	0	0	0	0	0
TCGA-GM-A2DO-01A-11D-A18N-01	0.0364814	0.0422669	0.00258777	BRCA	1	2596	0	2596	0	1	54	1	NA	0	0	0	0	0	0	0	0	0
TCGA-GM-A3NW-01A-21D-A227-01	0.0611861	0.0702551	0.00258645	BRCA	6	3361	0	3361	0	1	63	2	NA	0	0	0	0	0	0	1	0	0
TCGA-GM-A3NY-01A-11D-A21P-01	0.0248502	0.031268	0.00282439	BRCA	3	1162	0	1162	0	1	72	2	NA	0	NA	NA	NA	NA	NA	NA	NA	NA
TCGA-GM-A3XG-01A-31D-A242-01	0.0117766	0.015116	0.002197	BRCA	NA	1330	0	1330	0	1	46	3	NA	0	NA	NA	NA	NA	NA	NA	NA	NA
TCGA-GM-A3XL-01A-11D-A22W-01	0.155449	0.160537	0.0043222	BRCA	3	2108	0	2108	0	1	49	2	NA	0	1	0	0	0	0	0	0	0
TCGA-GM-A3XN-01A-12D-A22W-01	0.0328233	0.0423124	0.00194417	BRCA	8	2019	0	2019	0	1	44	3	NA	0	NA	NA	NA	NA	NA	NA	NA	NA
TCGA-GM-A4E0-01A-12D-A25N-01	0.0398411	0.0528635	0.00252567	BRCA	5	2191	0	2191	0	1	67	3	NA	0	0	0	0	0	1	0	0	0
TCGA-GM-A5PV-01A-11D-A28A-01	0.0535069	0.0562905	0.00426924	BRCA	2	412	0	412	0	1	63	2	NA	0	0	0	0	0	1	0	0	0
TCGA-GM-A5PX-01A-12D-A28A-01	0.0176588	0.0270386	0.00372444	BRCA	3	551	0	551	0	1	65	2	NA	0	0	0	0	0	0	0	0	0
TCGA-HN-A2NL-01A-11D-A18N-01	0.0552431	0.080689	0.00252392	BRCA	8	79	0	79	0	1	56	2	NA	0	0	0	0	0	0	0	0	0
TCGA-HN-A2OB-01A-21D-A27O-01	0.0331744	0.0349223	0.00347374	BRCA	2	1900	1	1543	1	1	45	2	NA	0	0	0	0	0	0	0	0	0
TCGA-JL-A3YW-01A-12D-A238-01	0.152961	0.151549	0.00350256	BRCA	14	360	0	360	0	1	49	2	NA	0	NA	NA	NA	NA	NA	NA	NA	NA
TCGA-JL-A3YX-01A-11D-A22W-01	0.0502751	0.0718508	0.00287785	BRCA	11	352	0	352	0	1	46	2	NA	0	0	0	0	0	0	1	0	0
TCGA-LD-A66U-01A-11D-A31T-01	0.0534399	0.0625643	0.00204335	BRCA	9	646	0	646	0	1	44	2	NA	0	0	0	0	0	0	0	0	0
TCGA-LD-A74U-01A-13D-A33D-01	0.0666504	0.0720544	0.00232479	BRCA	6	402	0	402	0	1	79	3	NA	0	0	0	0	0	0	0	0	0
TCGA-LD-A7W5-01A-22D-A350-01	0.122936	0.131965	0.00429385	BRCA	22	216	0	216	0	1	52	3	NA	0	0	0	0	0	0	0	0	0
TCGA-LD-A7W6-01A-81D-A350-01	0.0152448	0.0195887	0.00285148	BRCA	4	404	0	404	0	1	54	2	NA	0	0	0	0	0	0	0	0	0
TCGA-LD-A9QF-01A-32D-A41E-01	0.0490688	0.0545806	0.00273827	BRCA	NA	323	0	323	0	1	73	1	NA	0	0	0	0	0	0	0	0	0
TCGA-LL-A440-01A-11D-A242-01	0.047009	0.0519167	0.00248664	BRCA	0	759	0	759	0	1	61	1	NA	0	0	0	0	0	0	0	0	0
TCGA-LL-A441-01A-11D-A242-01	0.159921	0.15979	0.00377512	BRCA	11	996	0	996	0	1	62	1	NA	0	NA	NA	NA	NA	NA	NA	NA	NA
TCGA-LL-A442-01A-11D-A242-01	0.00821031	0.00981961	0.00224482	BRCA	0	889	0	889	0	1	56	2	NA	0	NA	NA	NA	NA	NA	NA	NA	NA
TCGA-LL-A50Y-01A-11D-A25N-01	0.0241397	0.0317487	0.00331899	BRCA	4	762	0	762	0	1	84	2	NA	0	0	0	0	0	0	0	0	0
TCGA-LL-A5YL-01A-12D-A29M-01	0.0171691	0.0274841	0.00262961	BRCA	5	519	0	519	0	1	64	2	NA	0	0	0	0	0	0	0	0	0
TCGA-LL-A5YM-01A-11D-A28A-01	0.104617	0.128764	0.00484599	BRCA	15	466	0	258	1	1	88	3	NA	0	0	0	0	0	0	0	0	0
TCGA-LL-A5YN-01A-11D-A28A-01	0.134061	0.135872	0.00377768	BRCA	4	447	0	447	0	1	46	2	NA	0	0	0	0	0	0	0	0	0
TCGA-LL-A5YO-01A-21D-A28A-01	0.0985718	0.101157	0.00470352	BRCA	NA	440	0	440	0	1	50	1	NA	0	1	0	0	0	0	0	0	0
TCGA-LL-A5YP-01A-21D-A28A-01	0.181369	0.185143	0.00560213	BRCA	13	450	0	450	0	1	49	2	NA	0	0	0	0	0	1	0	0	0
TCGA-LL-A6FP-01A-11D-A31T-01	0.043447	0.0513541	0.00275933	BRCA	14	677	0	677	0	1	90	2	NA	0	0	0	0	0	0	0	0	0
TCGA-LL-A6FQ-01A-11D-A31T-01	0.0265917	0.0479566	0.0036158	BRCA	19	80	0	80	0	1	77	3	NA	0	0	0	0	0	0	0	0	0
TCGA-LL-A6FR-01A-12D-A31T-01	0.159536	0.170233	0.00364782	BRCA	15	489	0	489	0	1	50	2	NA	0	0	0	0	0	0	0	0	0
TCGA-LL-A73Y-01A-11D-A33D-01	0.0925581	0.104202	0.00237936	BRCA	21	477	0	477	0	1	67	1	NA	0	1	0	0	0	0	0	0	0
TCGA-LL-A73Z-01A-11D-A32H-01	0.105826	0.109183	0.00487255	BRCA	11	227	1	192	1	1	55	4	NA	0	0	0	0	0	1	0	0	0
TCGA-LL-A740-01A-21D-A32H-01	0.0234207	0.0322449	0.00347778	BRCA	6	441	0	441	0	1	61	1	NA	0	0	0	0	0	0	0	0	0
TCGA-LL-A7SZ-01A-32D-A350-01	0.110357	0.123288	0.00429449	BRCA	13	594	0	594	0	1	49	2	NA	0	0	0	0	0	0	0	0	0
TCGA-LL-A7T0-01A-31D-A350-01	0.0753153	0.103718	0.00402708	BRCA	20	376	0	376	0	1	70	2	NA	0	0	0	0	0	0	0	0	0
TCGA-LL-A8F5-01A-11D-A36I-01	NA	0.170515	0.00606243	BRCA	14	596	0	596	0	1	61	2	NA	0	0	0	0	0	0	0	0	0
TCGA-LL-A9Q3-01A-11D-A41E-01	0.0398513	0.0659551	0.00376995	BRCA	13	532	0	532	0	1	69	3	NA	0	0	0	0	0	1	1	0	1
TCGA-LQ-A4E4-01A-11D-A25N-01	0.0354268	0.0463081	0.00289413	BRCA	6	849	0	681	1	1	73	3	NA	0	NA	NA	NA	NA	NA	NA	NA	NA
TCGA-MS-A51U-01A-31D-A25N-01	0.0806416	0.0970425	0.00276715	BRCA	16	681	0	681	0	1	44	2	NA	0	NA	NA	NA	NA	NA	NA	NA	NA
TCGA-OK-A5Q2-01A-11D-A27O-01	0.0353447	0.040473	0.0026937	BRCA	3	64	0	64	0	1	59	2	NA	0	0	0	0	0	0	0	0	0
TCGA-OL-A5D6-01A-21D-A27O-01	0.0388483	0.0490756	0.00281074	BRCA	4	1104	1	1104	0	1	71	2	NA	0	1	0	0	0	0	0	0	0
TCGA-OL-A5D7-01A-11D-A27O-01	NA	0.197403	0.00796142	BRCA	10	1780	0	1780	0	1	70	2	NA	0	0	0	0	0	0	0	0	0
TCGA-OL-A5D8-01A-11D-A27O-01	0.0180263	0.0365797	0.00586332	BRCA	5	973	0	973	0	1	40	2	NA	0	0	0	0	0	0	0	0	0
TCGA-OL-A5DA-01A-11D-A27O-01	0.0457865	0.0693629	0.00338169	BRCA	6	1783	0	1783	0	1	61	2	NA	0	0	0	0	0	0	1	0	0
TCGA-OL-A5RU-01A-11D-A28A-01	0.015803	0.0240121	0.00540445	BRCA	1	1219	0	1219	0	1	63	2	NA	0	0	0	0	0	0	0	0	0
TCGA-OL-A5RV-01A-12D-A28A-01	0.0548985	0.0595995	0.00366744	BRCA	2	1062	0	1062	0	1	43	3	NA	0	0	0	0	0	0	0	0	0
TCGA-OL-A5RW-01A-11D-A28A-01	NA	0.150434	0.00639714	BRCA	15	1106	0	1106	0	1	40	2	NA	0	1	0	0	0	0	0	0	0
TCGA-OL-A5RX-01A-11D-A28A-01	0.0260003	0.0384098	0.00341665	BRCA	5	878	0	878	0	1	51	1	NA	0	0	0	0	0	0	1	0	0
TCGA-OL-A5RY-01A-21D-A28A-01	0.043639	0.0474555	0.00378378	BRCA	0	752	0	752	0	1	52	2	NA	0	0	0	0	0	0	0	0	0
TCGA-OL-A5RZ-01A-11D-A28A-01	NA	0.113987	0.00741925	BRCA	10	679	0	679	0	1	57	1	NA	0	0	0	0	0	0	0	0	0
TCGA-OL-A5S0-01A-11D-A28A-01	NA	0.131723	0.00654548	BRCA	19	620	0	620	0	1	66	2	NA	0	0	0	0	0	0	0	0	0
TCGA-OL-A66H-01A-11D-A29M-01	0.0106109	0.0192513	0.0029641	BRCA	2	NA	0	NA	0	1	NA	1	NA	0	0	0	0	0	0	0	0	0
TCGA-OL-A66I-01A-21D-A29M-01	0.13921	0.144346	0.00434072	BRCA	18	714	0	714	0	1	36	2	NA	0	0	0	0	0	0	0	0	0
TCGA-OL-A66J-01A-11D-A29M-01	0.0187033	0.0335031	0.00314347	BRCA	3	1996	0	1996	0	1	80	1	NA	0	0	0	0	0	0	0	0	0
TCGA-OL-A66K-01A-11D-A29M-01	0.0545246	0.0790305	0.00387555	BRCA	16	1275	1	1275	0	1	72	2	NA	0	0	0	0	0	0	0	0	0
TCGA-OL-A66L-01A-12D-A31T-01	0.00933404	0.0149656	0.00222054	BRCA	4	1301	0	1301	0	1	71	1	NA	0	0	0	0	0	0	0	0	0
TCGA-OL-A66N-01A-12D-A31T-01	0.0314803	0.0361	0.00240269	BRCA	18	792	0	792	0	1	59	3	NA	0	0	0	0	0	0	0	0	0
TCGA-OL-A66O-01A-11D-A31T-01	0.0713269	0.0772341	0.00370777	BRCA	5	528	0	528	0	1	39	2	NA	0	0	0	0	0	0	0	0	0
TCGA-OL-A66P-01A-11D-A31T-01	0.0824451	0.0892152	0.00335533	BRCA	3	428	0	428	0	1	75	2	NA	0	0	0	0	0	1	0	0	0
TCGA-OL-A6VO-01A-12D-A33D-01	0.167525	0.170012	0.00488352	BRCA	21	858	0	858	0	1	43	1	NA	0	1	0	0	0	0	0	0	0
TCGA-OL-A6VQ-01A-12D-A41E-01	0.0435331	0.0462	0.00204492	BRCA	6	600	0	600	0	1	49	2	NA	0	0	0	0	0	0	0	0	0
TCGA-OL-A6VR-01A-32D-A33D-01	0.0243065	0.0258433	0.00207808	BRCA	2	1220	0	1220	0	1	48	1	NA	0	0	0	0	0	0	0	0	0
TCGA-OL-A97C-01A-32D-A41E-01	0.029528	0.0487875	0.00307791	BRCA	8	271	0	275	1	1	67	2	NA	0	0	0	0	0	0	0	0	0
TCGA-PE-A5DC-01A-12D-A27O-01	0.0303958	0.0518275	0.00336837	BRCA	NA	1430	1	1430	0	1	72	3	NA	0	0	0	0	0	0	0	0	0
TCGA-PE-A5DD-01A-12D-A27O-01	0.0655847	0.0806743	0.0032678	BRCA	5	1953	0	1953	0	1	64	2	NA	0	0	0	0	0	0	0	0	0
TCGA-PE-A5DE-01A-11D-A27O-01	0.0683973	0.071251	0.00242641	BRCA	23	2645	0	2645	0	1	41	2	NA	0	1	0	0	0	1	0	0	0
TCGA-PL-A8LV-01A-21D-A41E-01	0.16584	0.183043	0.00447807	BRCA	23	0	0	0	0	1	54	3	NA	0	1	0	0	0	0	0	0	0
TCGA-PL-A8LX-01A-11D-A41E-01	0.0672468	0.0926535	0.00343879	BRCA	15	5	0	5	0	1	35	4	NA	0	0	0	0	0	0	0	0	0
TCGA-PL-A8LY-01A-11D-A41E-01	0.00703273	0.012661	0.00274568	BRCA	0	8	0	8	0	1	30	2	NA	0	0	0	0	0	0	0	0	0
TCGA-PL-A8LZ-01A-31D-A36I-01	NA	0.124145	0.00747324	BRCA	16	302	0	302	0	1	29	3	NA	0	0	0	0	0	0	0	0	0
TCGA-S3-A6ZF-01A-32D-A32H-01	0.102608	0.124214	0.00416291	BRCA	18	572	0	572	0	1	64	2	NA	0	0	0	0	0	0	0	0	0
TCGA-S3-A6ZG-01A-22D-A32H-01	0.0946425	0.119691	0.00381802	BRCA	14	562	0	562	0	1	71	2	NA	0	0	0	0	0	0	0	0	0
TCGA-S3-A6ZH-01A-22D-A32H-01	0.105014	0.130055	0.00391266	BRCA	19	641	0	641	0	1	29	3	NA	0	0	0	0	0	1	0	0	0
TCGA-S3-AA0Z-01A-11D-A41E-01	0.0518692	0.0683748	0.00361935	BRCA	11	629	0	629	0	1	63	2	NA	0	0	0	0	0	0	0	0	0
TCGA-S3-AA10-01A-21D-A41E-01	0.111888	0.120291	0.00240629	BRCA	18	586	0	586	0	1	65	2	NA	0	1	0	0	0	0	0	0	0
TCGA-S3-AA11-01A-31D-A41E-01	0.0147585	0.0238664	0.00254596	BRCA	1	421	0	421	0	1	67	2	NA	0	0	0	0	0	1	0	0	0
TCGA-S3-AA12-01A-11D-A41E-01	0.0223603	0.0304483	0.00320142	BRCA	4	574	0	574	0	1	82	3	NA	0	0	0	0	0	1	0	0	0
TCGA-S3-AA14-01A-11D-A41E-01	0.0397069	0.0570805	0.00317779	BRCA	1	529	0	529	0	1	47	1	NA	0	0	0	0	0	0	0	0	0
TCGA-S3-AA15-01A-11D-A41E-01	0.0418155	0.0452842	0.00221803	BRCA	NA	525	0	525	0	1	51	2	NA	0	0	0	0	0	0	0	0	0
TCGA-S3-AA17-01A-11D-A41E-01	0.082875	0.0915658	0.00332034	BRCA	7	424	0	424	0	1	64	2	NA	0	0	0	0	0	0	0	0	0
TCGA-UL-AAZ6-01A-11D-A41E-01	0.0648647	0.0759968	0.00490628	BRCA	16	518	0	518	0	1	73	2	NA	0	0	0	0	0	0	0	0	0
TCGA-UU-A93S-01A-21D-A41E-01	0.0817126	0.0918226	0.00429048	BRCA	14	116	1	116	1	1	63	4	NA	0	1	0	0	0	0	0	0	0
TCGA-V7-A7HQ-01A-11D-A33D-01	0.0571702	0.0612872	0.00218533	BRCA	4	2033	0	2033	0	1	75	3	NA	0	0	0	0	0	0	0	0	0
TCGA-W8-A86G-01A-21D-A36I-01	0.0525448	0.0683798	0.00276454	BRCA	13	347	0	347	0	1	66	2	NA	0	0	0	0	0	0	0	0	0
TCGA-WT-AB41-01A-11D-A41E-01	0.0332352	0.0490785	0.00339127	BRCA	6	1611	0	1611	0	1	55	2	NA	0	0	0	0	0	0	1	0	0
TCGA-WT-AB44-01A-11D-A41E-01	0.136082	0.137381	0.00223198	BRCA	16	883	0	883	0	1	77	1	NA	0	0	0	0	0	0	0	0	0
TCGA-XX-A899-01A-11D-A36I-01	0.0695934	0.0725773	0.00251444	BRCA	3	467	0	467	0	1	46	3	NA	0	0	0	0	0	0	1	0	0
TCGA-XX-A89A-01A-11D-A36I-01	0.0322628	0.0633072	0.00302371	BRCA	28	488	0	488	0	1	68	2	NA	0	0	0	0	0	0	0	0	0
TCGA-Z7-A8R5-01A-42D-A41E-01	0.0669901	0.0729257	0.00218019	BRCA	18	3287	0	181	1	1	61	3	NA	0	0	0	0	0	0	0	0	0
TCGA-Z7-A8R6-01A-11D-A41E-01	0.064356	0.0789402	0.00274036	BRCA	13	3256	0	3256	0	1	46	1	NA	0	0	0	0	0	0	0	0	0
TCGA-2W-A8YY-01A-11D-A37M-01	0.0338808	0.0412898	0.00258611	CESC	0	533	0	533	0	1	51	1	3	0	0	0	1	0	1	1	0	1
TCGA-4J-AA1J-01A-21D-A386-01	0.069631	0.0905985	0.00330205	CESC	5	542	0	542	0	1	31	1	3	0	0	0	0	0	0	0	0	0
TCGA-BI-A0VR-01A-11D-A10T-01	0.0885645	0.0916659	0.00431227	CESC	8	1505	0	1505	0	1	53	3	3	0	0	0	0	0	0	0	0	0
TCGA-BI-A0VS-01A-11D-A10T-01	0.136328	0.148079	0.00347802	CESC	20	1735	0	1735	0	1	48	1	3	0	0	0	0	0	0	0	0	0
TCGA-BI-A20A-01A-11D-A14V-01	0.092048	0.113696	0.00282314	CESC	15	720	0	720	0	1	49	1	3	0	1	0	0	0	0	0	0	0
TCGA-C5-A0TN-01A-21D-A14V-01	0.0436231	0.0641307	0.00402603	CESC	10	348	1	62	1	1	21	1	3	0	0	0	0	0	0	0	0	0
TCGA-C5-A1BE-01B-11D-A13V-01	0.020554	0.0312648	0.00232848	CESC	4	2094	1	1674	1	1	64	1	2	0	0	0	0	0	0	1	0	0
TCGA-C5-A1BF-01B-11D-A13V-01	0.0554443	0.0670924	0.0027561	CESC	3	570	1	93	1	1	46	1	1	0	0	0	0	0	0	0	0	0
TCGA-C5-A1BI-01B-11D-A13V-01	0.0402243	0.0592459	0.00448565	CESC	3	1112	0	1112	0	1	31	3	2	0	0	0	0	0	0	0	0	0
TCGA-C5-A1BJ-01A-11D-A13V-01	0.106312	0.118126	0.00273977	CESC	7	4385	0	4385	0	1	34	2	2	0	0	0	0	0	0	0	0	0
TCGA-C5-A1BK-01B-11D-A13V-01	0.0432882	0.0682487	0.00307198	CESC	5	5385	0	5385	0	1	36	1	2	0	0	0	0	0	0	0	0	0
TCGA-C5-A1BL-01A-11D-A13V-01	0.0998751	0.0977519	0.00310388	CESC	13	5271	0	5271	0	1	32	1	2	0	0	0	0	0	0	0	0	0
TCGA-C5-A1BM-01A-11D-A13V-01	0.0547284	0.0651449	0.0044103	CESC	9	2520	1	2520	0	1	78	1	2	0	0	0	0	0	1	0	0	0
TCGA-C5-A1BN-01B-11D-A14V-01	0.0626955	0.0752313	0.00295093	CESC	8	166	1	166	1	1	26	1	3	0	0	0	0	0	0	0	0	0
TCGA-C5-A1BQ-01C-11D-A20T-01	0.0465366	0.0690688	0.00246362	CESC	5	604	1	604	0	1	65	3	2	0	NA	NA	NA	NA	NA	NA	NA	NA
TCGA-C5-A1M5-01A-11D-A13V-01	0.0236715	0.045142	0.00234462	CESC	3	2052	1	693	1	1	53	1	2	0	0	0	0	0	0	0	0	0
TCGA-C5-A1M6-01A-11D-A13V-01	0.0758728	0.103887	0.0039403	CESC	20	955	1	316	1	1	55	2	3	0	1	0	0	0	0	0	0	0
TCGA-C5-A1M7-01A-11D-A13V-01	0.0393286	0.057974	0.00391891	CESC	11	1409	0	1409	0	1	37	1	2	0	0	0	0	0	0	0	0	0
TCGA-C5-A1M8-01A-21D-A13V-01	0.0436366	0.062378	0.00337793	CESC	8	919	0	919	0	1	43	1	2	0	0	0	0	0	0	0	0	0
TCGA-C5-A1M9-01A-11D-A13V-01	0.0736857	0.0817922	0.00235143	CESC	11	1065	1	555	1	1	46	1	3	0	0	0	0	0	0	0	0	0
TCGA-C5-A1ME-01A-11D-A13V-01	0.138211	0.145471	0.00270659	CESC	12	1756	0	1756	0	1	40	1	1	0	0	1	0	0	0	0	0	0
TCGA-C5-A1MF-01A-11D-A13V-01	0.0793895	0.0950666	0.00268038	CESC	9	1617	0	1617	0	1	49	1	2	0	0	0	0	0	0	0	0	0
TCGA-C5-A1MH-01A-11D-A14V-01	0.132975	0.140074	0.00258082	CESC	20	1186	1	178	1	1	71	3	3	0	0	0	0	0	0	1	0	0
TCGA-C5-A1MI-01A-11D-A14V-01	0.100329	0.116943	0.00283256	CESC	23	1083	1	805	1	1	50	1	2	0	0	0	0	0	0	0	0	0
TCGA-C5-A1MJ-01A-11D-A14V-01	0.137782	0.135898	0.00241733	CESC	17	14	1	14	0	1	61	1	2	0	0	0	0	0	0	0	0	0
TCGA-C5-A1MK-01A-11D-A14V-01	0.0970039	0.105296	0.00231408	CESC	7	74	1	74	1	1	79	3	3	0	0	0	0	0	0	1	0	0
TCGA-C5-A1ML-01A-11D-A14V-01	0.0643626	0.0807112	0.00289255	CESC	21	636	1	636	1	1	49	1	3	0	0	0	0	0	0	0	0	0
TCGA-C5-A1MN-01A-11D-A14V-01	0.108426	0.12158	0.00325794	CESC	16	1245	1	1245	0	1	42	3	2	0	0	0	0	0	0	0	0	0
TCGA-C5-A1MP-01A-11D-A14V-01	0.0545674	0.0768284	0.00279704	CESC	10	109	0	109	0	1	34	1	3	0	0	0	0	0	0	0	0	0
TCGA-C5-A2LS-01A-22D-A22W-01	0.0144838	0.027823	0.00193999	CESC	4	1345	0	1345	0	1	37	1	1	0	0	0	0	0	0	0	0	0
TCGA-C5-A2LT-01A-11D-A18H-01	0.110233	0.122412	0.00242005	CESC	24	2226	0	2226	0	1	38	1	3	0	0	0	0	0	0	0	0	1
TCGA-C5-A2LV-01A-11D-A18H-01	0.0577509	0.0722182	0.00292261	CESC	12	2234	0	2234	0	1	36	1	3	0	0	0	0	0	0	0	0	0
TCGA-C5-A2LX-01A-11D-A18H-01	0.0757835	0.0852874	0.00203306	CESC	11	2526	0	2526	0	1	54	1	2	0	0	0	0	0	0	0	0	0
TCGA-C5-A2LY-01A-31D-A18H-01	0.0371134	0.0519697	0.00320834	CESC	6	2383	0	2383	0	1	30	1	2	0	0	0	0	0	0	0	0	0
TCGA-C5-A2LZ-01A-11D-A20T-01	0.134904	0.136308	0.00212618	CESC	8	3046	1	2893	1	1	65	3	2	0	NA	NA	NA	NA	NA	NA	NA	NA
TCGA-C5-A2M1-01A-11D-A18H-01	0.0290789	0.0405514	0.00257604	CESC	4	1169	0	1169	0	1	37	1	2	0	0	0	0	0	0	0	0	0
TCGA-C5-A2M2-01A-21D-A18H-01	0.0215093	0.024687	0.00255142	CESC	1	1011	1	1011	0	1	56	1	2	0	0	0	0	0	0	0	0	0
TCGA-C5-A3HD-01B-11D-A20T-01	0.0976108	0.103027	0.00320205	CESC	1	1582	0	1582	0	1	51	2	2	0	NA	NA	NA	NA	NA	NA	NA	NA
TCGA-C5-A3HE-01A-21D-A22W-01	0.141645	0.138794	0.00234552	CESC	10	548	0	252	1	1	44	1	3	0	NA	NA	NA	NA	NA	NA	NA	NA
TCGA-C5-A3HF-01A-11D-A20T-01	0.0279343	0.0431544	0.00236348	CESC	2	543	1	450	1	1	24	1	2	0	0	1	0	0	0	0	0	0
TCGA-C5-A3HL-01A-11D-A20T-01	0.0151419	0.023755	0.00196136	CESC	0	621	0	621	0	1	76	1	2	0	NA	NA	NA	NA	NA	NA	NA	NA
TCGA-C5-A7CG-01A-11D-A32H-01	0.122748	0.120882	0.00324706	CESC	16	6408	0	6408	0	1	55	1	2	0	0	0	0	0	0	0	0	0
TCGA-C5-A7CH-01A-11D-A33N-01	0.184297	0.195785	0.00336288	CESC	18	4694	0	4694	0	1	43	2	2	0	0	0	0	0	0	0	0	0
TCGA-C5-A7CJ-01A-11D-A32H-01	0.0340048	0.0533803	0.00197205	CESC	4	3097	1	3097	0	1	42	2	2	0	0	0	0	0	0	0	0	0
TCGA-C5-A7CK-01A-11D-A32H-01	0.110788	0.111576	0.00289335	CESC	9	4086	1	4086	0	1	58	4	2	0	0	0	0	0	0	0	0	0
TCGA-C5-A7CL-01A-11D-A32H-01	0.0403267	0.0458996	0.00311945	CESC	9	471	1	471	1	1	48	3	2	0	0	0	0	0	1	0	0	0
TCGA-C5-A7CM-01A-11D-A33N-01	0.0353815	0.0490944	0.0033534	CESC	9	619	0	619	0	1	35	1	2	0	0	0	0	0	0	0	0	0
TCGA-C5-A7CO-01A-11D-A350-01	0.0951395	0.11606	0.00380483	CESC	18	4482	0	4482	0	1	68	1	2	0	0	0	0	0	0	1	0	0
TCGA-C5-A7UC-01A-11D-A350-01	0.0977564	0.0998518	0.00268919	CESC	5	523	1	523	0	1	48	1	3	0	0	0	0	0	0	0	0	0
TCGA-C5-A7UE-01A-11D-A33N-01	0.0737952	0.0842009	0.00270658	CESC	6	4738	0	4738	0	1	45	1	2	0	0	0	0	0	0	0	0	0
TCGA-C5-A7UH-01A-11D-A350-01	0.101694	0.117123	0.0028018	CESC	22	3988	0	3988	0	1	55	3	3	0	0	0	0	0	0	1	0	0
TCGA-C5-A7UI-01A-11D-A36I-01	0.0608139	0.0809859	0.00381119	CESC	8	2888	1	2888	0	1	42	1	3	0	0	0	0	0	0	0	0	0
TCGA-C5-A7X3-01A-11D-A350-01	0.135034	0.133228	0.00208421	CESC	16	284	1	284	0	1	70	3	2	0	0	0	0	0	0	0	0	0
TCGA-C5-A7X5-01A-11D-A36I-01	0.0953687	0.118404	0.00533661	CESC	15	414	1	414	1	1	72	4	3	0	0	0	0	0	1	0	0	0
TCGA-C5-A7X8-01A-11D-A36I-01	0.0621499	0.0728992	0.00332507	CESC	25	83	0	83	0	1	35	1	2	0	0	0	0	0	0	0	0	0
TCGA-C5-A7XC-01A-11D-A386-01	0.103703	0.10754	0.00303066	CESC	7	1551	0	1551	0	1	26	1	2	0	0	0	0	0	0	0	0	0
TCGA-C5-A8XH-01A-11D-A37M-01	0.159057	0.159549	0.0026952	CESC	9	1394	1	1394	0	1	39	1	NA	0	0	0	0	0	0	0	0	0
TCGA-C5-A8XI-01A-11D-A37M-01	0.0754459	0.0953476	0.00306156	CESC	11	254	0	254	0	1	69	1	3	0	0	0	0	0	0	0	0	0
TCGA-C5-A8XJ-01A-11D-A37M-01	0.0311006	0.0420557	0.00272767	CESC	6	4467	0	4467	0	1	74	1	NA	0	0	0	0	0	0	1	0	0
TCGA-C5-A8XK-01A-11D-A37M-01	0.0650653	0.0796321	0.00296809	CESC	4	3039	0	3039	0	1	30	NA	3	0	0	0	0	0	1	0	0	0
TCGA-C5-A8YQ-01A-11D-A37M-01	0.0990236	0.122237	0.00330542	CESC	17	715	1	715	1	1	79	1	2	0	1	0	0	0	0	0	0	0
TCGA-C5-A8YR-01A-12D-A37M-01	0.0615236	0.0683379	0.00302842	CESC	17	837	1	272	1	1	56	1	3	0	0	0	0	0	0	0	0	0
TCGA-C5-A8YT-01A-11D-A37M-01	0.00576932	0.00960187	0.00277981	CESC	0	633	1	633	1	1	36	1	3	0	0	0	0	0	0	0	0	0
TCGA-C5-A8ZZ-01A-11D-A37M-01	0.0715403	0.0770017	0.00305438	CESC	6	636	0	636	0	1	41	2	2	0	0	0	0	0	0	0	0	0
TCGA-C5-A907-01A-11D-A37M-01	0.0244131	0.0353304	0.00253674	CESC	4	448	0	448	0	1	47	1	2	0	0	0	0	0	0	0	0	0
TCGA-DG-A2KH-01A-21D-A22W-01	0.130272	0.137505	0.00253918	CESC	16	34	0	34	0	1	25	1	NA	0	0	0	0	0	0	0	0	0
TCGA-DG-A2KJ-01A-11D-A18H-01	0.10966	0.117122	0.00233762	CESC	9	2893	0	2893	0	1	50	3	3	0	0	0	0	0	0	0	0	0
TCGA-DG-A2KK-01A-11D-A17U-01	0.0191583	0.0244838	0.00290353	CESC	4	2496	0	2496	0	1	51	3	3	0	0	1	0	0	0	0	0	0
TCGA-DG-A2KL-01A-11D-A17U-01	0.0463999	0.059374	0.0029773	CESC	15	1367	0	1367	0	1	53	2	1	0	0	0	0	0	0	0	0	0
TCGA-DG-A2KM-01A-11D-A17U-01	0.0800608	0.0811251	0.0040638	CESC	12	1946	0	1946	0	1	46	1	2	0	0	0	0	0	0	0	0	0
TCGA-DR-A0ZL-01A-11D-A10T-01	0.0745188	0.0904702	0.00417103	CESC	11	2669	0	2669	0	1	53	1	3	0	0	0	0	0	0	0	0	0
TCGA-DR-A0ZM-01A-12D-A10T-01	0.00819137	0.014678	0.0031895	CESC	1	1791	0	1791	0	1	61	3	2	0	0	0	0	0	0	0	0	0
TCGA-DS-A0VK-01A-21D-A10T-01	0.042875	0.0569723	0.00353252	CESC	7	1118	1	209	1	1	45	1	3	0	0	0	0	0	0	0	0	0
TCGA-DS-A0VL-01A-21D-A10T-01	0.0606684	0.071787	0.00502259	CESC	3	81	0	81	0	1	25	1	2	0	0	0	0	0	0	0	0	0
TCGA-DS-A0VM-01A-11D-A10T-01	0.0666115	0.0750442	0.00457398	CESC	3	3589	0	868	1	1	51	1	3	0	0	0	0	0	0	0	0	0
TCGA-DS-A0VN-01A-21D-A10T-01	0.0466023	0.0724414	0.00295356	CESC	16	3609	0	3609	0	1	47	1	2	0	0	0	0	0	0	0	0	0
TCGA-DS-A3LQ-01A-21D-A21P-01	0.0839511	0.100896	0.003349	CESC	19	699	0	699	0	1	46	3	3	0	0	0	0	0	0	0	0	0
TCGA-DS-A5RQ-01A-11D-A28A-01	0.0236636	0.0343593	0.00328777	CESC	3	512	0	512	0	1	80	1	2	0	0	0	0	0	0	0	0	0
TCGA-DS-A7WF-01A-11D-A350-01	0.0124671	0.0357754	0.00243708	CESC	0	492	1	321	1	1	41	1	3	0	0	0	0	0	0	1	0	0
TCGA-DS-A7WH-01A-22D-A350-01	0.100273	0.0985576	0.00303369	CESC	5	533	0	533	0	1	34	1	2	0	0	0	0	0	0	0	0	0
TCGA-DS-A7WI-01A-12D-A350-01	0.112698	0.123715	0.00303969	CESC	5	252	1	206	1	1	43	2	2	0	0	0	0	0	0	0	0	0
TCGA-EA-A1QS-01A-61D-A22W-01	0.121448	0.120889	0.00204761	CESC	9	1203	0	1203	0	1	46	1	2	0	0	0	0	0	0	0	0	0
TCGA-EA-A1QT-01A-11D-A14V-01	0.0983283	0.111467	0.00422867	CESC	8	1243	0	1243	0	1	47	1	2	0	0	0	1	0	0	0	0	0
TCGA-EA-A3HQ-01A-11D-A20T-01	0.0423102	0.0491651	0.00208566	CESC	8	1136	0	1136	0	1	60	2	2	0	0	0	0	1	0	0	0	0
TCGA-EA-A3HR-01A-11D-A20T-01	0.094299	0.10272	0.00217078	CESC	7	940	0	940	0	1	57	2	2	0	0	0	0	0	0	0	0	0
TCGA-EA-A3HS-01A-11D-A20T-01	0.035279	0.0370683	0.0021317	CESC	5	959	0	959	0	1	35	1	1	0	0	0	0	0	0	0	0	0
TCGA-EA-A3HT-01A-61D-A21P-01	0.0406233	0.0536476	0.00181146	CESC	3	954	0	954	0	1	68	1	1	0	0	0	0	0	0	0	0	0
TCGA-EA-A3QD-01A-32D-A22W-01	0.0765355	0.0817269	0.00244472	CESC	5	397	0	397	0	1	59	3	3	0	0	0	0	0	0	0	0	0
TCGA-EA-A3QE-01A-21D-A21P-01	0.0412565	0.0683941	0.00291985	CESC	3	761	0	761	0	1	45	1	2	0	0	0	0	0	0	0	0	0
TCGA-EA-A3Y4-01A-51D-A242-01	0.0365708	0.0412707	0.00239418	CESC	4	1122	0	1122	0	1	40	1	3	0	0	0	0	0	0	0	0	0
TCGA-EA-A410-01A-11D-A242-01	0.0125681	0.0161646	0.00235732	CESC	0	803	0	803	0	1	51	2	2	0	0	0	0	0	1	0	0	0
TCGA-EA-A411-01A-11D-A242-01	0.144712	0.158473	0.00281933	CESC	19	747	0	747	0	1	50	1	2	0	0	0	0	0	0	0	0	0
TCGA-EA-A439-01A-11D-A242-01	0.0948904	0.115124	0.00345554	CESC	21	965	0	316	1	1	50	2	3	0	0	0	0	0	0	0	0	0
TCGA-EA-A43B-01A-81D-A242-01	0.149599	0.151563	0.00217254	CESC	20	791	0	791	0	1	43	1	2	0	0	0	0	0	0	0	0	0
TCGA-EA-A44S-01A-12D-A26F-01	0.0519292	0.0696903	0.00339228	CESC	8	369	0	369	0	1	31	3	2	0	NA	NA	NA	NA	NA	NA	NA	NA
TCGA-EA-A4BA-01A-21D-A26F-01	0.0136147	0.019558	0.0026337	CESC	1	755	0	755	0	1	49	1	2	0	NA	NA	NA	NA	NA	NA	NA	NA
TCGA-EA-A50E-01A-21D-A26F-01	0.0546156	0.0642437	0.0033824	CESC	6	227	1	208	1	1	45	4	2	0	NA	NA	NA	NA	NA	NA	NA	NA
TCGA-EA-A556-01A-11D-A26F-01	0.132405	0.152918	0.00424174	CESC	8	453	0	453	0	1	38	1	3	0	NA	NA	NA	NA	NA	NA	NA	NA
TCGA-EA-A5FO-01A-21D-A28A-01	0.0193893	0.0290005	0.00391561	CESC	3	815	0	815	0	1	59	1	2	0	1	0	0	0	0	0	0	0
TCGA-EA-A5O9-01A-11D-A28A-01	0.0359923	0.0655463	0.00443201	CESC	20	788	0	788	0	1	39	1	2	0	0	0	0	0	0	0	0	0
TCGA-EA-A5ZD-01A-11D-A28A-01	0.021035	0.0331006	0.00286324	CESC	3	830	0	830	0	1	40	1	2	0	0	0	0	0	0	0	0	0
TCGA-EA-A5ZE-01A-11D-A28A-01	0.0349754	0.0536736	0.00388006	CESC	6	829	0	425	1	1	54	1	3	0	0	0	0	0	0	0	0	0
TCGA-EA-A5ZF-01A-11D-A28A-01	0.121169	0.134189	0.00438342	CESC	27	828	0	440	1	1	56	1	2	0	0	0	0	0	0	0	0	0
TCGA-EA-A6QX-01A-12D-A33N-01	0.0411508	0.0494074	0.00321335	CESC	7	730	0	730	0	1	49	3	3	0	0	0	0	0	0	0	0	0
TCGA-EA-A78R-01A-11D-A32H-01	0.0274622	0.0340906	0.00254008	CESC	3	410	0	410	0	1	54	1	2	0	0	0	0	0	0	0	0	0
TCGA-EA-A97N-01A-11D-A386-01	0.0920286	0.103221	0.00275987	CESC	19	11	0	11	0	1	38	1	2	0	0	0	0	0	0	0	0	0
TCGA-EK-A2GZ-01A-11D-A17U-01	0.125697	0.14792	0.00598731	CESC	10	383	0	383	0	1	64	3	2	0	0	0	0	0	0	0	0	0
TCGA-EK-A2H0-01A-11D-A17U-01	0.0511664	0.0645492	0.00426172	CESC	5	1847	0	1847	0	1	24	2	3	0	0	0	0	0	0	0	0	0
TCGA-EK-A2H1-01A-11D-A17U-01	0.133806	0.133009	0.00407836	CESC	7	799	0	799	0	1	20	1	3	0	0	0	0	0	0	0	0	0
TCGA-EK-A2IP-01A-11D-A17U-01	0.0598199	0.0698389	0.00347342	CESC	2	202	0	202	0	1	28	1	3	0	0	0	0	0	0	0	0	0
TCGA-EK-A2PG-01A-11D-A18H-01	0.12964	0.14468	0.00427493	CESC	22	46	0	46	0	1	88	NA	3	0	1	0	0	0	0	0	0	0
TCGA-EK-A2PI-01A-11D-A18H-01	0.149762	0.147385	0.00238164	CESC	10	586	0	586	0	1	44	3	2	0	0	0	0	0	0	0	0	0
TCGA-EK-A2PK-01A-11D-A18H-01	0.0510198	0.0517824	0.00189969	CESC	12	12	0	12	0	1	43	1	3	0	0	0	0	0	0	0	0	1
TCGA-EK-A2PL-01A-11D-A18H-01	0.0604164	0.0794327	0.00246815	CESC	8	13	0	13	0	1	36	3	NA	0	0	0	0	0	0	0	0	0
TCGA-EK-A2PM-01A-11D-A18H-01	0.090995	0.107184	0.00274349	CESC	19	18	0	18	0	1	81	2	3	0	1	0	0	0	1	0	0	0
TCGA-EK-A2R7-01A-11D-A18H-01	0.0920401	0.0939788	0.00198316	CESC	10	27	0	27	0	1	45	1	3	0	0	0	0	0	1	0	0	0
TCGA-EK-A2R8-01A-21D-A18H-01	0.110602	0.120321	0.00223544	CESC	8	44	0	44	0	1	48	1	3	0	0	1	0	0	0	0	0	0
TCGA-EK-A2R9-01A-11D-A18H-01	0.0341685	0.0454913	0.00211593	CESC	7	4	0	4	0	1	58	1	3	0	0	1	0	0	0	0	0	0
TCGA-EK-A2RA-01A-11D-A18H-01	0.130588	0.140655	0.00293232	CESC	29	1246	0	1246	0	1	74	2	3	0	0	0	0	0	0	0	0	0
TCGA-EK-A2RB-01A-11D-A18H-01	0.0322604	0.0531348	0.00217763	CESC	5	9	0	9	0	1	48	4	3	0	0	0	0	0	0	0	0	0
TCGA-EK-A2RC-01A-11D-A18H-01	0.0388188	0.0406681	0.0018748	CESC	4	129	0	129	0	1	33	1	3	0	0	0	0	0	0	0	0	0
TCGA-EK-A2RD-01A-12D-A20T-01	0.0429275	0.0492943	0.00260795	CESC	5	2	0	2	0	1	47	1	2	0	0	0	0	0	0	0	0	0
TCGA-EK-A2RE-01A-11D-A18H-01	0.0171693	0.0320876	0.00317802	CESC	5	57	0	57	0	1	26	2	2	0	0	0	0	0	0	0	0	0
TCGA-EK-A2RJ-01A-11D-A18H-01	0.182169	0.178107	0.0020519	CESC	24	53	0	53	0	1	51	1	3	0	0	0	0	0	0	0	0	0
TCGA-EK-A2RK-01A-11D-A18H-01	0.0240285	0.0525687	0.00167169	CESC	14	13	0	13	0	1	67	1	3	0	0	0	1	0	1	0	0	0
TCGA-EK-A2RL-01A-11D-A18H-01	0.0267215	0.0310994	0.00297988	CESC	2	1453	1	1143	1	1	32	1	2	0	0	1	0	0	0	0	0	0
TCGA-EK-A2RM-01A-21D-A18H-01	0.131569	0.141993	0.00313977	CESC	18	50	0	50	0	1	40	1	3	0	0	0	0	0	0	0	0	0
TCGA-EK-A2RN-01A-12D-A20T-01	0.0607057	0.0724562	0.00233836	CESC	18	71	0	71	0	1	45	1	2	0	0	0	0	0	0	1	0	0
TCGA-EK-A2RO-01A-11D-A18H-01	0.0320148	0.0388759	0.00198682	CESC	6	2	0	2	0	1	59	2	1	0	0	0	0	0	0	0	0	0
TCGA-EK-A3GJ-01A-21D-A20T-01	0.0659134	0.0891007	0.00274897	CESC	6	3	0	3	0	1	51	1	3	0	0	0	0	0	0	0	0	0
TCGA-EK-A3GK-01A-11D-A20T-01	0.0518851	0.063768	0.00251661	CESC	6	15	0	15	0	1	33	1	3	0	0	0	0	0	0	0	0	0
TCGA-EK-A3GM-01A-11D-A20T-01	0.11319	0.119476	0.00286354	CESC	17	0	0	0	0	1	65	2	2	0	0	0	0	0	0	0	0	0
TCGA-EK-A3GN-01A-11D-A20T-01	0.0480163	0.0627222	0.00331378	CESC	6	27	0	27	0	1	47	3	3	0	0	0	0	0	0	0	0	0
TCGA-EX-A1H5-01A-31D-A13V-01	0.0396213	0.0642878	0.00316414	CESC	13	619	0	619	0	1	58	2	3	0	0	0	0	0	0	0	0	0
TCGA-EX-A1H6-01B-11D-A22W-01	0.018399	0.0394822	0.00244885	CESC	4	241	0	241	0	1	38	1	1	0	0	0	0	0	0	0	0	0
TCGA-EX-A3L1-01A-11D-A21P-01	0.132496	0.134437	0.0018769	CESC	15	463	0	463	0	1	32	2	3	0	0	0	0	0	0	0	0	0
TCGA-EX-A449-01A-11D-A242-01	0.00979509	0.0153325	0.00203871	CESC	NA	447	0	447	0	1	42	4	1	0	0	0	0	0	0	0	0	0
TCGA-EX-A69L-01A-11D-A32H-01	0.0722277	0.0833506	0.00278682	CESC	7	602	0	602	0	1	41	1	3	0	0	0	0	0	1	0	0	0
TCGA-EX-A69M-01A-11D-A32H-01	0.0214147	0.0473532	0.00289269	CESC	8	253	1	77	1	1	62	1	3	0	0	0	0	0	0	0	0	0
TCGA-EX-A8YF-01A-11D-A37M-01	0.0793046	0.0816812	0.00247964	CESC	9	473	0	396	1	1	44	1	3	0	0	0	0	0	0	0	0	0
TCGA-FU-A23K-01A-11D-A16M-01	0.0652324	0.0716615	0.00253177	CESC	6	372	0	372	0	1	28	3	3	0	0	0	0	0	1	1	0	1
TCGA-FU-A23L-01A-11D-A16M-01	0.167969	0.173583	0.00255308	CESC	21	725	0	725	0	1	60	2	3	0	0	0	0	0	0	0	0	1
TCGA-FU-A2QG-01A-11D-A18H-01	0.0485499	0.0609444	0.002471	CESC	5	579	0	579	0	1	29	1	2	0	0	0	0	0	0	0	0	0
TCGA-FU-A3EO-01A-11D-A20T-01	0.0290479	0.0312014	0.0019702	CESC	4	490	0	490	0	1	55	2	2	0	0	1	0	0	0	0	0	0
TCGA-FU-A3HY-01A-11D-A21P-01	0.0604075	0.072475	0.00214207	CESC	9	954	0	954	0	1	47	1	2	0	0	0	0	1	0	0	0	0
TCGA-FU-A3HZ-01A-11D-A20T-01	0.00862157	0.0119922	0.00211062	CESC	0	1103	0	1103	0	1	64	2	3	0	0	1	0	0	1	1	0	1
TCGA-FU-A3NI-01A-11D-A21P-01	0.0784265	0.0946869	0.00263738	CESC	18	638	1	638	0	1	45	1	2	0	0	0	0	0	0	0	0	0
TCGA-FU-A3TQ-01A-11D-A22W-01	0.0198319	0.0320123	0.002641	CESC	4	795	0	795	0	1	55	3	2	0	0	0	0	0	1	0	0	0
TCGA-FU-A3TX-01A-11D-A22W-01	0.0774807	0.0850459	0.00264196	CESC	9	45	0	45	0	1	78	1	3	0	0	0	0	0	0	0	0	0
TCGA-FU-A3WB-01A-11D-A22W-01	0.0192948	0.0242249	0.00204189	CESC	3	491	0	491	0	1	43	2	2	0	0	1	0	0	0	0	0	0
TCGA-FU-A3YQ-01A-11D-A22W-01	0.039305	0.0462597	0.00204506	CESC	4	861	0	861	0	1	35	1	1	0	0	0	0	0	0	0	0	0
TCGA-FU-A40J-01A-11D-A242-01	0.152104	0.154397	0.00328306	CESC	16	426	0	426	0	1	38	3	3	0	0	0	0	0	0	0	0	0
TCGA-FU-A57G-01A-11D-A26F-01	0.0214859	0.0257786	0.00263093	CESC	4	1078	0	1078	0	1	49	1	2	0	NA	NA	NA	NA	NA	NA	NA	NA
TCGA-FU-A5XV-01A-11D-A28A-01	0.085844	0.0958574	0.00331583	CESC	6	321	0	321	0	1	32	3	3	0	0	0	0	0	0	0	0	0
TCGA-FU-A770-01A-11D-A33N-01	0.0220342	0.0312995	0.00289804	CESC	2	34	0	34	0	1	33	3	2	0	0	0	0	0	0	0	0	0
TCGA-GH-A9DA-01A-21D-A37M-01	0.0635638	0.0722856	0.00236897	CESC	12	540	0	540	0	1	27	1	3	0	0	0	0	0	0	0	0	0
TCGA-HG-A2PA-01A-11D-A20T-01	0.0319905	0.0450191	0.00255673	CESC	6	773	1	773	1	1	38	1	2	0	0	0	0	0	0	1	0	0
TCGA-HG-A9SC-01A-21D-A42N-01	0.0422772	0.0498888	0.00266212	CESC	8	504	0	504	0	1	49	2	3	0	0	0	0	0	0	0	0	0
TCGA-HM-A3JJ-01A-21D-A21P-01	0.0639749	0.0896213	0.00303203	CESC	14	659	1	385	1	1	40	1	3	0	0	0	0	0	0	0	0	0
TCGA-HM-A3JK-01A-11D-A21P-01	0.033665	0.0507821	0.00195902	CESC	12	632	0	632	0	1	64	2	3	0	0	0	0	0	0	0	0	0
TCGA-HM-A4S6-01A-11D-A26F-01	0.0194942	0.0305796	0.00298305	CESC	2	454	0	454	0	1	51	3	3	0	NA	NA	NA	NA	NA	NA	NA	NA
TCGA-HM-A6W2-01A-21D-A33N-01	0.0290361	0.0385753	0.00437299	CESC	3	287	0	287	0	1	34	4	3	0	0	0	0	0	0	0	0	0
TCGA-IR-A3L7-01A-21D-A20T-01	0.0580756	0.0594585	0.00224895	CESC	1	4483	0	4483	0	1	37	1	3	0	0	0	0	0	0	0	0	0
TCGA-IR-A3LA-01A-11D-A22W-01	0.0775014	0.0900649	0.00324484	CESC	3	4172	0	4172	0	1	60	1	3	0	1	0	0	0	0	0	0	0
TCGA-IR-A3LB-01A-11D-A242-01	0.0257286	0.0558222	0.00344803	CESC	5	2032	1	317	1	1	53	1	3	0	0	1	0	0	0	0	0	0
TCGA-IR-A3LC-01A-11D-A20T-01	0.0593229	0.0689484	0.00262088	CESC	4	3935	0	3935	0	1	40	1	3	0	0	0	0	0	0	0	0	0
TCGA-IR-A3LF-01A-21D-A22W-01	0.0690055	0.0779987	0.00234207	CESC	6	2949	0	2949	0	1	64	1	2	0	0	0	0	0	0	1	0	0
TCGA-IR-A3LH-01A-21D-A20T-01	0.0637047	0.0729133	0.00338633	CESC	9	2394	0	2394	0	1	49	2	4	0	0	1	0	0	0	1	0	0
TCGA-IR-A3LI-01A-11D-A20T-01	0.0230312	0.0282432	0.00217889	CESC	1	2493	0	2493	0	1	48	4	2	0	0	0	0	0	0	0	0	0
TCGA-IR-A3LK-01A-12D-A20T-01	0.0423868	0.0535866	0.00255381	CESC	6	908	1	574	1	1	69	1	3	0	0	0	0	0	0	1	0	1
TCGA-IR-A3LL-01A-11D-A20T-01	0.0423538	0.061856	0.00229383	CESC	13	1106	0	1106	0	1	60	1	2	0	0	0	0	0	0	0	0	0
TCGA-JW-A5VG-01A-11D-A28A-01	0.0300312	0.03644	0.00450182	CESC	3	834	0	834	0	1	35	2	3	0	0	0	0	0	0	0	0	0
TCGA-JW-A5VH-01A-11D-A28A-01	0.0121899	0.0211715	0.00482511	CESC	0	100	1	94	1	1	53	4	2	0	0	1	0	0	1	0	0	0
TCGA-JW-A5VI-01A-11D-A28A-01	0.0365068	0.0511722	0.00468349	CESC	7	747	0	558	1	1	45	2	3	0	0	0	0	0	0	0	0	0
TCGA-JW-A5VJ-01A-11D-A28A-01	0.070904	0.0857673	0.00455646	CESC	9	652	0	267	1	1	56	2	3	0	0	0	0	0	0	0	0	0
TCGA-JW-A5VK-01A-11D-A28A-01	0.11977	0.125592	0.00456995	CESC	10	623	0	623	0	1	43	1	3	0	0	0	0	0	0	0	0	0
TCGA-JW-A5VL-01A-11D-A28A-01	0.0238282	0.043556	0.00546083	CESC	5	474	0	474	0	1	37	1	1	0	0	0	0	1	1	0	0	0
TCGA-JW-A69B-01A-11D-A32H-01	0.0394017	0.0453395	0.0030598	CESC	8	863	0	863	0	1	44	1	NA	0	0	0	0	0	0	0	0	0
TCGA-JW-A852-01A-11D-A350-01	0.065947	0.0763209	0.00247413	CESC	2	252	1	153	1	1	42	2	2	0	0	0	0	0	0	0	0	0
TCGA-JW-AAVH-01A-11D-A386-01	0.079513	0.0819819	0.00283888	CESC	4	552	0	552	0	1	46	1	2	0	0	0	0	0	0	0	0	0
TCGA-JX-A3PZ-01A-11D-A21P-01	0.0621428	0.0833541	0.00277959	CESC	9	642	1	491	1	1	25	1	2	0	0	0	0	0	0	0	0	0
TCGA-JX-A3Q0-01A-11D-A21P-01	0.0434667	0.0586303	0.00246624	CESC	10	6375	0	6375	0	1	63	3	2	0	1	0	0	0	0	0	0	0
TCGA-JX-A3Q8-01A-11D-A21P-01	0.0608489	0.0739326	0.00262768	CESC	15	1357	0	1357	0	1	40	1	3	0	0	0	0	0	0	0	0	0
TCGA-JX-A5QV-01A-22D-A28A-01	0.0987772	0.104624	0.00320957	CESC	20	636	0	636	0	1	37	1	3	0	0	0	0	0	0	0	0	0
TCGA-LP-A4AU-01A-32D-A242-01	0.102616	0.116297	0.00213368	CESC	14	343	0	343	0	1	35	3	3	0	0	0	0	0	0	0	0	0
TCGA-LP-A4AV-01A-11D-A242-01	0.0818678	0.0903628	0.00258687	CESC	5	0	0	0	0	1	63	1	2	0	0	0	0	0	0	0	0	0
TCGA-LP-A4AW-01A-11D-A242-01	0.0409003	0.0672615	0.00260024	CESC	5	27	0	27	0	1	52	1	1	0	0	0	0	0	0	0	0	0
TCGA-LP-A4AX-01A-12D-A242-01	0.0781116	0.0954448	0.00271304	CESC	6	380	0	380	0	1	45	1	3	0	0	0	0	0	0	0	0	0
TCGA-LP-A5U2-01A-11D-A28A-01	0.0869785	0.0917915	0.00274255	CESC	8	9	0	9	0	1	30	3	3	0	0	0	0	0	0	0	0	0
TCGA-LP-A5U3-01A-11D-A28A-01	0.0271199	0.0490362	0.00353202	CESC	2	25	0	25	0	1	40	1	3	0	0	0	0	0	0	0	0	0
TCGA-LP-A7HU-01A-11D-A33N-01	0.136727	0.142414	0.00364445	CESC	18	406	0	406	0	1	53	2	3	0	0	0	0	1	0	0	0	0
TCGA-MA-AA3W-01A-11D-A386-01	0.080786	0.0861032	0.00259922	CESC	4	685	0	685	0	1	54	1	3	0	0	0	0	0	0	0	0	0
TCGA-MA-AA3X-01A-22D-A42N-01	0.0406915	0.0504273	0.00297603	CESC	19	617	0	617	0	1	50	3	2	0	0	0	0	0	0	0	0	0
TCGA-MA-AA3Y-01A-11D-A386-01	0.0418593	0.0465172	0.00268068	CESC	5	542	0	542	0	1	48	1	3	0	0	0	0	0	0	0	0	0
TCGA-MA-AA3Z-01A-11D-A386-01	0.0383118	0.0477389	0.00268679	CESC	3	595	0	595	0	1	43	1	NA	0	0	0	0	0	0	0	0	0
TCGA-MA-AA41-01A-11D-A386-01	0.123715	0.139302	0.00326718	CESC	9	279	0	279	0	1	33	2	2	0	0	0	1	0	1	0	0	0
TCGA-MA-AA42-01A-12D-A386-01	0.0326032	0.0532791	0.00474014	CESC	10	259	0	259	0	1	75	2	3	0	0	0	0	0	0	0	0	0
TCGA-MA-AA43-01A-11D-A42N-01	0.158574	0.176589	0.00234026	CESC	24	346	0	346	0	1	48	3	3	0	0	0	0	0	0	0	0	0
TCGA-MU-A51Y-01A-11D-A26F-01	0.0518146	0.054005	0.00299199	CESC	2	854	0	854	0	1	27	2	2	0	NA	NA	NA	NA	NA	NA	NA	NA
TCGA-MU-A5YI-01A-11D-A32H-01	0.0372056	0.052059	0.00353788	CESC	9	1053	0	630	1	1	60	1	2	0	0	0	0	0	0	0	0	0
TCGA-MU-A8JM-01A-11D-A36I-01	0.0349118	0.0416015	0.00245347	CESC	4	607	0	607	0	1	46	1	2	0	0	0	0	0	0	0	0	0
TCGA-MY-A5BD-01A-11D-A26F-01	0.0431448	0.0458337	0.00421415	CESC	2	1667	0	1667	0	1	62	2	1	0	NA	NA	NA	NA	NA	NA	NA	NA
TCGA-MY-A5BE-01A-21D-A26F-01	0.0859454	0.106335	0.00321213	CESC	11	1066	0	1066	0	1	42	1	3	0	NA	NA	NA	NA	NA	NA	NA	NA
TCGA-MY-A5BF-01A-11D-A26F-01	0.0381504	0.0584331	0.00258716	CESC	7	634	0	634	0	1	68	2	1	0	NA	NA	NA	NA	NA	NA	NA	NA
TCGA-MY-A913-01A-11D-A37M-01	0.133177	0.154184	0.00283723	CESC	14	524	0	524	0	1	28	2	3	0	0	0	0	0	0	0	0	0
TCGA-PN-A8MA-01A-11D-A36I-01	0.158508	0.163271	0.00438554	CESC	16	90	0	90	0	1	43	2	3	0	0	0	0	0	0	0	0	0
TCGA-Q1-A5R1-01A-11D-A28A-01	0.0963095	0.0985457	0.00268789	CESC	1	474	0	474	0	1	32	1	2	0	0	0	0	0	0	0	0	0
TCGA-Q1-A5R2-01A-11D-A28A-01	0.200797	0.196638	0.00259604	CESC	13	499	0	499	0	1	64	NA	3	0	0	0	0	0	0	1	0	0
TCGA-Q1-A5R3-01A-11D-A28A-01	0.0466225	0.0565144	0.00362943	CESC	12	485	0	485	0	1	56	NA	2	0	0	0	0	0	0	0	0	0
TCGA-Q1-A6DT-01A-11D-A32H-01	0.0835078	0.10004	0.00437417	CESC	18	275	1	275	1	1	55	1	NA	0	0	0	0	0	0	0	0	0
TCGA-Q1-A6DV-01A-11D-A32H-01	0.0132883	0.0187561	0.00265294	CESC	0	491	0	491	0	1	36	1	2	0	0	0	0	0	1	1	0	0
TCGA-Q1-A6DW-01A-11D-A32H-01	0.0265352	0.0379587	0.00340879	CESC	6	534	0	534	0	1	44	1	NA	0	0	0	0	0	0	0	0	0
TCGA-Q1-A73O-01A-11D-A32H-01	0.0263187	0.0291673	0.00217357	CESC	1	428	0	428	0	1	37	1	NA	0	0	0	0	0	1	0	0	1
TCGA-Q1-A73P-01A-11D-A32H-01	0.0208846	0.0292959	0.00237663	CESC	2	483	0	483	0	1	45	1	1	0	0	0	0	0	0	0	0	0
TCGA-Q1-A73Q-01A-21D-A32H-01	0.0563216	0.0679623	0.00298682	CESC	5	284	0	284	0	1	46	1	NA	0	0	0	0	0	0	0	0	0
TCGA-Q1-A73R-01A-11D-A33N-01	0.0518475	0.0566218	0.00233964	CESC	1	567	0	567	0	1	45	1	NA	0	0	0	0	0	0	0	0	0
TCGA-Q1-A73S-01A-11D-A33N-01	0.0686863	0.0738509	0.0035135	CESC	13	688	0	688	0	1	33	1	2	0	0	0	0	0	0	0	0	0
TCGA-R2-A69V-01A-11D-A32H-01	0.122526	0.12985	0.00258365	CESC	7	596	0	596	0	1	42	1	3	0	0	0	0	0	0	1	0	0
TCGA-RA-A741-01A-11D-A33N-01	0.0718073	0.080338	0.00263198	CESC	7	444	0	444	0	1	34	2	NA	0	0	0	0	0	0	0	0	0
TCGA-UC-A7PD-01A-11D-A350-01	0.126782	0.123998	0.00363898	CESC	1	355	1	202	1	1	21	1	2	0	0	0	0	0	0	0	0	0
TCGA-UC-A7PF-01A-11D-A350-01	0.0811992	0.0859819	0.00239521	CESC	7	2859	1	2859	0	1	44	1	2	0	0	1	0	0	0	0	0	0
TCGA-UC-A7PG-01A-11D-A42N-01	0.0881901	0.106461	0.00278497	CESC	19	370	1	370	1	1	44	3	1	0	0	0	0	0	0	0	0	0
TCGA-UC-A7PI-01A-11D-A42N-01	0.0219518	0.0383802	0.00207981	CESC	6	2114	0	778	1	1	44	1	1	0	0	0	0	0	1	0	0	0
TCGA-VS-A8EB-01A-11D-A36I-01	0.0982372	0.109571	0.00537638	CESC	16	305	1	305	1	1	41	3	NA	0	0	0	0	0	0	0	0	0
TCGA-VS-A8EC-01A-11D-A36I-01	0.131043	0.132672	0.00403817	CESC	15	1415	0	1415	0	1	55	3	2	0	0	0	0	0	0	0	0	0
TCGA-VS-A8EG-01A-11D-A36I-01	0.026991	0.0351973	0.00321495	CESC	2	1386	0	1386	0	1	36	1	NA	0	0	0	0	0	0	0	0	0
TCGA-VS-A8EH-01A-11D-A36I-01	0.113062	0.132857	0.00568817	CESC	10	986	0	986	0	1	56	3	2	0	0	0	0	0	0	0	0	0
TCGA-VS-A8EI-01A-11D-A37M-01	0.139034	0.157164	0.00270171	CESC	6	729	0	729	0	1	38	2	NA	0	0	0	0	0	0	0	0	0
TCGA-VS-A8EJ-01A-11D-A37M-01	0.0933455	0.0973979	0.00385331	CESC	14	607	1	607	1	1	60	2	3	0	1	0	0	0	0	0	0	0
TCGA-VS-A8EL-01A-11D-A37M-01	0.125433	0.131682	0.00316121	CESC	4	1992	0	1992	0	1	38	2	3	0	0	0	0	0	0	0	0	0
TCGA-VS-A8Q8-01A-11D-A37M-01	0.0418233	0.0504204	0.00339246	CESC	10	978	1	488	1	1	26	1	2	0	0	0	0	0	0	0	0	0
TCGA-VS-A8Q9-01A-12D-A37M-01	0.0782355	0.0862778	0.00294324	CESC	9	1630	0	1630	0	1	79	1	2	0	0	0	0	0	0	0	0	0
TCGA-VS-A8QA-01A-11D-A37M-01	0.0367146	0.0593706	0.00312798	CESC	7	1099	0	1099	0	1	44	1	NA	0	0	0	0	0	0	1	0	0
TCGA-VS-A8QC-01A-11D-A37M-01	0.122377	0.132479	0.00296463	CESC	12	350	1	263	1	1	51	4	2	0	0	0	0	0	0	0	0	0
TCGA-VS-A8QF-01A-21D-A37M-01	0.19502	0.196748	0.00401752	CESC	6	1800	0	1800	0	1	42	2	2	0	0	0	0	0	0	0	0	0
TCGA-VS-A8QH-01A-11D-A37M-01	0.0996562	0.11711	0.00319834	CESC	4	1210	1	1210	1	1	76	1	2	0	1	1	0	0	0	0	0	0
TCGA-VS-A8QM-01A-11D-A37M-01	0.0699425	0.0662066	0.00198134	CESC	5	951	1	951	1	1	47	4	NA	0	0	0	0	0	0	0	0	0
TCGA-VS-A94W-01A-12D-A37M-01	0.0476912	0.0614964	0.00266876	CESC	7	1243	0	1243	0	1	39	2	2	0	0	0	0	0	0	0	0	0
TCGA-VS-A94X-01A-11D-A386-01	0.0614414	0.0722928	0.00327425	CESC	12	506	1	506	1	1	40	2	2	0	0	0	0	0	0	0	0	1
TCGA-VS-A94Y-01A-11D-A386-01	0.0592456	0.088392	0.003036	CESC	9	144	1	144	1	1	47	2	NA	0	0	0	0	0	0	0	0	0
TCGA-VS-A94Z-01A-11D-A386-01	0.0600564	0.0645498	0.00218828	CESC	6	1015	0	1015	0	1	38	2	2	0	0	0	0	0	1	0	0	0
TCGA-VS-A950-01A-11D-A42N-01	0.076542	0.0967848	0.00370907	CESC	23	1221	0	1221	0	1	42	3	3	0	0	0	0	0	0	0	0	0
TCGA-VS-A952-01A-11D-A386-01	0.0196529	0.026164	0.00237589	CESC	4	1778	0	1778	0	1	66	1	2	0	0	0	0	0	1	0	0	0
TCGA-VS-A953-01A-11D-A386-01	0.161014	0.162665	0.00563043	CESC	24	477	1	477	1	1	63	4	NA	0	0	0	0	0	0	0	0	0
TCGA-VS-A954-01A-11D-A386-01	0.0624226	0.0762772	0.00262404	CESC	9	1714	0	1714	0	1	67	3	2	0	0	0	0	0	0	0	0	0
TCGA-VS-A957-01A-11D-A42N-01	0.106753	0.103254	0.00267334	CESC	2	1688	0	1688	0	1	64	1	3	0	0	0	0	0	0	0	0	0
TCGA-VS-A958-01A-11D-A42N-01	0.0645261	0.0691036	0.0028997	CESC	4	1525	0	1525	0	1	46	2	2	0	0	0	0	0	0	0	0	0
TCGA-VS-A959-01A-11D-A42N-01	0.181557	0.176089	0.00237513	CESC	13	1561	0	1561	0	1	76	2	3	0	0	0	0	0	0	1	0	0
TCGA-VS-A9U5-01A-11D-A42N-01	0.182875	0.188169	0.00366961	CESC	19	1535	0	1535	0	1	57	2	3	0	0	0	0	0	0	0	0	0
TCGA-VS-A9U6-01A-11D-A42N-01	0.0726549	0.0860104	0.00253763	CESC	9	1320	0	711	1	1	52	4	NA	0	0	0	0	0	0	0	0	0
TCGA-VS-A9U7-01A-11D-A42N-01	0.0270194	0.0411705	0.00284476	CESC	1	1472	0	1472	0	1	30	1	3	0	0	0	0	0	0	0	0	0
TCGA-VS-A9UA-01A-11D-A42N-01	0.0508955	0.0582014	0.00262696	CESC	6	867	0	867	0	1	60	3	3	0	0	0	0	0	0	0	0	0
TCGA-VS-A9UB-01A-22D-A42N-01	0.0405555	0.0632121	0.00284884	CESC	10	911	0	911	0	1	54	2	3	0	0	0	0	0	0	0	0	0
TCGA-VS-A9UC-01A-11D-A42N-01	0.0430411	0.0563322	0.00271549	CESC	4	825	0	825	0	1	32	2	2	0	0	0	0	0	0	0	0	0
TCGA-VS-A9UD-01A-11D-A42N-01	0.117589	0.130316	0.00316299	CESC	24	739	0	739	0	1	73	3	2	0	0	0	0	0	0	0	0	0
TCGA-VS-A9UH-01A-11D-A42N-01	0.104909	0.126645	0.00255451	CESC	19	1427	0	1427	0	1	53	4	NA	0	0	0	0	0	0	0	0	0
TCGA-VS-A9UI-01A-11D-A42N-01	0.139605	0.15763	0.00340753	CESC	13	1372	1	1372	0	1	76	2	NA	0	0	0	0	0	0	0	0	0
TCGA-VS-A9UJ-01A-11D-A42N-01	0.0126951	0.019955	0.00281234	CESC	0	52	1	52	1	1	55	2	NA	0	0	1	0	0	0	0	0	0
TCGA-VS-A9UL-01A-11D-A42N-01	0.124519	0.127806	0.00265951	CESC	15	442	1	336	1	1	79	3	3	0	0	0	0	0	0	0	0	0
TCGA-VS-A9UM-01A-11D-A42N-01	0.08065	0.101269	0.00231579	CESC	5	829	1	829	0	1	39	4	2	0	0	0	0	0	0	0	0	0
TCGA-VS-A9UO-01A-11D-A42N-01	0.0367258	0.0527533	0.00299939	CESC	5	1456	0	1456	0	1	43	2	2	0	0	0	0	0	0	0	0	0
TCGA-VS-A9UP-01A-11D-A42N-01	0.180941	0.181398	0.00288559	CESC	25	1444	0	352	1	1	43	2	3	0	0	0	0	0	0	0	0	0
TCGA-VS-A9UQ-01A-21D-A42N-01	0.0374336	0.039715	0.0023062	CESC	2	1263	0	561	1	1	32	1	2	0	0	0	0	0	0	0	0	0
TCGA-VS-A9UR-01A-11D-A42N-01	0.0172493	0.0327784	0.00241096	CESC	5	793	0	675	1	1	53	2	NA	0	0	0	0	0	0	0	0	0
TCGA-VS-A9UT-01A-11D-A42N-01	0.065692	0.089247	0.00310843	CESC	10	482	0	482	0	1	72	1	3	0	1	0	0	0	0	1	0	0
TCGA-VS-A9UU-01A-11D-A42N-01	0.157114	0.158573	0.00220522	CESC	19	442	0	442	0	1	42	2	1	0	0	0	0	0	0	0	0	0
TCGA-VS-A9UV-01A-11D-A42N-01	0.0799267	0.08189	0.0027896	CESC	9	104	1	104	1	1	74	4	NA	0	0	0	0	0	1	0	0	0
TCGA-VS-A9UY-01A-11D-A42N-01	0.0598619	0.0691808	0.0046718	CESC	5	555	1	412	1	1	29	4	2	0	0	0	0	0	0	0	0	0
TCGA-VS-A9UZ-01A-11D-A42N-01	0.0314476	0.0427419	0.00242953	CESC	1	2044	0	2044	0	1	61	1	2	0	0	0	0	0	0	1	0	0
TCGA-VS-A9V0-01A-11D-A42N-01	0.0508173	0.0673095	0.00529214	CESC	10	573	0	475	1	1	58	1	3	0	0	0	0	0	0	0	0	0
TCGA-VS-A9V1-01A-11D-A42N-01	0.0233826	0.050689	0.00259425	CESC	2	157	1	58	1	1	46	4	2	0	0	1	0	0	0	0	0	0
TCGA-VS-A9V2-01A-11D-A42N-01	0.0394624	0.0458408	0.00265498	CESC	6	555	0	555	0	1	29	1	2	0	0	0	0	0	0	0	0	0
TCGA-VS-A9V3-01A-11D-A42N-01	0.125664	0.123781	0.00285199	CESC	7	540	0	456	1	1	62	4	3	0	0	0	0	0	0	0	0	0
TCGA-VS-A9V4-01A-12D-A42N-01	0.0881123	0.0954409	0.00221861	CESC	14	132	1	100	1	1	63	4	2	0	1	0	0	0	0	1	0	0
TCGA-VS-A9V5-01A-11D-A42N-01	0.030309	0.049259	0.00247548	CESC	4	494	1	494	1	1	50	2	2	0	0	0	0	0	0	0	0	0
TCGA-VS-AA62-01A-11D-A42N-01	0.0392104	0.0421042	0.00197639	CESC	3	469	1	469	1	1	51	2	2	0	0	0	0	0	0	0	0	1
TCGA-WL-A834-01A-11D-A350-01	0.06807	0.0758912	0.00342773	CESC	12	791	0	791	0	1	57	NA	3	0	0	0	0	0	0	0	0	0
TCGA-XS-A8TJ-01A-11D-A36I-01	0.140466	0.137906	0.00302276	CESC	18	890	0	890	0	1	41	1	2	0	0	0	0	0	0	0	0	0
TCGA-ZJ-A8QO-01A-11D-A37M-01	0.0577458	0.0655734	0.00239162	CESC	15	0	0	0	0	1	73	NA	NA	0	0	0	0	0	0	0	0	0
TCGA-ZJ-A8QQ-01A-11D-A37M-01	0.0292881	0.0464691	0.00294111	CESC	5	2056	0	2056	0	1	24	2	NA	0	NA	NA	NA	NA	NA	NA	NA	NA
TCGA-ZJ-A8QR-01A-11D-A37M-01	0.0706503	0.0876215	0.00335435	CESC	5	582	1	582	0	1	38	1	NA	0	0	0	0	0	0	0	0	0
TCGA-ZJ-AAX4-01A-11D-A42N-01	0.152581	0.157422	0.00225543	CESC	15	21	0	21	0	1	85	2	3	0	0	0	0	0	0	0	0	0
TCGA-ZJ-AAX8-01A-11D-A42N-01	0.0266047	0.0371374	0.00313648	CESC	1	0	0	0	0	1	58	3	2	0	0	0	0	0	0	0	0	0
TCGA-ZJ-AAXA-01A-11D-A42N-01	0.0913806	0.107523	0.0026669	CESC	16	43	0	43	0	1	64	1	2	0	0	0	0	0	0	0	0	0
TCGA-ZJ-AAXB-01A-11D-A42N-01	0.0950734	0.115865	0.00285861	CESC	19	0	0	0	0	1	42	1	3	0	0	0	0	0	0	0	0	0
TCGA-ZJ-AAXD-01A-21D-A42N-01	0.081988	0.101736	0.00222544	CESC	20	0	0	0	0	1	35	3	2	0	0	0	0	0	0	0	0	0
TCGA-ZJ-AAXF-01A-31D-A42N-01	0.0987837	0.100143	0.00229615	CESC	19	0	0	0	0	1	62	2	3	0	0	0	0	0	0	0	0	0
TCGA-ZJ-AAXI-01A-11D-A42N-01	0.0560872	0.0667973	0.00222449	CESC	6	0	0	0	0	1	67	2	2	0	0	0	0	0	1	0	0	0
TCGA-ZJ-AAXJ-01A-11D-A42N-01	0.0420189	0.0541876	0.00266783	CESC	7	0	0	0	0	1	43	2	NA	0	0	0	0	0	0	0	0	0
TCGA-ZJ-AAXN-01A-11D-A42N-01	0.12221	0.119488	0.00274878	CESC	3	0	0	0	0	1	34	1	NA	0	0	0	0	0	0	0	0	0
TCGA-ZJ-AAXT-01A-11D-A42N-01	0.0639986	0.0691313	0.00237346	CESC	8	0	0	0	0	1	54	3	2	0	1	0	0	0	1	0	0	0
TCGA-ZJ-AAXU-01A-11D-A42N-01	0.047576	0.0515188	0.00230842	CESC	9	5	0	5	0	1	51	2	2	0	0	0	0	0	0	0	0	0
TCGA-ZJ-AB0H-01A-11D-A42N-01	0.140988	0.154359	0.00316131	CESC	26	0	0	0	0	1	48	3	NA	0	0	0	0	0	0	0	0	0
TCGA-ZJ-AB0I-01A-11D-A42N-01	0.0304495	0.051761	0.00295127	CESC	4	0	0	0	0	1	25	2	NA	0	0	0	0	0	0	0	0	0
TCGA-ZX-AA5X-01A-11D-A42N-01	0.0575844	0.0607567	0.00222364	CESC	4	119	0	119	0	1	64	3	2	0	0	0	0	0	0	0	0	0
TCGA-3X-AAV9-01A-72D-A416-01	0.0875685	0.0849588	0.00172826	CHOL	9	339	1	216	1	2	72	1	2	0	0	0	0	0	0	0	0	0
TCGA-3X-AAVA-01A-11D-A416-01	0.0608062	0.0710839	0.00223096	CHOL	4	445	1	264	1	1	50	2	2	0	0	0	0	0	0	0	0	0
TCGA-3X-AAVB-01A-31D-A416-01	0.0812411	0.0856609	0.00197524	CHOL	20	402	0	402	0	1	70	4	1	0	0	1	0	0	0	0	0	0
TCGA-3X-AAVC-01A-21D-A416-01	0.0982353	0.100091	0.00258003	CHOL	21	709	0	709	0	1	72	1	3	0	0	0	0	0	0	0	0	0
TCGA-3X-AAVE-01A-11D-A416-01	0.170243	0.16333	0.00264131	CHOL	7	650	0	650	0	2	60	2	2	0	0	0	0	0	0	0	0	0
TCGA-4G-AAZO-01A-12D-A416-01	0.0470135	0.071873	0.00316545	CHOL	7	1177	0	424	1	1	71	2	2	0	0	0	0	0	0	0	0	0
TCGA-4G-AAZT-01A-11D-A416-01	0.0889075	0.106448	0.00227577	CHOL	3	420	0	420	0	2	62	1	2	0	0	0	0	0	0	0	0	0
TCGA-W5-AA2G-01A-11D-A416-01	0.0871609	0.100653	0.00222884	CHOL	8	1976	0	1976	0	1	62	1	3	0	0	0	0	0	0	0	0	0
TCGA-W5-AA2H-01A-31D-A416-01	0.00476984	0.0077603	0.0021078	CHOL	0	1077	0	1077	0	1	70	3	3	0	0	0	0	0	0	0	0	0
TCGA-W5-AA2I-01A-32D-A416-01	0.0610736	0.0768967	0.00211711	CHOL	5	1939	1	217	1	2	66	1	2	0	1	0	0	0	0	0	0	0
TCGA-W5-AA2O-01A-11D-A416-01	0.0691918	0.087427	0.00243694	CHOL	11	640	1	215	1	2	57	1	3	0	1	0	0	0	0	0	0	0
TCGA-W5-AA2Q-01A-11D-A416-01	0.0480405	0.0625117	0.00313245	CHOL	6	50	0	50	0	2	68	2	2	0	0	0	0	0	0	0	0	0
TCGA-W5-AA2R-01A-11D-A416-01	0.0444411	0.0535698	0.00225059	CHOL	2	1542	0	1542	0	1	77	1	3	0	0	0	0	0	0	0	0	0
TCGA-W5-AA2T-01A-12D-A416-01	0.0673983	0.0850229	0.00331572	CHOL	11	1220	1	295	1	1	64	2	3	0	0	0	0	0	0	0	0	0
TCGA-W5-AA2U-01A-11D-A416-01	0.0369022	0.0547413	0.00257488	CHOL	5	627	1	95	1	1	78	1	3	0	0	0	0	0	0	0	0	0
TCGA-W5-AA2W-01A-11D-A416-01	0.0534705	0.0587277	0.00215624	CHOL	5	924	1	237	1	1	31	4	3	0	0	0	0	0	0	0	0	0
TCGA-W5-AA2X-01A-11D-A416-01	0.0731139	0.0851661	0.00299792	CHOL	25	271	1	271	0	2	67	4	4	0	0	0	0	0	0	0	0	1
TCGA-W5-AA2Z-01A-11D-A416-01	0.0291953	0.0349138	0.00224432	CHOL	11	1614	0	1614	0	1	29	2	3	0	0	0	0	0	0	0	0	0
TCGA-W5-AA30-01A-31D-A416-01	0.0827424	0.107888	0.00243795	CHOL	9	1153	0	1153	0	2	82	1	3	0	0	0	0	0	0	0	0	0
TCGA-W5-AA31-01A-11D-A416-01	0.0564996	0.0601053	0.00237431	CHOL	21	10	0	10	0	2	71	1	3	0	0	0	0	0	0	0	0	0
TCGA-W5-AA33-01A-11D-A416-01	0.0342453	0.0494153	0.00310679	CHOL	6	1449	0	1449	0	2	60	1	3	0	0	0	0	0	0	0	0	0
TCGA-W5-AA34-01A-11D-A416-01	0.0915545	0.0958423	0.0022657	CHOL	10	555	1	40	1	1	75	1	2	0	0	0	0	0	0	0	0	0
TCGA-W5-AA36-01A-11D-A416-01	0.0160831	0.0274146	0.00225385	CHOL	3	1402	1	362	1	1	51	4	3	0	0	0	0	0	0	0	0	0
TCGA-W5-AA38-01A-11D-A416-01	0.0595516	0.0775627	0.00219941	CHOL	7	1471	0	377	1	1	55	1	3	0	0	0	0	0	0	0	0	0
TCGA-W5-AA39-01A-11D-A416-01	0.0285606	0.0374741	0.00263622	CHOL	9	170	1	170	1	2	81	2	4	0	0	0	0	0	1	0	0	0
TCGA-W6-AA0S-01A-11D-A416-01	0.0252474	0.0475118	0.00255652	CHOL	7	808	0	549	1	1	46	1	2	0	0	0	0	0	0	0	0	0
TCGA-WD-A7RX-01A-12D-A416-01	0.0528935	0.0741042	0.00237149	CHOL	8	21	1	21	0	1	71	2	2	0	0	0	0	0	0	0	0	0
TCGA-YR-A95A-01A-12D-A416-01	0.0131918	0.0290151	0.00336417	CHOL	3	26	1	17	1	2	52	4	2	0	0	0	0	0	0	0	0	0
TCGA-ZD-A8I3-01A-11D-A416-01	0.0924234	0.0980918	0.00277048	CHOL	5	169	1	59	1	1	73	2	3	0	0	0	0	0	0	0	0	0
TCGA-ZH-A8Y1-01A-11D-A416-01	0.0522593	0.0587839	0.00238388	CHOL	6	385	1	49	1	1	74	4	2	0	0	0	0	0	0	0	0	0
TCGA-ZH-A8Y2-01A-11D-A416-01	0.0908781	0.102167	0.00345195	CHOL	25	701	1	198	1	1	59	1	2	0	0	0	0	0	0	0	0	0
TCGA-ZH-A8Y4-01A-11D-A416-01	0.103991	0.123149	0.00284727	CHOL	21	741	1	281	1	2	58	1	3	0	0	0	0	0	0	0	0	0
TCGA-ZH-A8Y5-01A-11D-A416-01	0.0531606	0.0588293	0.00372985	CHOL	7	1229	0	242	1	2	69	4	3	0	0	0	0	0	0	0	0	0
TCGA-ZH-A8Y6-01A-11D-A416-01	0.00570033	0.00863366	0.00340067	CHOL	0	519	0	519	0	1	41	1	2	0	0	0	0	0	0	0	0	0
TCGA-ZH-A8Y8-01A-51D-A416-01	0.0514911	0.0632124	0.00212784	CHOL	11	602	0	602	0	2	73	1	2	0	0	0	0	0	0	0	0	0
TCGA-ZU-A8S4-01A-11D-A416-01	0.0602058	0.0664014	0.00301333	CHOL	1	98	1	72	1	2	52	1	3	0	0	0	1	0	0	0	0	0
TCGA-3L-AA1B-01A-11D-A36W-01	0.0553828	0.0678393	0.00272323	COAD	17	475	0	475	0	1	61	1	NA	0	0	0	0	0	0	0	0	0
TCGA-4N-A93T-01A-11D-A36W-01	0.0228158	0.0397187	0.00420965	COAD	9	146	0	146	0	2	67	3	NA	0	0	1	0	0	0	0	0	0
TCGA-4T-AA8H-01A-11D-A40O-01	0.0549117	0.0760419	0.00324111	COAD	16	385	0	385	0	1	42	2	NA	0	0	1	0	0	0	0	0	1
TCGA-5M-AAT4-01A-11D-A40O-01	0.198343	0.198442	0.00348522	COAD	15	49	1	49	1	2	74	4	NA	0	0	1	0	0	0	1	0	1
TCGA-5M-AAT6-01A-11D-A40O-01	0.0290775	0.0310068	0.00186111	COAD	2	290	1	219	1	1	40	4	NA	1	0	1	0	1	0	0	0	0
TCGA-5M-AATE-01A-11D-A40O-01	0.185255	0.188486	0.00287473	COAD	16	1200	0	810	1	2	76	2	NA	0	1	1	0	0	0	0	0	1
TCGA-A6-2671-01A-01D-1549-01	0.111496	0.128892	0.00317501	COAD	21	1331	1	535	1	2	85	4	NA	0	1	0	0	0	0	0	0	1
TCGA-A6-2672-01A-01D-1549-01	0.0116206	0.0166927	0.00243312	COAD	0	1419	0	1419	0	1	82	3	NA	1	NA	NA	NA	NA	NA	NA	NA	NA
TCGA-A6-2674-01A-02D-1549-01	0.138656	0.134732	0.00280926	COAD	20	1331	0	735	1	2	71	4	NA	0	0	1	0	0	0	1	0	0
TCGA-A6-2675-01A-02D-1717-01	0.113668	0.118691	0.00278964	COAD	20	1321	0	1321	0	2	78	2	NA	0	1	0	0	0	0	0	0	1
TCGA-A6-2676-01A-01D-1549-01	0.0260231	0.0307905	0.00244691	COAD	1	1305	1	1305	0	1	75	2	NA	1	NA	NA	NA	NA	NA	NA	NA	NA
TCGA-A6-2677-01A-01D-A274-01	0.0889756	0.0895231	0.00531569	COAD	7	740	1	740	0	1	68	3	NA	0	0	0	0	0	0	0	0	1
TCGA-A6-2678-01A-01D-1549-01	0.0403398	0.0556969	0.00237724	COAD	5	1286	0	1286	0	1	43	3	NA	0	0	0	0	0	0	0	0	0
TCGA-A6-2679-01A-02D-1549-01	0.104293	0.123173	0.00315257	COAD	20	1366	0	1366	0	1	73	2	NA	0	NA	NA	NA	NA	NA	NA	NA	NA
TCGA-A6-2680-01A-01D-1549-01	0.0913072	0.107922	0.00403094	COAD	15	1068	0	1068	0	1	72	2	NA	0	NA	NA	NA	NA	NA	NA	NA	NA
TCGA-A6-2681-01A-01D-1549-01	0.163204	0.169588	0.00471249	COAD	10	1387	0	1150	1	1	73	2	NA	0	0	1	0	0	0	0	0	1
TCGA-A6-2682-01A-01D-1549-01	NA	0.100015	NA	COAD	NA	424	1	381	1	2	70	4	NA	0	NA	NA	NA	NA	NA	NA	NA	NA
TCGA-A6-2683-01A-01D-1549-01	0.126682	0.13371	0.00355889	COAD	16	504	1	300	1	1	57	4	NA	1	0	0	0	0	0	1	0	0
TCGA-A6-2684-01A-01D-A274-01	0.023174	0.0318816	0.00291917	COAD	6	1127	0	976	1	1	75	1	NA	1	1	1	0	0	0	0	0	1
TCGA-A6-2685-01A-01D-1549-01	0.0343041	0.0451777	0.00331004	COAD	11	1133	0	948	1	1	48	2	NA	0	0	1	0	0	0	0	0	0
TCGA-A6-2686-01A-01D-1549-01	0.108114	0.123878	0.00297057	COAD	19	1126	1	1126	0	1	81	2	NA	1	0	0	1	0	0	0	0	1
TCGA-A6-3807-01A-01D-1018-01	0.0997826	0.100482	0.0034831	COAD	12	1054	0	1054	0	1	53	3	NA	0	1	0	0	0	0	0	0	0
TCGA-A6-3809-01A-01D-A274-01	0.0222762	0.0310776	0.0059431	COAD	2	996	0	996	0	1	71	2	NA	1	0	0	1	0	0	0	0	1
TCGA-A6-3810-01A-01D-A274-01	0.142532	0.139395	0.00378568	COAD	18	1111	0	1111	0	2	62	2	NA	0	0	0	0	0	0	0	0	1
TCGA-A6-4105-01A-02D-1770-01	0.141961	0.14822	0.00211648	COAD	14	442	1	364	1	2	79	2	NA	0	1	1	0	0	0	0	0	1
TCGA-A6-4107-01A-02D-1549-01	0.180578	0.186658	0.00253166	COAD	24	987	0	987	0	1	57	3	NA	0	0	1	0	0	0	0	0	0
TCGA-A6-5656-01A-21D-A274-01	0.041283	0.045169	0.00369043	COAD	8	1001	0	1001	0	2	74	1	NA	0	0	0	0	0	0	0	0	1
TCGA-A6-5657-01A-01D-1649-01	0.0590462	0.0634634	0.00292415	COAD	8	962	0	962	0	2	65	3	NA	0	0	1	0	0	0	0	0	1
TCGA-A6-5659-01A-01D-A274-01	0.187164	0.192977	0.00365398	COAD	9	926	0	926	0	2	82	1	NA	0	0	1	0	1	0	0	0	1
TCGA-A6-5660-01A-01D-1649-01	0.139133	0.139772	0.00328354	COAD	13	888	0	888	0	2	73	3	NA	0	1	0	0	1	0	1	0	0
TCGA-A6-5661-01A-01D-1649-01	0.0216404	0.026701	0.00275818	COAD	0	1020	0	1020	0	1	80	2	NA	1	0	0	1	1	0	0	0	0
TCGA-A6-5662-01A-01D-1649-01	0.0585054	0.0695356	0.00490644	COAD	5	718	0	495	1	2	46	4	NA	0	0	1	0	0	0	0	0	1
TCGA-A6-5664-01A-21D-1834-01	0.0329668	0.0379602	0.002686	COAD	2	672	0	183	1	2	80	3	NA	0	0	1	0	0	0	0	0	0
TCGA-A6-5665-01A-01D-1649-01	0.0135166	0.0167758	0.0028464	COAD	0	671	0	529	1	1	84	2	NA	1	0	0	1	0	0	0	0	0
TCGA-A6-5666-01A-01D-1649-01	0.0960607	0.101735	0.00297149	COAD	10	995	0	509	1	2	78	2	NA	1	0	0	0	0	0	0	0	0
TCGA-A6-5667-01A-21D-1717-01	0.124301	0.127491	0.00250091	COAD	19	887	0	887	0	1	40	3	NA	0	0	0	0	0	0	0	0	0
TCGA-A6-6137-01A-11D-1770-01	0.0887106	0.0890156	0.00185287	COAD	7	824	0	824	0	2	55	3	NA	0	0	0	0	0	0	1	0	1
TCGA-A6-6138-01A-11D-1770-01	0.106066	0.108426	0.00181501	COAD	5	685	0	685	0	2	61	1	NA	0	0	1	0	0	0	0	0	1
TCGA-A6-6140-01A-11D-1770-01	0.0798689	0.0830418	0.0022847	COAD	12	734	0	734	0	2	62	2	NA	0	NA	NA	NA	NA	NA	NA	NA	NA
TCGA-A6-6141-01A-11D-1770-01	0.00695532	0.00970974	0.00228489	COAD	0	255	0	255	0	2	31	2	NA	0	NA	NA	NA	NA	NA	NA	NA	NA
TCGA-A6-6142-01A-11D-1770-01	0.155508	0.167832	0.00255937	COAD	17	763	0	654	1	1	56	4	NA	0	0	0	0	0	0	0	0	1
TCGA-A6-6648-01A-11D-1770-01	0.113204	0.116381	0.00230381	COAD	18	766	0	686	1	2	56	4	NA	0	0	0	0	0	0	0	0	1
TCGA-A6-6649-01A-11D-1770-01	0.173357	0.171573	0.00223913	COAD	17	735	0	735	0	2	66	3	NA	0	1	0	1	0	0	0	0	0
TCGA-A6-6650-01A-11D-A274-01	0.100735	0.116227	0.00441774	COAD	15	627	0	627	0	1	69	2	NA	0	NA	NA	NA	NA	NA	NA	NA	NA
TCGA-A6-6651-01A-21D-1834-01	0.118398	0.137746	0.00503395	COAD	21	662	0	662	0	1	55	3	NA	0	0	0	0	0	0	0	0	0
TCGA-A6-6652-01A-11D-1770-01	0.0360653	0.0553921	0.00243541	COAD	11	751	0	751	0	2	59	4	NA	0	0	0	0	0	0	0	0	1
TCGA-A6-6653-01A-11D-1770-01	0.0207587	0.0232878	0.00207147	COAD	0	742	0	742	0	2	82	1	NA	1	0	1	1	0	0	0	0	0
TCGA-A6-6654-01A-21D-1834-01	0.128815	0.138019	0.00275407	COAD	21	726	0	726	0	1	65	3	NA	0	0	1	0	0	0	0	0	0
TCGA-A6-6780-01A-11D-A274-01	0.0171335	0.0249296	0.0045747	COAD	2	612	0	612	0	2	74	2	NA	1	0	0	0	0	1	0	0	0
TCGA-A6-6781-01A-22D-A274-01	0.0133574	0.0218031	0.00364412	COAD	0	598	0	598	0	2	43	3	NA	1	0	0	0	1	0	0	0	0
TCGA-A6-6782-01A-11D-1834-01	0.144531	0.138389	0.00288725	COAD	9	617	0	617	0	2	82	2	NA	0	1	0	0	0	0	0	0	1
TCGA-A6-A565-01A-31D-A28F-01	0.0226214	0.027781	0.00305562	COAD	0	494	1	301	1	1	34	3	NA	1	0	0	0	0	0	0	0	0
TCGA-A6-A566-01A-11D-A28F-01	0.0149909	0.022904	0.00314857	COAD	4	758	1	257	1	1	55	3	NA	1	0	0	0	0	0	1	0	1
TCGA-A6-A567-01A-31D-A28F-01	0.0604766	0.07529	0.00350695	COAD	9	1881	1	612	1	2	56	4	NA	0	0	1	0	0	0	0	0	1
TCGA-A6-A56B-01A-31D-A28F-01	0.057225	0.0749513	0.00508539	COAD	10	1711	1	1678	1	2	57	3	NA	0	1	0	0	0	0	0	0	1
TCGA-A6-A5ZU-01A-11D-A28F-01	0.0870744	0.0925649	0.00417439	COAD	NA	293	0	293	0	2	59	3	NA	0	NA	NA	NA	NA	NA	NA	NA	NA
TCGA-AA-3488-01A-01D-1406-01	0.0560196	0.0609453	0.003602	COAD	18	153	1	153	1	2	58	4	NA	0	NA	NA	NA	NA	NA	NA	NA	NA
TCGA-AA-3489-01A-21D-1834-01	0.0699498	0.0771931	0.00299279	COAD	7	214	1	214	1	2	75	2	NA	0	0	0	0	0	0	1	0	1
TCGA-AA-3492-01A-01D-1406-01	0.0128948	0.0156868	0.00281515	COAD	0	92	1	92	0	1	90	2	NA	1	1	0	1	0	0	0	0	0
TCGA-AA-3494-01A-01D-1406-01	0.0522905	0.0641583	0.00260625	COAD	16	31	0	31	0	2	55	4	NA	0	NA	NA	NA	NA	NA	NA	NA	NA
TCGA-AA-3495-01A-01D-1406-01	0.0519953	0.0693036	0.00291976	COAD	9	1127	0	1127	0	2	79	1	NA	0	NA	NA	NA	NA	NA	NA	NA	NA
TCGA-AA-3496-01A-21D-1834-01	0.0260414	0.039834	0.00405462	COAD	11	31	0	31	0	1	83	2	NA	1	0	0	0	0	0	0	0	1
TCGA-AA-3502-01A-01D-1406-01	0.0231678	0.030135	0.00282786	COAD	5	1065	0	1065	0	2	73	1	NA	1	0	1	0	0	0	0	0	1
TCGA-AA-3506-01A-01D-1406-01	0.0271754	0.0421477	0.00301512	COAD	8	1765	0	1765	0	2	77	1	NA	0	0	1	0	0	0	0	0	1
TCGA-AA-3510-01A-01D-1406-01	0.0117717	0.0159459	0.00286647	COAD	0	1946	0	1946	0	2	70	2	NA	0	0	1	0	0	0	0	1	0
TCGA-AA-3511-01A-21D-1834-01	0.0945188	0.116049	0.0027583	COAD	15	212	0	59	1	2	64	2	NA	0	0	1	0	0	0	0	0	1
TCGA-AA-3514-01A-02D-1549-01	0.0178588	0.0288382	0.00253403	COAD	4	31	0	31	0	1	81	1	NA	0	0	0	0	0	0	0	0	0
TCGA-AA-3516-01A-02D-1549-01	0.0139035	0.0176397	0.00228871	COAD	NA	396	1	396	1	1	74	3	NA	1	NA	NA	NA	NA	NA	NA	NA	NA
TCGA-AA-3517-01A-01D-1549-01	0.0688516	0.09281	0.00245894	COAD	17	1186	0	821	1	2	60	2	NA	1	0	0	0	0	0	0	0	0
TCGA-AA-3518-01A-02D-1549-01	0.0105721	0.0153367	0.002852	COAD	0	31	0	31	0	1	81	2	NA	1	NA	NA	NA	NA	NA	NA	NA	NA
TCGA-AA-3519-01A-02D-1549-01	0.0739192	0.0883891	0.00304828	COAD	12	276	0	276	0	2	63	3	NA	0	0	0	0	0	0	0	0	0
TCGA-AA-3520-01A-01D-1549-01	0.0402405	0.0512829	0.00244149	COAD	5	731	0	731	0	1	86	2	NA	1	0	0	0	0	0	0	0	0
TCGA-AA-3521-01A-01D-1549-01	0.0727223	0.101372	0.00291777	COAD	25	NA	0	NA	0	2	87	2	NA	0	0	0	0	0	0	0	0	0
TCGA-AA-3522-01A-01D-1549-01	0.0364248	0.0545184	0.00232305	COAD	7	1127	0	1127	0	2	67	2	NA	0	0	0	0	0	0	1	0	0
TCGA-AA-3524-01A-02D-1549-01	0.0230198	0.0400393	0.00257098	COAD	7	1096	0	1096	0	2	85	2	NA	0	0	0	0	0	0	0	0	0
TCGA-AA-3525-01A-02D-1549-01	0.0109936	0.0155907	0.00296974	COAD	0	245	0	245	0	2	90	3	NA	1	NA	NA	NA	NA	NA	NA	NA	NA
TCGA-AA-3526-01A-02D-1549-01	0.0219103	0.0286825	0.00330289	COAD	5	580	0	580	0	2	57	1	NA	1	0	0	0	0	0	1	0	0
TCGA-AA-3527-01A-01D-1549-01	0.0240879	0.031943	0.00188895	COAD	2	0	0	0	0	1	90	2	NA	0	0	0	0	0	0	0	0	0
TCGA-AA-3529-01A-02D-1549-01	0.0248699	0.0365751	0.00236888	COAD	7	0	1	0	1	1	78	3	NA	1	0	0	0	0	0	0	0	0
TCGA-AA-3530-01A-01D-1549-01	0.0315443	0.0407513	0.00236364	COAD	4	580	0	580	0	2	80	1	NA	0	0	1	0	0	0	0	0	1
[truncated: 8,579 more rows]
