# Supplementary material for: Chromosomal copy number heterogeneity predicts survival rates across cancers
Source: Nat Commun. 2021 May 27;12:3188. doi: 10.1038/s41467-021-23384-6 (PMC8160133; doi:10.1038/s41467-021-23384-6)
Supplement: Supplementary file 5 — Supplementary Data 2 [file 41467_2021_23384_MOESM5_ESM.xlsx]

## Sheet: Blad1
Gene	Spearman's rank correlation to CNH	P-value	Used in clustering Fig. 2b
A1BG	-0.0464112	1.09818e-05	FALSE
A1CF	0.0131858	0.211823	FALSE
A2BP1	-0.125796	5.84996e-33	FALSE
A2LD1	-0.0709817	1.70268e-11	FALSE
A2M	0.0103085	0.329017	FALSE
A2ML1	0.252995	5.46714e-131	FALSE
A4GALT	0.0932416	8.91104e-19	FALSE
A4GNT	0.0127602	0.226943	FALSE
AAA1	0.129318	9.47702e-35	FALSE
AAAS	0.0163337	0.121941	FALSE
AACS	0.150938	7.51075e-47	FALSE
AACSL	0.0910299	5.75977e-18	FALSE
AADAC	0.349502	5.38955e-256	FALSE
AADACL2	0.221446	4.8328e-100	FALSE
AADACL3	0.151821	2.19067e-47	FALSE
AADACL4	-0.0344837	0.00109039	FALSE
AADAT	-0.0751525	1.03331e-12	FALSE
AAGAB	0.11508	8.03372e-28	FALSE
AAK1	-0.122765	1.8511e-31	FALSE
AAMP	-0.0491941	3.14933e-06	FALSE
AANAT	-0.0691729	5.46867e-11	FALSE
AARS	0.0275749	0.00901566	FALSE
AARS2	0.0614967	5.59583e-09	FALSE
AARSD1	-0.176961	5.39794e-64	FALSE
AASDH	-0.105811	9.46505e-24	FALSE
AASDHPPT	-0.0837842	1.90778e-15	FALSE
AASS	-0.117942	3.78417e-29	FALSE
AATF	0.230733	1.1215e-108	FALSE
AATK	-0.0632068	2.08803e-09	FALSE
ABAT	-0.297933	2.99327e-183	FALSE
ABCA1	0.023335	0.0271187	FALSE
ABCA10	-0.0337271	0.00140122	FALSE
ABCA11P	-0.135302	6.59848e-38	FALSE
ABCA12	0.215024	2.67551e-94	FALSE
ABCA13	0.18689	2.71813e-71	FALSE
ABCA17P	-0.0963315	6.09999e-20	FALSE
ABCA2	-0.349021	2.99909e-255	FALSE
ABCA3	-0.187761	5.9438e-72	FALSE
ABCA4	0.151968	1.7843e-47	FALSE
ABCA5	-0.184054	3.64776e-69	FALSE
ABCA6	0.0962755	6.40866e-20	FALSE
ABCA7	-0.075444	8.44636e-13	FALSE
ABCA8	-0.16364	7.31025e-55	FALSE
ABCA9	0.0291211	0.00581648	FALSE
ABCB1	-0.253031	5.01216e-131	FALSE
ABCB10	0.170488	1.83388e-59	FALSE
ABCB11	0.163083	1.69556e-54	FALSE
ABCB4	-0.0686349	7.69418e-11	FALSE
ABCB5	0.131743	5.18912e-36	FALSE
ABCB6	0.0500329	2.13294e-06	FALSE
ABCB7	-0.0296811	0.00493855	FALSE
ABCB8	-0.0318487	0.00255792	FALSE
ABCB9	0.137583	3.78158e-39	FALSE
ABCC1	0.168592	3.60778e-58	FALSE
ABCC10	0.207539	7.73801e-88	FALSE
ABCC11	-0.0620911	3.98391e-09	FALSE
ABCC12	0.0228159	0.0307239	FALSE
ABCC13	0.108719	5.44428e-25	FALSE
ABCC2	0.10867	5.71243e-25	FALSE
ABCC3	0.0604408	1.01526e-08	FALSE
ABCC4	0.0358356	0.000688216	FALSE
ABCC5	0.252468	1.961e-130	FALSE
ABCC6	-0.133839	4.02736e-37	FALSE
ABCC6P1	-0.0799944	3.28566e-14	FALSE
ABCC6P2	-0.10691	3.24513e-24	FALSE
ABCC8	-0.199294	5.23141e-81	FALSE
ABCC9	-0.0280543	0.00788674	FALSE
ABCD1	0.137018	7.70963e-39	FALSE
ABCD2	-0.0427556	5.11683e-05	FALSE
ABCD3	-0.0603008	1.09796e-08	FALSE
ABCD4	-0.296784	8.66223e-182	FALSE
ABCE1	0.270146	9.04052e-150	FALSE
ABCF1	0.366941	6.33128e-284	FALSE
ABCF2	0.249792	1.23122e-127	FALSE
ABCF3	0.122442	2.66063e-31	FALSE
ABCG1	-0.0377416	0.000350378	FALSE
ABCG2	-0.16733	2.56967e-57	FALSE
ABCG4	-0.108225	8.88668e-25	FALSE
ABCG5	0.0295003	0.0052079	FALSE
ABCG8	0.0890971	2.83677e-17	FALSE
ABHD1	-0.169761	5.7711e-59	FALSE
ABHD10	-0.302436	4.84252e-189	FALSE
ABHD11	0.0404654	0.000126546	FALSE
ABHD12	-0.0555074	1.44178e-07	FALSE
ABHD12B	0.023603	0.0254048	FALSE
ABHD13	-0.039406	0.00018947	FALSE
ABHD14A	-0.349401	7.73593e-256	FALSE
ABHD14B	-0.295166	9.62101e-180	FALSE
ABHD15	0.0186208	0.0778523	FALSE
ABHD2	0.0314149	0.0029271	FALSE
ABHD3	0.0472306	7.65582e-06	FALSE
ABHD4	0.018962	0.0725576	FALSE
ABHD5	0.0403837	0.000130589	FALSE
ABHD6	-0.170612	1.50758e-59	FALSE
ABHD8	-0.145496	1.26754e-43	FALSE
ABI1	0.205429	4.62505e-86	FALSE
ABI2	-0.242548	3.12835e-120	FALSE
ABI3	-0.0416125	8.08594e-05	FALSE
ABI3BP	-0.0468991	8.86537e-06	FALSE
ABL1	-0.145159	1.98973e-43	FALSE
ABL2	0.151076	6.20165e-47	FALSE
ABLIM1	-0.0661475	3.6074e-10	FALSE
ABLIM2	-0.116637	1.53836e-28	FALSE
ABLIM3	-0.0399248	0.000155671	FALSE
ABO	-0.0535305	3.93144e-07	FALSE
ABP1	0.0453731	1.72014e-05	FALSE
ABR	-0.118263	2.67385e-29	FALSE
ABRA	-0.00734433	0.486794	FALSE
ABT1	0.274289	1.60914e-154	FALSE
ABTB1	-0.0965742	4.9231e-20	FALSE
ABTB2	-0.0263217	0.0126763	FALSE
ACAA1	-0.270239	7.09494e-150	FALSE
ACAA2	-0.151792	2.28159e-47	FALSE
ACACA	0.216568	1.15766e-95	FALSE
ACACB	-0.271532	2.38288e-151	FALSE
ACAD10	-0.242851	1.55029e-120	FALSE
ACAD11	-0.260159	1.15849e-138	FALSE
ACAD8	-0.331958	1.23217e-229	FALSE
ACAD9	0.0672077	1.87982e-10	FALSE
ACADL	-0.234792	1.42172e-112	FALSE
ACADM	-0.145153	2.0056e-43	FALSE
ACADS	-0.165902	2.32522e-56	FALSE
ACADSB	-0.185295	4.31599e-70	FALSE
ACADVL	-0.283711	0	FALSE
ACAN	0.117052	9.86732e-29	FALSE
ACAP1	0.052008	8.31671e-07	FALSE
ACAP2	0.147629	7.12431e-45	FALSE
ACAP3	0.0398254	0.000161674	FALSE
ACAT1	-0.246423	3.67118e-124	FALSE
ACAT2	0.221738	2.61959e-100	FALSE
ACBD3	0.273335	2.02885e-153	FALSE
ACBD4	-0.384247	0	FALSE
ACBD5	-0.158913	8.39814e-52	FALSE
ACBD6	0.177131	4.07983e-64	FALSE
ACBD7	-0.00343088	0.745288	FALSE
ACCN1	-0.0190272	0.0715808	FALSE
ACCN2	0.118527	2.00633e-29	FALSE
ACCN3	-0.00772889	0.464271	FALSE
ACCN4	0.114786	1.09475e-27	FALSE
ACCN5	0.102531	2.16035e-22	FALSE
ACCS	-0.25174	1.14029e-129	FALSE
ACCSL	-0.0131939	0.211542	FALSE
ACD	0.0181523	0.0856291	FALSE
ACE	0.0475067	6.77062e-06	FALSE
ACE2	0.0488126	3.75244e-06	FALSE
ACER1	-0.034699	0.00101436	FALSE
ACER2	0.0676954	1.38816e-10	FALSE
ACER3	0.121347	9.0387e-31	FALSE
ACHE	0.0322208	0.00227575	FALSE
ACIN1	-0.0830838	3.26006e-15	FALSE
ACLY	0.105045	1.98163e-23	FALSE
ACMSD	-0.0803546	2.52091e-14	FALSE
ACN9	0.111173	4.59977e-26	FALSE
ACO1	-0.171505	3.65926e-60	FALSE
ACO2	-0.176766	7.43458e-64	FALSE
ACOT1	-0.182426	5.8622e-68	FALSE
ACOT11	0.0342218	0.00118993	FALSE
ACOT12	-0.158377	1.84225e-51	FALSE
ACOT13	-0.00477123	0.651432	FALSE
ACOT2	-0.114706	1.19029e-27	FALSE
ACOT4	0.104164	4.60686e-23	FALSE
ACOT6	-0.105625	1.13335e-23	FALSE
ACOT7	0.224615	6.0503e-103	FALSE
ACOT8	0.0656048	5.01669e-10	FALSE
ACOT9	0.147249	1.19302e-44	FALSE
ACOX1	-0.0276455	0.00884085	FALSE
ACOX2	-0.242898	1.38957e-120	FALSE
ACOX3	-0.0433919	3.94708e-05	FALSE
ACOXL	0.107931	1.18933e-24	FALSE
ACP1	0.124901	1.63711e-32	FALSE
ACP2	0.0132266	0.210413	FALSE
ACP5	0.206084	1.30406e-86	FALSE
ACP6	-0.104764	2.59711e-23	FALSE
ACPL2	-0.0157168	0.136684	FALSE
ACPP	0.109768	1.90599e-25	FALSE
ACPT	0.0094861	0.369066	FALSE
ACR	-0.148787	1.46517e-45	FALSE
ACRBP	-0.141305	3.19808e-41	FALSE
ACRC	-0.129439	8.2097e-35	FALSE
ACRV1	0.132555	1.93572e-36	FALSE
ACSBG1	-0.0546057	2.28801e-07	FALSE
ACSBG2	0.0318642	0.00254562	FALSE
ACSF2	0.0199913	0.0583456	FALSE
ACSF3	-0.223085	1.54311e-101	FALSE
ACSL1	-0.0508829	1.42812e-06	FALSE
ACSL3	0.110767	6.94995e-26	FALSE
ACSL4	0.0714952	1.21602e-11	FALSE
ACSL5	0.0820973	6.88155e-15	FALSE
ACSL6	-0.058269	3.35229e-08	FALSE
ACSM1	-0.211679	2.21588e-91	FALSE
ACSM2A	-0.136578	1.34051e-38	FALSE
ACSM2B	-0.126517	2.53825e-33	FALSE
ACSM3	-0.0728699	4.8819e-12	FALSE
ACSM4	0.072685	5.525e-12	FALSE
ACSM5	-0.23351	2.46224e-111	FALSE
ACSS1	-0.158438	1.68546e-51	FALSE
ACSS2	0.132826	1.39159e-36	FALSE
ACSS3	-0.2067	3.95424e-87	FALSE
ACTA1	0.0887343	3.81213e-17	FALSE
ACTA2	0.0807424	1.93523e-14	FALSE
ACTB	0.284781	6.34043e-167	FALSE
ACTBL2	0.129231	1.05107e-34	FALSE
ACTC1	0.00116016	0.912527	FALSE
ACTG1	0.146301	4.29873e-44	FALSE
ACTG2	0.211342	4.33475e-91	FALSE
ACTL6A	0.444812	0	FALSE
ACTL6B	-0.0408924	0.000107254	FALSE
ACTL7A	-0.00634275	0.548121	FALSE
ACTL7B	-0.00430181	0.68377	FALSE
ACTL8	0.329207	1.17398e-225	FALSE
ACTL9	0.0232248	0.0278519	FALSE
ACTN1	0.256055	3.08935e-134	FALSE
ACTN2	0.0712789	1.40167e-11	FALSE
ACTN3	0.0920366	2.47677e-18	FALSE
ACTN4	0.218829	0	FALSE
ACTR10	-0.147473	8.80732e-45	FALSE
ACTR1A	-0.0528445	5.52405e-07	FALSE
ACTR1B	-0.240865	1.51588e-118	FALSE
ACTR2	0.269226	9.99504e-149	FALSE
ACTR3	0.359996	1.36518e-272	FALSE
ACTR3B	0.0116819	0.268662	FALSE
ACTR3C	0.0444454	2.54864e-05	FALSE
ACTR5	0.286383	7.24545e-169	FALSE
ACTR6	-0.0313965	0.00294373	FALSE
ACTR8	-0.159055	6.82188e-52	FALSE
ACTRT1	0.0459321	1.35248e-05	FALSE
ACTRT2	0.0683325	9.31139e-11	FALSE
ACVR1	-0.00695153	0.510395	FALSE
ACVR1B	0.0779269	1.46994e-13	FALSE
ACVR1C	0.140212	1.31635e-40	FALSE
ACVR2A	-0.0288432	0.00630225	FALSE
ACVR2B	-0.0317962	0.00260023	FALSE
ACVRL1	-0.0139548	0.186371	FALSE
ACY1	-0.140171	1.38802e-40	FALSE
ACY3	-0.0244963	0.0203508	FALSE
ACYP1	-0.0143544	0.174071	FALSE
ACYP2	-0.221574	3.69673e-100	FALSE
ADA	0.237174	6.7703e-115	FALSE
ADAD1	0.0882717	5.54702e-17	FALSE
ADAD2	0.0665499	2.82015e-10	FALSE
ADAL	-0.246713	1.85313e-124	FALSE
ADAM10	0.0242274	0.0217707	FALSE
ADAM11	-0.00397268	0.706798	FALSE
ADAM12	0.329346	7.40629e-226	FALSE
ADAM15	0.265005	5.42285e-144	FALSE
ADAM17	0.295084	1.22003e-179	FALSE
ADAM18	0.0693816	4.78685e-11	FALSE
ADAM19	0.325136	7.64821e-220	FALSE
ADAM2	0.0346739	0.00102297	FALSE
ADAM20	-0.115849	3.56155e-28	FALSE
ADAM21	-0.0439104	3.18635e-05	FALSE
ADAM21P1	-0.0336746	0.00142555	FALSE
ADAM22	-0.121558	7.14703e-31	FALSE
ADAM23	0.193248	3.45143e-76	FALSE
ADAM28	0.0425845	5.48363e-05	FALSE
ADAM29	0.04362	3.59336e-05	FALSE
ADAM30	0.0369952	0.000458094	FALSE
ADAM32	0.163464	9.53335e-55	FALSE
ADAM33	0.133187	8.95991e-37	FALSE
ADAM3A	0.0850234	7.31387e-16	FALSE
ADAM5P	0.0738048	2.59928e-12	FALSE
ADAM6	0.238693	2.16922e-116	FALSE
ADAM7	-0.0574563	5.18567e-08	FALSE
ADAM8	0.301177	2.06335e-187	FALSE
ADAM9	0.146623	2.78685e-44	FALSE
ADAMDEC1	0.289417	1.40127e-172	FALSE
ADAMTS1	0.0151988	0.150092	FALSE
ADAMTS10	-0.138977	6.42604e-40	FALSE
ADAMTS12	0.338538	2.54107e-239	FALSE
ADAMTS13	-0.181031	6.19701e-67	FALSE
ADAMTS14	0.268258	1.24003e-147	FALSE
ADAMTS15	-0.0223697	0.034144	FALSE
ADAMTS16	0.207788	4.75569e-88	FALSE
ADAMTS17	0.045226	1.83168e-05	FALSE
ADAMTS18	-0.0124567	0.238188	FALSE
ADAMTS19	0.051924	8.66294e-07	FALSE
ADAMTS2	0.270812	1.57877e-150	FALSE
ADAMTS20	0.219884	1.25463e-98	FALSE
ADAMTS3	-0.105089	1.90062e-23	FALSE
ADAMTS4	0.203853	9.51605e-85	FALSE
ADAMTS5	-0.0312767	0.00305451	FALSE
ADAMTS6	0.173195	2.45713e-61	FALSE
ADAMTS7	0.240169	7.46886e-118	FALSE
ADAMTS8	-0.00804986	0.445926	FALSE
ADAMTS9	-0.13613	2.35115e-38	FALSE
ADAMTSL1	0.0353264	0.000819948	FALSE
ADAMTSL2	-0.0965713	4.93611e-20	FALSE
ADAMTSL3	-0.118772	1.53826e-29	FALSE
ADAMTSL4	0.158384	1.82322e-51	FALSE
ADAMTSL5	0.205261	6.38329e-86	FALSE
ADAP1	0.0152801	0.147926	FALSE
ADAP2	0.114872	9.99333e-28	FALSE
ADAR	0.27034	5.44342e-150	FALSE
ADARB1	-0.0876894	8.8694e-17	FALSE
ADARB2	-0.0366212	0.000523003	FALSE
ADAT1	0.0889623	3.16645e-17	FALSE
ADAT2	0.125033	1.40647e-32	FALSE
ADAT3	0.124175	3.75092e-32	FALSE
ADC	-0.202687	8.78367e-84	FALSE
ADCK1	-0.0866216	2.08078e-16	FALSE
ADCK2	0.0218937	0.038146	FALSE
ADCK4	-0.108972	4.23031e-25	FALSE
ADCK5	0.216326	1.89641e-95	FALSE
ADCY1	-0.0994663	3.67406e-21	FALSE
ADCY10	0.0579544	3.97168e-08	FALSE
ADCY2	-0.06153	5.4907e-09	FALSE
ADCY3	0.264484	2.05258e-143	FALSE
ADCY4	-0.127908	5.00755e-34	FALSE
ADCY5	-0.0381046	0.000307033	FALSE
ADCY6	-0.149898	3.17894e-46	FALSE
ADCY7	0.195662	4.2887e-78	FALSE
ADCY8	-0.0945021	3.01595e-19	FALSE
ADCY9	-0.15481	3.20075e-49	FALSE
ADCYAP1	0.0613581	6.05435e-09	FALSE
ADCYAP1R1	-0.0295174	0.00518191	FALSE
ADD1	-0.318487	1.53589e-210	FALSE
ADD2	0.0620921	3.98165e-09	FALSE
ADD3	-0.104101	4.89557e-23	FALSE
ADH1A	0.0168785	0.109981	FALSE
ADH1B	0.0221208	0.0361896	FALSE
ADH1C	0.151777	2.33166e-47	FALSE
ADH4	0.100647	1.24534e-21	FALSE
ADH5	-0.0633374	1.93447e-09	FALSE
ADH6	0.0570628	6.39205e-08	FALSE
ADH7	0.26975	2.54896e-149	FALSE
ADHFE1	-0.349833	1.64934e-256	FALSE
ADI1	-0.0225768	0.0325181	FALSE
ADIG	-0.269928	1.59927e-149	FALSE
ADIPOQ	0.0434477	3.85758e-05	FALSE
ADIPOR1	0.279728	6.97723e-161	FALSE
ADIPOR2	0.115705	4.14524e-28	FALSE
ADK	0.0612228	6.53707e-09	FALSE
ADM	0.0857907	4.01143e-16	FALSE
ADM2	-0.0141015	0.181781	FALSE
ADNP	0.188137	3.07417e-72	FALSE
ADNP2	0.092463	1.7276e-18	FALSE
ADO	0.0242545	0.0216238	FALSE
ADORA1	-0.106623	4.29479e-24	FALSE
ADORA2A	0.020399	0.0533951	FALSE
ADORA2B	0.342262	6.5638e-245	FALSE
ADORA3	0.0213145	0.0435476	FALSE
ADPGK	0.0860296	3.32368e-16	FALSE
ADPRH	-0.0726135	5.79527e-12	FALSE
ADPRHL1	0.222525	5.02139e-101	FALSE
ADPRHL2	0.0229282	0.0299106	FALSE
ADRA1A	-0.105123	1.83903e-23	FALSE
ADRA1B	-0.139666	2.65892e-40	FALSE
ADRA1D	0.083684	2.06033e-15	FALSE
ADRA2A	0.0627114	2.78557e-09	FALSE
ADRA2B	0.0172706	0.101962	FALSE
ADRA2C	-0.00880467	0.404451	FALSE
ADRB1	0.0220207	0.0370411	FALSE
ADRB2	-0.0475281	6.70623e-06	FALSE
ADRB3	0.107525	1.77422e-24	FALSE
ADRBK1	0.142901	3.9703e-42	FALSE
ADRBK2	-0.0359147	0.000669606	FALSE
ADRM1	0.330272	3.42189e-227	FALSE
ADSL	0.124246	3.45856e-32	FALSE
ADSS	0.189235	4.45366e-73	FALSE
ADSSL1	-0.106572	4.51684e-24	FALSE
AEBP1	0.158514	1.87965e-51	FALSE
AEBP2	0.0466757	9.78095e-06	FALSE
AEN	-0.0993089	4.23978e-21	FALSE
AES	-0.288051	6.67047e-171	FALSE
AFAP1	0.0816392	9.70683e-15	FALSE
AFAP1L1	0.0442438	2.77318e-05	FALSE
AFAP1L2	-0.0963264	6.12737e-20	FALSE
AFARP1	0.0543155	2.65062e-07	FALSE
AFF1	-0.311315	9.11076e-201	FALSE
AFF2	-0.120708	1.8384e-30	FALSE
AFF3	-0.166283	1.29342e-56	FALSE
AFF4	-0.180518	1.46689e-66	FALSE
AFG3L1	0.0158239	0.134029	FALSE
AFG3L2	0.00388078	0.713278	FALSE
AFM	-0.0338779	0.00133339	FALSE
AFMID	0.0228172	0.0307143	FALSE
AFP	0.110538	8.76831e-26	FALSE
AFTPH	0.00389484	0.712285	FALSE
AG2	0.0458177	1.42103e-05	FALSE
AGA	-0.15087	8.26393e-47	FALSE
AGAP1	0.0926557	1.46729e-18	FALSE
AGAP11	-0.0675953	1.47754e-10	FALSE
AGAP2	-0.0335517	0.00148406	FALSE
AGAP3	0.077157	2.54293e-13	FALSE
AGAP4	-0.113848	2.92167e-27	FALSE
AGAP5	-0.0419503	7.07143e-05	FALSE
AGAP6	0.0152387	0.149026	TRUE
AGAP7	-0.0487362	3.88579e-06	FALSE
AGAP8	-0.0127842	0.226073	FALSE
AGBL1	0.156366	3.42394e-50	FALSE
AGBL2	-0.0444542	2.53924e-05	FALSE
AGBL3	-0.204827	1.4722e-85	FALSE
AGBL4	-0.198411	2.7073e-80	FALSE
AGBL5	-0.0314713	0.00287647	FALSE
AGER	-0.110778	6.87278e-26	FALSE
AGFG1	0.159922	1.90099e-52	FALSE
AGFG2	-0.122541	2.37942e-31	FALSE
AGGF1	-0.189945	1.26936e-73	FALSE
AGK	0.0670599	2.05986e-10	FALSE
AGL	-0.00499315	0.636366	FALSE
AGMAT	0.097893	1.522e-20	FALSE
AGPAT1	-0.133508	6.04702e-37	FALSE
AGPAT2	0.0948715	2.18939e-19	FALSE
AGPAT3	-0.162102	7.41561e-54	FALSE
AGPAT4	-0.02315	0.0283595	FALSE
AGPAT5	-0.0999071	2.45735e-21	FALSE
AGPAT6	-0.0456923	1.49994e-05	FALSE
AGPAT9	-0.0853006	5.89077e-16	FALSE
AGPHD1	0.0951924	1.65595e-19	FALSE
AGPS	0.129569	7.03449e-35	FALSE
AGR2	0.164844	1.17314e-55	FALSE
AGR3	0.168684	3.12287e-58	FALSE
AGRN	0.0464907	1.06071e-05	FALSE
AGRP	0.0049697	0.637951	FALSE
AGT	-0.0860755	3.20551e-16	FALSE
AGTPBP1	0.0203332	0.0541705	FALSE
AGTR1	-0.0631597	2.14622e-09	FALSE
AGTR2	0.193979	9.19607e-77	FALSE
AGTRAP	0.0511903	1.23338e-06	FALSE
AGXT	-0.0125422	0.234981	FALSE
AGXT2	-0.105323	1.51661e-23	FALSE
AGXT2L1	-0.147724	6.26256e-45	FALSE
AGXT2L2	-0.282343	5.40578e-164	FALSE
AHCTF1	0.200813	3.03896e-82	FALSE
AHCY	0.180338	1.98386e-66	FALSE
AHCYL1	-0.161405	2.10133e-53	FALSE
AHCYL2	-0.142566	6.16495e-42	FALSE
AHDC1	-0.0896204	1.84841e-17	FALSE
AHI1	-0.158258	2.19344e-51	FALSE
AHNAK	-0.00753221	0.47571	FALSE
AHNAK2	0.145937	7.0134e-44	FALSE
AHR	0.188226	2.62945e-72	FALSE
AHRR	0.171572	3.29054e-60	FALSE
AHSA1	0.215023	2.67731e-94	FALSE
AHSA2	-0.118983	1.22173e-29	FALSE
AHSG	0.143543	1.7038e-42	FALSE
AHSP	-0.0750219	1.13073e-12	FALSE
AICDA	0.119836	4.80699e-30	FALSE
AIDA	0.148388	2.52976e-45	FALSE
AIF1	0.00442946	0.674915	FALSE
AIF1L	-0.191223	1.3079e-74	FALSE
AIFM1	0.0812334	1.31428e-14	FALSE
AIFM2	0.0579355	4.01234e-08	FALSE
AIFM3	0.0772613	2.36169e-13	FALSE
AIG1	-0.200744	3.46122e-82	FALSE
AIM1	0.112717	9.44427e-27	FALSE
AIM1L	0.361869	1.27504e-275	FALSE
AIM2	0.298264	1.13129e-183	FALSE
AIMP1	-0.0366982	0.00050898	FALSE
AIMP2	0.217706	1.12425e-96	FALSE
AIP	-0.151774	2.33949e-47	FALSE
AIPL1	0.104455	3.49075e-23	FALSE
AIRE	0.00604949	0.566774	FALSE
AJAP1	-0.199179	6.47926e-81	FALSE
AK1	-0.140589	8.09507e-41	FALSE
AK2	0.0642357	1.1395e-09	FALSE
AK3	-0.192891	6.56902e-76	FALSE
AK3L1	0.188656	1.23612e-72	FALSE
AK5	-0.072539	6.09076e-12	FALSE
AK7	-0.0144198	0.17212	FALSE
AKAP1	0.0461137	1.25012e-05	FALSE
AKAP10	-0.122073	4.02079e-31	FALSE
AKAP11	-0.165238	6.4299e-56	FALSE
AKAP12	-0.09162	3.51587e-18	FALSE
AKAP13	-0.101843	4.11326e-22	FALSE
AKAP14	0.119347	8.21168e-30	FALSE
AKAP2	-0.0452957	1.77799e-05	FALSE
AKAP3	-0.161177	2.95112e-53	FALSE
AKAP4	0.0253057	0.0165529	FALSE
AKAP5	-0.0100914	0.339303	FALSE
AKAP6	-0.189262	4.24732e-73	FALSE
AKAP7	-0.262011	1.09834e-140	FALSE
AKAP8	0.0263834	0.012469	FALSE
AKAP8L	-0.090423	9.53687e-18	FALSE
AKAP9	-0.100679	1.20917e-21	FALSE
AKD1	-0.247057	8.21482e-125	FALSE
AKIRIN1	0.0967629	4.16606e-20	FALSE
AKIRIN2	0.112855	8.19197e-27	FALSE
AKNA	-0.0914049	4.21064e-18	FALSE
AKNAD1	0.125037	1.40088e-32	FALSE
AKR1A1	-0.0624171	3.30231e-09	FALSE
AKR1B1	0.0038341	0.716576	FALSE
AKR1B10	0.317678	2.00698e-209	FALSE
AKR1B15	0.294031	2.57649e-178	FALSE
AKR1C1	0.148782	1.47515e-45	FALSE
AKR1C2	0.214633	5.90522e-94	FALSE
AKR1C3	0.138028	2.15211e-39	FALSE
AKR1C4	0.104361	3.81855e-23	FALSE
AKR1CL1	0.0977836	1.67865e-20	FALSE
AKR1D1	0.0693703	4.82157e-11	FALSE
AKR1E2	0.244597	2.6618e-122	FALSE
AKR7A2	-0.123471	8.33883e-32	FALSE
AKR7A3	0.0134685	0.202188	FALSE
AKR7L	-0.0309456	0.00338061	FALSE
AKT1	0.0238005	0.0242024	FALSE
AKT1S1	0.129903	4.72848e-35	FALSE
AKT2	-0.121369	8.82615e-31	FALSE
AKT3	-0.219523	2.64909e-98	FALSE
AKTIP	-0.229488	1.69699e-107	FALSE
ALAD	-0.277051	9.86667e-158	FALSE
ALAS1	0.147054	1.55583e-44	FALSE
ALAS2	-0.100176	1.92084e-21	FALSE
ALB	-0.103194	1.15755e-22	FALSE
ALCAM	-0.0352404	0.000844379	FALSE
ALDH16A1	0.121924	4.75419e-31	FALSE
ALDH18A1	0.127365	9.45165e-34	FALSE
ALDH1A1	-0.0859994	3.4039e-16	FALSE
ALDH1A2	0.0028204	0.789428	FALSE
ALDH1A3	0.0809063	1.67627e-14	FALSE
ALDH1B1	0.117499	6.10068e-29	FALSE
ALDH1L1	-0.152781	5.6924e-48	FALSE
ALDH1L2	0.260232	9.65591e-139	FALSE
ALDH2	-0.0945631	2.86064e-19	FALSE
ALDH3A1	0.215113	2.23087e-94	FALSE
ALDH3A2	-0.177979	1.00763e-64	FALSE
ALDH3B1	0.0146585	0.165128	FALSE
ALDH3B2	0.29247	2.30454e-176	FALSE
ALDH4A1	-0.0474587	6.91703e-06	FALSE
ALDH5A1	-0.218419	2.59557e-97	FALSE
ALDH6A1	-0.220709	2.25438e-99	FALSE
ALDH7A1	-0.190975	2.03229e-74	FALSE
ALDH8A1	-0.090746	7.29526e-18	FALSE
ALDH9A1	-0.268189	1.48075e-147	FALSE
ALDOA	0.135294	6.66964e-38	FALSE
ALDOB	-0.0631122	2.20654e-09	FALSE
ALDOC	0.126074	4.24359e-33	FALSE
ALG1	0.0059253	0.574764	FALSE
ALG10	0.213993	2.14846e-93	FALSE
ALG10B	-0.0984374	9.33153e-21	FALSE
ALG11	0.123138	1.21506e-31	FALSE
ALG12	-0.0656919	4.7589e-10	FALSE
ALG13	-0.155973	6.03433e-50	FALSE
ALG14	-0.117852	4.17113e-29	FALSE
ALG1L	0.27641	5.53491e-157	FALSE
ALG1L2	0.157157	1.08922e-50	FALSE
ALG2	-0.124476	2.66144e-32	FALSE
ALG3	0.427239	0	FALSE
ALG5	-0.136923	8.68876e-39	FALSE
ALG6	0.206285	8.84423e-87	FALSE
ALG8	0.0984333	9.36552e-21	FALSE
ALG9	-0.180171	2.6257e-66	FALSE
ALK	-0.100668	1.22255e-21	FALSE
ALKBH1	0.00834594	0.429376	FALSE
ALKBH2	0.0475248	6.71617e-06	FALSE
ALKBH3	-0.00576537	0.585131	FALSE
ALKBH4	-0.146075	5.83105e-44	FALSE
ALKBH5	-0.142283	8.93311e-42	FALSE
ALKBH6	0.142093	1.14573e-41	FALSE
ALKBH7	-0.186834	2.99338e-71	FALSE
ALKBH8	-0.164222	3.02478e-55	FALSE
ALLC	-0.0249332	0.0182158	FALSE
ALMS1	0.0527484	5.79172e-07	FALSE
ALMS1P	-0.113902	2.76204e-27	FALSE
ALOX12	0.100034	2.18782e-21	FALSE
ALOX12B	0.0622591	3.61728e-09	FALSE
ALOX12P2	0.0331361	0.00169875	FALSE
ALOX15	0.29171	2.03722e-175	FALSE
ALOX15B	0.0442013	2.82281e-05	FALSE
ALOX5	0.0126366	0.231477	FALSE
ALOX5AP	0.0847352	9.15211e-16	FALSE
ALOXE3	0.183707	6.60764e-69	FALSE
ALPI	0.0164919	0.118368	FALSE
ALPK1	-0.05091	1.40981e-06	FALSE
ALPK2	0.180349	1.94922e-66	FALSE
ALPK3	-0.0481191	5.14322e-06	FALSE
ALPL	0.0718846	9.40605e-12	FALSE
ALPP	0.302013	1.7106e-188	FALSE
ALPPL2	0.278698	1.14831e-159	FALSE
ALS2	0.0341186	0.0012314	FALSE
ALS2CL	0.012563	0.234208	FALSE
ALS2CR11	0.0573551	5.47282e-08	FALSE
ALS2CR12	-0.160365	9.86355e-53	FALSE
ALS2CR4	0.148873	1.30353e-45	FALSE
ALS2CR8	-0.346344	4.00569e-251	FALSE
ALX1	0.188272	2.42713e-72	FALSE
ALX3	-0.00358008	0.73462	FALSE
ALX4	0.0392401	0.000201659	FALSE
AMAC1	0.013971	0.185859	FALSE
AMAC1L2	-0.0436032	3.61838e-05	FALSE
AMAC1L3	-0.0261852	0.0131456	FALSE
AMACR	-0.0174561	0.0983347	FALSE
AMBN	0.0310798	0.00324476	FALSE
AMBP	0.0481119	5.15985e-06	FALSE
AMBRA1	-0.132722	1.58085e-36	FALSE
AMD1	0.0217581	0.039357	FALSE
AMDHD1	-0.0309398	0.00338656	FALSE
AMDHD2	-0.0681492	1.04489e-10	FALSE
AMELX	0.0486181	4.10107e-06	FALSE
AMELY	-0.0734418	3.32295e-12	FALSE
AMFR	-0.165908	2.30267e-56	FALSE
AMH	0.027059	0.0103895	FALSE
AMHR2	0.0692703	5.13931e-11	FALSE
AMICA1	0.0212561	0.0441265	FALSE
AMIGO1	-0.217975	6.47436e-97	FALSE
AMIGO2	0.185171	5.34784e-70	FALSE
AMIGO3	-0.0736929	2.80395e-12	FALSE
AMMECR1	0.341204	2.58006e-243	FALSE
AMMECR1L	0.198137	4.49778e-80	FALSE
AMN	0.0981183	1.24344e-20	FALSE
AMN1	-0.146004	6.40873e-44	FALSE
AMOT	-0.162117	7.24822e-54	FALSE
AMOTL1	-0.0337135	0.00140748	FALSE
AMOTL2	-0.0362763	0.000590374	FALSE
AMPD1	0.174085	5.85192e-62	FALSE
AMPD2	0.0296142	0.00503672	FALSE
AMPD3	-0.07859	9.12944e-14	FALSE
AMPH	0.0689805	6.18084e-11	FALSE
AMT	-0.255652	8.33237e-134	FALSE
AMTN	0.157149	1.10193e-50	FALSE
AMY1A	-0.027301	0.00972338	FALSE
AMY2A	-0.160872	4.65135e-53	FALSE
AMY2B	-0.295562	3.04544e-180	FALSE
AMZ1	0.123985	4.65632e-32	FALSE
AMZ2	0.0486304	4.07811e-06	FALSE
AMZ2P1	-0.114583	1.3538e-27	FALSE
ANAPC1	0.270042	1.18685e-149	FALSE
ANAPC10	0.02192	0.0379147	FALSE
ANAPC11	0.163951	4.56401e-55	FALSE
ANAPC13	-0.125374	9.51035e-33	FALSE
ANAPC16	-0.234858	1.22664e-112	FALSE
ANAPC2	-0.155812	7.60962e-50	FALSE
ANAPC4	-0.0746746	1.43582e-12	FALSE
ANAPC5	0.0879097	7.42907e-17	FALSE
ANAPC7	0.175491	5.98142e-63	FALSE
ANG	-0.00627595	0.552343	FALSE
ANGEL1	0.040466	0.000126514	FALSE
ANGEL2	-0.071222	1.45495e-11	FALSE
ANGPT1	-0.0430984	4.45106e-05	FALSE
ANGPT2	0.0661466	3.60944e-10	FALSE
ANGPT4	-0.192671	9.76014e-76	FALSE
ANGPTL1	-0.185957	1.37328e-70	FALSE
ANGPTL2	0.157218	9.96967e-51	FALSE
ANGPTL3	-0.0485535	4.22358e-06	FALSE
ANGPTL4	0.0223306	0.0344586	FALSE
ANGPTL5	-0.0451476	1.89391e-05	FALSE
ANGPTL6	0.00865571	0.412448	FALSE
ANGPTL7	-0.0589522	2.31259e-08	FALSE
ANK1	-0.0352582	0.000839259	FALSE
ANK2	-0.0987438	7.07674e-21	FALSE
ANK3	-0.152323	1.08443e-47	FALSE
ANKAR	-0.226079	2.66754e-104	FALSE
ANKDD1A	-0.114258	1.90477e-27	FALSE
ANKFN1	0.129939	4.52989e-35	FALSE
ANKFY1	-0.206321	8.24285e-87	FALSE
ANKH	-0.0523783	6.94427e-07	FALSE
ANKHD1	-0.193515	2.13056e-76	TRUE
ANKIB1	0.10753	1.76633e-24	FALSE
ANKK1	0.046106	1.25432e-05	FALSE
ANKLE1	0.177884	1.17932e-64	FALSE
ANKLE2	0.133269	8.10188e-37	FALSE
ANKMY1	-0.192055	2.95145e-75	FALSE
ANKMY2	-0.216154	2.69172e-95	FALSE
ANKRA2	-0.286017	2.01343e-168	FALSE
ANKRD1	0.165241	6.40189e-56	FALSE
ANKRD10	-0.0877474	8.46568e-17	FALSE
ANKRD11	-0.0197595	0.0613267	FALSE
ANKRD12	-0.101901	3.89594e-22	FALSE
ANKRD13A	-0.108134	9.73051e-25	FALSE
ANKRD13B	0.181317	3.82378e-67	FALSE
ANKRD13C	-0.00173097	0.869811	FALSE
ANKRD13D	0.0963269	6.12487e-20	FALSE
ANKRD16	0.00734847	0.486548	FALSE
ANKRD17	0.0189423	0.0728544	FALSE
ANKRD19	0.00575095	0.586069	FALSE
ANKRD2	0.0856878	4.3494e-16	FALSE
ANKRD20A3	-0.104322	3.96234e-23	FALSE
ANKRD20A4	-0.0702848	2.67829e-11	FALSE
ANKRD20B	-0.107338	2.13311e-24	FALSE
ANKRD22	0.253229	3.09925e-131	FALSE
ANKRD23	0.048092	5.20648e-06	FALSE
ANKRD24	-0.312452	2.67686e-202	FALSE
ANKRD26	0.028861	0.00627006	FALSE
ANKRD26P1	0.0968272	3.93522e-20	FALSE
ANKRD27	0.243015	1.06052e-120	FALSE
ANKRD28	-0.0457799	1.44436e-05	FALSE
ANKRD29	0.0550094	1.86229e-07	FALSE
ANKRD30A	0.0332746	0.0016242	FALSE
ANKRD30B	-0.0971984	2.82998e-20	FALSE
ANKRD31	0.00793044	0.452703	FALSE
ANKRD32	0.150759	9.63411e-47	FALSE
ANKRD33	0.145307	1.6334e-43	FALSE
ANKRD34A	-0.0227051	0.0315445	FALSE
ANKRD34B	0.169133	1.54711e-58	FALSE
ANKRD34C	-0.022648	0.0319742	FALSE
ANKRD35	0.141933	1.41232e-41	FALSE
ANKRD36	-0.023849	0.0239149	FALSE
ANKRD36B	0.0541695	2.85341e-07	FALSE
ANKRD36BP1	0.128423	2.73306e-34	FALSE
ANKRD37	-0.0579244	4.03618e-08	FALSE
ANKRD39	0.103251	1.09662e-22	FALSE
ANKRD40	0.0650796	6.8859e-10	FALSE
ANKRD42	-0.290921	1.94075e-174	FALSE
ANKRD43	-0.12819	3.5967e-34	FALSE
ANKRD44	-0.0498593	2.31329e-06	FALSE
ANKRD45	-0.0147118	0.163596	FALSE
ANKRD46	-0.0204572	0.0527184	FALSE
ANKRD49	0.0313822	0.00295676	FALSE
ANKRD5	0.233776	1.36634e-111	FALSE
ANKRD50	0.0849454	7.77217e-16	FALSE
ANKRD52	0.103047	1.32994e-22	FALSE
ANKRD53	-0.121868	5.05798e-31	FALSE
ANKRD54	-0.0876035	9.50281e-17	FALSE
ANKRD55	-0.0829192	3.69522e-15	FALSE
ANKRD56	0.0278551	0.00833943	FALSE
ANKRD57	0.247357	4.04326e-125	FALSE
ANKRD58	0.116055	2.8588e-28	FALSE
ANKRD6	-0.151114	5.8778e-47	FALSE
ANKRD7	-0.091099	5.43711e-18	FALSE
ANKRD9	0.211794	1.76071e-91	FALSE
ANKS1A	0.159055	6.81748e-52	FALSE
ANKS1B	-0.215129	2.16386e-94	FALSE
ANKS3	-0.212636	3.27646e-92	FALSE
ANKS4B	0.0700247	3.16822e-11	FALSE
ANKS6	-0.0337434	0.0013937	FALSE
ANKZF1	0.000540102	0.959214	FALSE
ANLN	0.448357	0	FALSE
ANO1	0.106028	7.66564e-24	FALSE
ANO10	-0.0718565	9.5827e-12	FALSE
ANO2	-0.013081	0.215477	FALSE
ANO3	-0.0192854	0.0678147	FALSE
ANO4	-0.0911806	5.07888e-18	FALSE
ANO5	-0.185994	1.28881e-70	FALSE
ANO6	0.00352781	0.738352	FALSE
ANO7	-0.0128218	0.22471	FALSE
ANO8	0.0191023	0.0704681	FALSE
ANO9	0.169642	6.96043e-59	FALSE
ANP32A	-0.059157	2.06734e-08	FALSE
ANP32B	0.114843	1.03089e-27	FALSE
ANP32C	0.00936851	0.375031	FALSE
ANP32D	-0.000370902	0.971985	FALSE
ANP32E	0.136335	1.81848e-38	FALSE
ANPEP	0.0441069	2.93633e-05	FALSE
ANTXR1	0.159434	3.90545e-52	FALSE
ANTXR2	0.0524213	6.79992e-07	FALSE
ANTXRL	0.0182411	0.0841091	FALSE
ANUBL1	-0.166629	7.59593e-57	FALSE
ANXA1	0.0324546	0.00211337	FALSE
ANXA10	0.210987	8.76352e-91	FALSE
ANXA11	0.0547316	2.14608e-07	FALSE
ANXA13	0.092504	1.66873e-18	FALSE
ANXA2	0.23804	9.53326e-116	FALSE
ANXA2P1	0.267234	1.75491e-146	FALSE
ANXA2P2	0.275621	0	FALSE
ANXA2P3	0.136864	9.36095e-39	FALSE
ANXA3	0.0434579	3.84149e-05	FALSE
ANXA4	0.047778	5.99666e-06	FALSE
ANXA5	-0.0717602	1.02119e-11	FALSE
ANXA6	-0.158458	1.63688e-51	FALSE
ANXA7	-0.116069	2.81722e-28	FALSE
ANXA8	0.288933	5.51053e-172	FALSE
ANXA8L1	0.177236	3.43637e-64	FALSE
ANXA8L2	0.305455	5.53509e-193	FALSE
ANXA9	-0.0663398	3.20762e-10	FALSE
AOAH	0.0799059	3.50618e-14	FALSE
AOC2	0.0623034	3.52606e-09	FALSE
AOC3	0.0413447	8.98611e-05	FALSE
AOX1	-0.0188243	0.0746577	FALSE
AOX2P	-0.0441709	2.85893e-05	FALSE
AP1AR	0.0628453	2.57725e-09	FALSE
AP1B1	0.0508881	1.42459e-06	FALSE
AP1G1	-0.0567446	7.5622e-08	FALSE
AP1G2	0.0504262	1.77302e-06	FALSE
AP1M1	-0.0270508	0.0104129	FALSE
AP1M2	0.0398339	0.000161149	FALSE
AP1S1	0.066409	3.07455e-10	FALSE
AP1S2	-0.0777617	1.65419e-13	FALSE
AP1S3	-0.0473196	7.35906e-06	FALSE
AP2A1	0.171066	7.34419e-60	FALSE
AP2A2	-0.129987	4.27521e-35	FALSE
AP2B1	-0.132318	3.03554e-36	FALSE
AP2M1	0.101226	7.29822e-22	FALSE
AP2S1	0.234295	4.30712e-112	FALSE
AP3B1	-0.129585	6.90629e-35	FALSE
AP3B2	-0.111484	3.34924e-26	FALSE
AP3D1	-0.0107831	0.307236	FALSE
AP3M1	0.0393769	0.000191555	FALSE
AP3M2	0.0102217	0.333105	FALSE
AP3S1	0.0936523	6.27087e-19	FALSE
AP3S2	-0.258928	2.50862e-137	FALSE
AP4B1	0.0289873	0.00604595	FALSE
AP4E1	0.0788193	7.73557e-14	FALSE
AP4M1	0.0597007	1.53251e-08	FALSE
AP4S1	-0.151415	3.86664e-47	FALSE
APAF1	0.0594407	1.76897e-08	FALSE
APBA1	0.0234944	0.0260879	FALSE
APBA2	0.057205	5.9275e-08	FALSE
APBA3	0.0130501	0.216562	FALSE
APBB1	-0.291553	3.19856e-175	FALSE
APBB1IP	-0.0232776	0.0274982	FALSE
APBB2	-0.13077	1.6746e-35	FALSE
APBB3	-0.30943	3.04262e-198	FALSE
APC	-0.0992349	4.53483e-21	FALSE
APC2	0.0554447	1.48917e-07	FALSE
APCDD1	0.129103	1.22379e-34	FALSE
APCDD1L	0.254689	8.81421e-133	FALSE
APCS	0.0098257	0.352173	FALSE
APEH	-0.173902	7.86536e-62	FALSE
APEX1	0.0593204	1.89003e-08	FALSE
APEX2	0.393059	0	FALSE
APH1A	0.221277	6.88762e-100	FALSE
APH1B	-0.390782	0	FALSE
API5	0.0919117	2.75168e-18	FALSE
APIP	-0.123993	4.60997e-32	FALSE
APITD1	-0.041273	9.24296e-05	FALSE
APLF	0.0935315	6.95481e-19	FALSE
APLN	0.0677306	1.35798e-10	FALSE
APLNR	-0.0514416	1.09339e-06	FALSE
APLP1	0.0973101	2.56228e-20	FALSE
APLP2	-0.214688	0	FALSE
APOA1	-0.0194647	0.0652975	FALSE
APOA1BP	0.171953	1.79197e-60	FALSE
APOA2	0.0386439	0.000251801	FALSE
APOA4	0.036363	0.000572716	FALSE
APOA5	0.0794049	5.05663e-14	FALSE
APOB	0.0225255	0.0329144	FALSE
APOB48R	0.0538826	3.29649e-07	FALSE
APOBEC1	0.173597	1.2859e-61	FALSE
APOBEC2	-0.073215	3.87196e-12	FALSE
APOBEC3A	0.303871	6.56594e-191	FALSE
APOBEC3B	0.374077	7.2329e-296	FALSE
APOBEC3C	0.0740998	2.12695e-12	FALSE
APOBEC3D	0.0689595	6.26377e-11	FALSE
APOBEC3F	-0.0263073	0.012725	FALSE
APOBEC3G	0.0322384	0.00226321	FALSE
APOBEC3H	0.0217604	0.0393359	FALSE
APOBEC4	0.150044	2.59656e-46	FALSE
APOC1	0.079274	5.56231e-14	FALSE
APOC1P1	0.00250569	0.812459	FALSE
APOC2	0.0985838	8.17685e-21	FALSE
APOC3	0.0479212	5.62304e-06	FALSE
APOC4	0.0136945	0.19472	FALSE
APOD	0.0477433	6.0907e-06	FALSE
APOE	-0.00396301	0.707479	FALSE
APOF	-0.0372673	0.000415676	FALSE
APOH	0.108279	8.42554e-25	FALSE
APOL1	0.177714	0	FALSE
APOL2	0.023856	0.0238735	FALSE
APOL3	0.0340865	0.00124457	FALSE
APOL4	0.209295	2.4801e-89	FALSE
APOL5	-0.0943334	3.48931e-19	FALSE
APOL6	0.114252	1.91541e-27	FALSE
APOLD1	-0.204059	6.42039e-85	FALSE
APOM	-0.245946	1.12837e-123	FALSE
APOO	-0.00427478	0.68565	FALSE
APOOL	0.0325411	0.00205603	FALSE
APP	-0.187312	0	FALSE
APPBP2	-0.0991643	4.83501e-21	FALSE
APPL1	-0.077099	2.64952e-13	FALSE
APPL2	0.0254798	0.0158228	FALSE
APRT	0.0674339	1.63356e-10	FALSE
APTX	0.134111	2.87974e-37	FALSE
AQP1	-0.126887	1.6508e-33	FALSE
AQP10	0.159567	3.20975e-52	FALSE
AQP11	-0.151116	5.86512e-47	FALSE
AQP12A	0.0491661	3.19029e-06	FALSE
AQP12B	0.0720818	8.25498e-12	FALSE
AQP2	-0.0442413	2.77606e-05	FALSE
AQP3	0.210029	5.8375e-90	TRUE
AQP4	-0.150859	8.38436e-47	FALSE
AQP5	0.0716853	1.07297e-11	FALSE
AQP6	-0.0664591	2.98163e-10	FALSE
AQP7	-0.0944743	3.08925e-19	FALSE
AQP7P1	-0.0437658	3.38321e-05	FALSE
AQP7P3	-0.0402149	0.000139336	FALSE
AQP8	-0.0576229	4.7443e-08	FALSE
AQP9	0.256253	1.89851e-134	FALSE
AQPEP	0.160695	6.05183e-53	FALSE
AQR	0.0541322	2.90761e-07	FALSE
AR	-0.0951185	1.76611e-19	FALSE
ARAF	0.0695491	4.30073e-11	FALSE
ARAP1	-0.155202	1.82486e-49	FALSE
ARAP2	-0.100161	1.94712e-21	FALSE
ARAP3	0.0653945	5.6968e-10	FALSE
ARC	-0.138049	2.09403e-39	FALSE
ARCN1	0.115754	3.93659e-28	FALSE
AREG	0.247532	2.67453e-125	FALSE
ARF1	0.177652	1.72911e-64	FALSE
ARF3	-0.106948	3.12596e-24	FALSE
ARF4	0.222589	4.38704e-101	FALSE
ARF5	0.127266	1.06121e-33	FALSE
ARF6	0.204329	3.83263e-85	FALSE
ARFGAP1	0.171038	7.67801e-60	FALSE
ARFGAP2	-0.192755	8.3881e-76	FALSE
ARFGAP3	-0.0764898	4.07144e-13	FALSE
ARFGEF1	0.0997196	2.91656e-21	FALSE
ARFGEF2	0.00296162	0.779151	FALSE
ARFIP1	-0.0799067	3.50399e-14	FALSE
ARFIP2	-0.079094	6.3392e-14	FALSE
ARFRP1	-0.0389135	0.000227833	FALSE
ARG1	0.0265149	0.0120377	FALSE
ARG2	-0.102623	1.98105e-22	FALSE
ARGFX	0.0593634	1.84583e-08	FALSE
ARGFXP2	0.136467	1.54041e-38	FALSE
ARGLU1	-0.0870243	1.5105e-16	FALSE
ARHGAP1	-0.0254861	0.0157969	FALSE
ARHGAP10	-0.072055	8.40273e-12	FALSE
ARHGAP11A	0.392352	0	FALSE
ARHGAP11B	0.345236	1.99024e-249	FALSE
ARHGAP12	-0.0341315	0.00122614	FALSE
ARHGAP15	-0.0183826	0.081731	FALSE
ARHGAP17	-0.0266922	0.0114769	FALSE
ARHGAP18	-0.103362	9.87363e-23	FALSE
ARHGAP19	-0.0490648	3.34255e-06	FALSE
ARHGAP20	-0.0509696	1.37037e-06	FALSE
ARHGAP21	0.160976	3.98555e-53	FALSE
ARHGAP22	-0.151437	3.74916e-47	FALSE
ARHGAP23	0.154832	3.09911e-49	FALSE
ARHGAP24	-0.141127	4.02983e-41	FALSE
ARHGAP25	0.0398356	0.000161047	FALSE
ARHGAP26	-0.059799	1.45131e-08	FALSE
ARHGAP27	0.0639717	1.33228e-09	FALSE
ARHGAP28	0.0861423	3.04109e-16	FALSE
ARHGAP29	-0.0891196	2.78532e-17	FALSE
ARHGAP30	0.118407	2.28627e-29	FALSE
ARHGAP31	-0.131804	4.81839e-36	FALSE
ARHGAP32	0.143579	1.62496e-42	FALSE
ARHGAP33	-0.0129705	0.219381	FALSE
ARHGAP36	-0.167329	2.57065e-57	FALSE
ARHGAP39	0.165723	3.05741e-56	FALSE
ARHGAP4	0.0564351	8.89843e-08	FALSE
ARHGAP42	-0.0754797	8.24001e-13	FALSE
ARHGAP5	-0.0678683	1.24598e-10	FALSE
ARHGAP6	-0.266867	4.52734e-146	FALSE
ARHGAP8	0.129409	8.50604e-35	FALSE
ARHGAP9	0.0639316	1.36418e-09	FALSE
ARHGDIA	0.117104	9.33282e-29	FALSE
ARHGDIB	-0.0427575	5.11303e-05	FALSE
ARHGDIG	0.032858	0.00185794	FALSE
ARHGEF1	0.129436	8.24369e-35	FALSE
ARHGEF10	-0.0886185	4.18834e-17	FALSE
ARHGEF10L	-0.111312	3.99423e-26	FALSE
ARHGEF11	0.169228	1.33199e-58	FALSE
ARHGEF12	-0.183249	1.44381e-68	FALSE
ARHGEF15	-0.0903746	9.92686e-18	FALSE
ARHGEF16	0.0669682	2.17995e-10	FALSE
ARHGEF17	-0.212617	3.40633e-92	FALSE
ARHGEF18	0.014831	0.160208	FALSE
ARHGEF19	0.218832	1.10767e-97	FALSE
ARHGEF2	-0.0271595	0.010108	TRUE
ARHGEF3	-0.102572	2.07837e-22	FALSE
ARHGEF33	-0.0854818	5.11219e-16	FALSE
ARHGEF35	0.0890393	2.97394e-17	FALSE
ARHGEF37	-0.0548427	2.02783e-07	FALSE
ARHGEF38	0.0121103	0.251496	FALSE
ARHGEF4	0.0654481	5.51551e-10	FALSE
ARHGEF5	0.100228	1.83099e-21	FALSE
ARHGEF6	-0.0914755	3.96885e-18	FALSE
ARHGEF7	-0.0647394	8.44289e-10	FALSE
ARHGEF9	-0.242634	2.56131e-120	FALSE
ARID1A	0.0576921	4.57178e-08	FALSE
ARID1B	-0.0757119	7.01289e-13	FALSE
ARID2	-0.000665748	0.949737	FALSE
ARID3A	0.281091	1.68521e-162	FALSE
ARID3B	0.194749	2.26947e-77	FALSE
ARID3C	0.117189	8.5112e-29	FALSE
ARID4A	-0.19418	6.39095e-77	FALSE
ARID4B	-0.0490062	3.43369e-06	FALSE
ARID5A	0.0991744	4.79094e-21	FALSE
ARID5B	0.0791848	5.93496e-14	FALSE
ARIH1	0.0508131	1.47628e-06	FALSE
ARIH2	-0.149213	8.17339e-46	FALSE
ARL1	-0.153605	1.77623e-48	FALSE
ARL10	0.0012491	0.905852	FALSE
ARL11	0.169227	1.33411e-58	FALSE
ARL13A	0.0452631	1.80295e-05	TRUE
ARL13B	0.00904628	0.391679	FALSE
ARL14	0.192711	9.0783e-76	FALSE
ARL15	-0.123107	1.25772e-31	TRUE
ARL16	-0.046032	1.29519e-05	FALSE
ARL17A	0.0351055	0.000884084	FALSE
ARL17B	-0.0479645	5.51441e-06	FALSE
ARL2	0.00910784	0.388464	FALSE
ARL2BP	0.0184011	0.081425	FALSE
ARL3	-0.2499	9.51813e-128	FALSE
ARL4A	0.155449	1.28109e-49	FALSE
ARL4C	0.275903	2.15648e-156	FALSE
ARL4D	0.00969211	0.358759	FALSE
ARL5A	0.026721	0.0113878	FALSE
ARL5B	0.256772	5.27515e-135	FALSE
ARL5C	-0.0978878	1.52908e-20	FALSE
ARL6	-0.0369548	0.000464717	FALSE
ARL6IP1	0.182332	6.87041e-68	FALSE
ARL6IP4	-0.150706	1.03755e-46	FALSE
ARL6IP5	-0.250461	2.47571e-128	FALSE
ARL6IP6	0.255285	2.04727e-133	FALSE
ARL8A	0.00461824	0.661904	FALSE
ARL8B	-0.00434408	0.680833	FALSE
ARL9	0.131525	6.75468e-36	FALSE
ARMC1	0.314294	8.55454e-205	FALSE
ARMC10	0.0725594	6.00837e-12	FALSE
ARMC2	0.0109126	0.301463	FALSE
ARMC3	0.12395	4.84204e-32	FALSE
ARMC4	-0.0517354	9.49047e-07	FALSE
ARMC5	-0.213052	1.42361e-92	FALSE
ARMC6	0.0107097	0.310538	FALSE
ARMC7	0.0735681	3.05116e-12	FALSE
ARMC8	0.139547	3.09773e-40	FALSE
ARMC9	-0.0698936	3.44732e-11	FALSE
ARMCX1	-0.207587	7.04002e-88	FALSE
ARMCX2	-0.212976	1.65823e-92	FALSE
ARMCX3	-0.264726	1.10609e-143	FALSE
ARMCX5	-0.0890488	2.9508e-17	FALSE
ARMCX6	-0.161171	2.98074e-53	FALSE
ARMS2	-0.0544882	2.42859e-07	FALSE
ARNT	0.0981287	1.23186e-20	FALSE
ARNT2	-0.162932	2.12986e-54	FALSE
ARNTL	-0.119472	7.16047e-30	FALSE
ARNTL2	0.406505	0	FALSE
ARPC1A	0.255062	3.53696e-133	FALSE
ARPC1B	0.230936	7.18981e-109	FALSE
ARPC2	0.29209	6.86134e-176	FALSE
ARPC3	0.105439	1.35627e-23	FALSE
ARPC4	0.0654581	5.48201e-10	FALSE
ARPC5	0.33219	5.66881e-230	FALSE
ARPC5L	0.259888	2.28143e-138	FALSE
ARPM1	0.191689	5.68746e-75	FALSE
ARPP19	-0.0854375	5.29261e-16	FALSE
ARPP21	-0.142837	4.31604e-42	FALSE
ARR3	-0.0321977	0.00229246	FALSE
ARRB1	0.0179493	0.0891886	FALSE
ARRB2	0.104901	2.27701e-23	FALSE
ARRDC1	0.0449471	2.06237e-05	FALSE
ARRDC2	-0.182361	6.54244e-68	FALSE
ARRDC3	-0.0668097	2.40378e-10	FALSE
ARRDC4	-0.183548	8.66921e-69	FALSE
ARRDC5	0.035718	0.00071677	FALSE
ARSA	-0.0878544	7.76737e-17	FALSE
ARSB	-0.0474386	6.97928e-06	FALSE
ARSD	-0.209261	2.65565e-89	FALSE
ARSE	0.0658319	4.3714e-10	FALSE
ARSF	-0.0919488	2.66697e-18	FALSE
ARSG	-0.221751	2.55141e-100	FALSE
ARSH	0.151871	2.04204e-47	FALSE
ARSI	0.322104	1.42862e-215	FALSE
ARSJ	0.105642	1.11466e-23	FALSE
ARSK	-0.148193	3.30618e-45	FALSE
ART1	-0.123993	4.61231e-32	FALSE
ART3	0.0391222	0.000210762	FALSE
ART4	-0.104566	3.13985e-23	FALSE
ART5	-0.000268787	0.979696	FALSE
ARTN	0.219035	7.28441e-98	FALSE
ARV1	-0.0830435	3.36162e-15	FALSE
ARVCF	-0.230379	2.43216e-108	FALSE
ARX	0.0359096	0.00067079	FALSE
AS3MT	-0.150836	8.65682e-47	FALSE
ASAH1	-0.263331	3.87508e-142	FALSE
ASAH2	0.0493173	2.97531e-06	FALSE
ASAH2B	0.0587312	2.60889e-08	FALSE
ASAM	0.319695	3.26076e-212	FALSE
ASAP1	0.177531	2.11183e-64	FALSE
ASAP1IT1	0.0454237	1.68333e-05	FALSE
ASAP2	0.0476056	6.4779e-06	FALSE
ASAP3	-0.0465063	1.05347e-05	FALSE
ASB1	-0.0926901	1.42506e-18	FALSE
ASB10	0.072319	7.05201e-12	FALSE
ASB11	0.0211946	0.0447431	FALSE
ASB12	-0.122419	2.72881e-31	FALSE
ASB13	-0.00414716	0.694555	FALSE
ASB14	-0.0587379	2.59937e-08	FALSE
ASB15	0.0276691	0.00878308	FALSE
ASB16	-0.0768125	3.244e-13	FALSE
ASB17	-0.0710374	1.64182e-11	FALSE
ASB18	0.0394484	0.00018647	FALSE
ASB2	0.161788	1.18658e-53	FALSE
ASB3	-0.0560079	1.11231e-07	FALSE
ASB4	0.0129869	0.218795	FALSE
ASB5	0.033353	0.00158338	FALSE
ASB6	0.05573	1.28498e-07	FALSE
ASB7	0.00992809	0.347178	FALSE
ASB8	-0.219102	6.33565e-98	FALSE
ASB9	0.0141584	0.180026	FALSE
ASCC1	0.0403452	0.00013254	FALSE
ASCC2	0.0867686	1.85146e-16	FALSE
ASCC3	0.115463	5.35991e-28	FALSE
ASCL1	0.0579531	3.97445e-08	FALSE
ASCL2	0.222722	3.3164e-101	FALSE
ASCL3	-0.0552849	1.61686e-07	FALSE
ASCL4	-0.0438914	3.21155e-05	FALSE
ASF1A	-0.0398313	0.000161313	FALSE
ASF1B	0.377656	5.68175e-302	FALSE
ASFMR1	0.000942023	0.928926	FALSE
ASGR1	-0.0169295	0.10891	FALSE
ASGR2	0.0411752	9.60394e-05	FALSE
ASH1L	-0.0440897	2.95744e-05	FALSE
ASH2L	-0.00232898	0.825464	FALSE
ASIP	-0.0721052	8.12777e-12	FALSE
ASL	0.0129768	0.219154	FALSE
ASMT	-0.0510079	1.34559e-06	FALSE
ASMTL	-0.349217	1.49093e-255	FALSE
ASNA1	-0.0444798	2.51203e-05	FALSE
ASNS	0.236126	7.16746e-114	FALSE
ASNSD1	-0.0166891	0.114029	FALSE
ASPA	-0.222327	7.61515e-101	FALSE
ASPDH	-0.191237	1.27462e-74	FALSE
ASPG	0.086401	2.47842e-16	FALSE
ASPH	0.221585	0	FALSE
ASPHD1	0.0203072	0.054479	FALSE
ASPHD2	0.0848567	8.32728e-16	FALSE
ASPM	0.4243	0	FALSE
ASPN	0.199449	3.91306e-81	FALSE
ASPRV1	-0.13434	2.17234e-37	FALSE
ASPSCR1	0.0390839	0.000213798	FALSE
ASRGL1	-0.133345	7.37907e-37	FALSE
ASS1	0.0543234	2.64008e-07	FALSE
ASTE1	0.0976254	1.93388e-20	FALSE
ASTL	0.130505	2.30273e-35	FALSE
ASTN1	-0.0639841	1.32253e-09	FALSE
ASTN2	-0.20558	3.45045e-86	FALSE
ASXL1	0.156983	1.40305e-50	FALSE
ASXL2	0.0747143	1.39728e-12	FALSE
ASXL3	-0.130911	1.41489e-35	FALSE
ASZ1	0.133415	6.77914e-37	FALSE
ATAD1	-0.0852647	6.05882e-16	FALSE
ATAD2	0.38641	0	FALSE
ATAD2B	0.153984	1.03756e-48	TRUE
ATAD3A	0.204537	2.56907e-85	FALSE
ATAD3B	0.170161	3.07497e-59	FALSE
ATAD3C	-0.103441	9.1628e-23	FALSE
ATAD5	0.37558	2.02284e-298	FALSE
ATCAY	-0.0978053	1.6464e-20	FALSE
ATE1	-0.0500251	2.14074e-06	FALSE
ATF1	0.074611	1.49982e-12	FALSE
ATF2	-0.0218638	0.0384098	FALSE
ATF3	0.0438328	3.29057e-05	FALSE
ATF4	0.0736955	2.79914e-12	FALSE
ATF5	0.135113	8.34885e-38	FALSE
ATF6	0.132591	1.85266e-36	FALSE
ATF6B	0.0539467	3.19208e-07	FALSE
ATF7	-0.00245454	0.816218	FALSE
ATF7IP	0.107234	2.36165e-24	FALSE
ATF7IP2	0.0293457	0.00544877	FALSE
ATG10	-0.159822	2.20202e-52	FALSE
ATG12	0.0706942	2.05357e-11	FALSE
ATG16L1	0.0108638	0.303629	FALSE
ATG16L2	-0.150112	2.36548e-46	FALSE
ATG2A	-0.0704875	2.34874e-11	FALSE
ATG2B	-0.185779	1.87153e-70	FALSE
ATG3	0.0891702	2.67258e-17	FALSE
ATG4A	-0.0416409	7.99566e-05	FALSE
ATG4B	-0.0693372	4.9247e-11	FALSE
ATG4C	-0.0657985	4.46103e-10	FALSE
ATG4D	0.03828	0.000287936	FALSE
ATG5	0.170522	1.73976e-59	FALSE
ATG7	-0.0353271	0.00081974	FALSE
ATG9A	0.0997569	2.81885e-21	FALSE
ATG9B	0.267321	1.4018e-146	FALSE
ATHL1	0.0387617	0.000241056	FALSE
ATIC	0.142293	8.81284e-42	FALSE
ATL1	-0.0830561	3.32957e-15	FALSE
ATL2	0.162539	3.8493e-54	FALSE
ATL3	0.270365	5.0974e-150	FALSE
ATM	-0.216502	1.3227e-95	FALSE
ATMIN	-0.0352512	0.00084127	FALSE
ATN1	-0.0349377	0.00093585	FALSE
ATOH1	0.080638	2.04496e-14	FALSE
ATOH7	0.070457	2.39566e-11	FALSE
ATOH8	-0.272191	4.18791e-152	FALSE
ATOX1	-0.0589755	2.28328e-08	FALSE
ATP10A	-0.00797004	0.450449	FALSE
ATP10B	0.198622	1.82808e-80	FALSE
ATP10D	-0.0947711	2.38888e-19	FALSE
ATP11A	-0.0870659	1.46113e-16	FALSE
ATP11B	0.168981	1.96317e-58	FALSE
ATP11C	0.116904	1.15524e-28	FALSE
ATP12A	0.189979	1.19386e-73	FALSE
ATP13A1	0.0180501	0.0874071	FALSE
ATP13A2	0.13347	6.33734e-37	FALSE
ATP13A3	0.10134	6.56691e-22	FALSE
ATP13A4	-0.0830808	3.26748e-15	FALSE
ATP13A5	0.0594325	1.77689e-08	FALSE
ATP1A1	-0.0451407	1.90324e-05	FALSE
ATP1A2	-0.170392	2.13575e-59	FALSE
ATP1A3	0.0929956	1.09915e-18	FALSE
ATP1A4	0.0353745	0.000806569	FALSE
ATP1B1	-0.105612	1.22551e-23	FALSE
ATP1B2	-0.244725	1.97578e-122	FALSE
ATP1B3	0.27374	6.92861e-154	FALSE
ATP1B4	-0.00101154	0.923696	FALSE
ATP2A1	0.10052	1.40009e-21	FALSE
ATP2A2	0.259844	2.55141e-138	FALSE
ATP2A3	-0.000807833	0.939029	FALSE
ATP2B1	0.17562	4.84729e-63	FALSE
ATP2B2	-0.0919902	2.57549e-18	FALSE
ATP2B3	0.0210005	0.0467362	FALSE
ATP2B4	0.0301379	0.00431328	FALSE
ATP2C1	0.106577	4.49629e-24	FALSE
ATP2C2	0.186198	9.04676e-71	FALSE
ATP4A	0.0236443	0.0251488	FALSE
ATP4B	-0.155793	7.81393e-50	FALSE
ATP5A1	-0.263004	8.87548e-142	FALSE
ATP5B	0.0470518	8.30635e-06	FALSE
ATP5C1	0.0459644	1.33371e-05	FALSE
ATP5D	-0.122904	1.58261e-31	FALSE
ATP5E	0.0929019	1.19037e-18	FALSE
ATP5EP2	0.160978	3.96847e-53	FALSE
ATP5F1	-0.02446	0.0205379	FALSE
ATP5G1	0.0110608	0.294945	FALSE
ATP5G2	-0.0897386	1.6775e-17	FALSE
ATP5G3	0.0871269	1.39171e-16	FALSE
ATP5H	-0.0144687	0.170668	FALSE
ATP5I	-0.0710782	1.59859e-11	FALSE
ATP5J	-0.0333443	0.00158786	FALSE
ATP5J2	0.216212	2.39036e-95	FALSE
ATP5L	-0.078349	1.08599e-13	FALSE
ATP5L2	-0.006624	0.530522	FALSE
ATP5O	-0.0848998	8.0529e-16	FALSE
ATP5S	-0.232794	1.20272e-110	FALSE
ATP5SL	0.0389678	0.000223265	FALSE
ATP6AP1	-0.07548	8.23794e-13	FALSE
ATP6AP1L	-0.267453	9.96201e-147	FALSE
ATP6AP2	-0.0620801	4.00927e-09	FALSE
ATP6V0A1	-0.308457	6.00339e-197	FALSE
ATP6V0A2	0.067343	1.7285e-10	FALSE
ATP6V0A4	0.211894	1.442e-91	FALSE
ATP6V0B	0.0922395	2.08709e-18	FALSE
ATP6V0C	-0.0150836	0.153209	FALSE
ATP6V0D1	-0.119778	5.12101e-30	FALSE
ATP6V0D2	0.160022	1.63944e-52	FALSE
ATP6V0E1	-0.0877617	8.36926e-17	FALSE
ATP6V0E2	-0.208074	2.72323e-88	FALSE
ATP6V1A	-0.155334	1.51055e-49	FALSE
ATP6V1B1	0.220651	2.5429e-99	FALSE
ATP6V1B2	-0.228037	3.95346e-106	FALSE
ATP6V1C1	0.0407245	0.00011448	FALSE
ATP6V1C2	0.27635	6.49064e-157	FALSE
ATP6V1D	-0.266194	2.56703e-145	FALSE
ATP6V1E1	-0.0615456	5.44211e-09	FALSE
ATP6V1E2	0.128702	1.96505e-34	FALSE
ATP6V1F	0.0701458	2.93022e-11	FALSE
ATP6V1G1	-0.101692	4.73301e-22	FALSE
ATP6V1G2	-0.269869	1.86438e-149	FALSE
ATP6V1G3	-0.0329025	0.00183163	FALSE
ATP6V1H	-0.102153	3.07732e-22	FALSE
ATP7A	0.0220037	0.0371877	FALSE
ATP7B	-0.00832979	0.430269	FALSE
ATP8A1	-0.37081	2.31e-290	FALSE
ATP8A2	-0.0270306	0.0104705	FALSE
ATP8B1	0.100828	1.05437e-21	FALSE
ATP8B2	-0.0612297	6.5117e-09	FALSE
ATP8B3	0.0205702	0.0514248	FALSE
ATP8B4	-0.110808	6.66652e-26	FALSE
ATP8B5P	-0.105973	8.08916e-24	FALSE
ATP9A	-0.0173565	0.10027	FALSE
ATP9B	-0.367512	7.20143e-285	FALSE
ATPAF1	-0.186043	1.18483e-70	FALSE
ATPAF2	-0.279975	3.55472e-161	FALSE
ATPBD4	-0.0747076	1.40365e-12	FALSE
ATPIF1	-0.169555	7.98107e-59	FALSE
ATR	0.14001	1.70919e-40	FALSE
ATRIP	0.0102674	0.330946	FALSE
ATRN	-0.00625501	0.55367	FALSE
ATRNL1	-0.131284	9.02421e-36	FALSE
ATRX	-0.100922	9.66729e-22	FALSE
ATXN1	-0.0316717	0.00270305	FALSE
ATXN10	-0.054546	2.35846e-07	FALSE
ATXN1L	-0.0301314	0.00432166	FALSE
ATXN2	-0.0409458	0.000105047	FALSE
ATXN2L	0.233399	3.15083e-111	FALSE
ATXN3	0.0728086	5.0864e-12	FALSE
ATXN3L	0.0127132	0.228661	FALSE
ATXN7	0.000489571	0.963027	FALSE
ATXN7L1	-0.0994257	3.8126e-21	FALSE
ATXN7L2	-0.0608231	8.1924e-09	FALSE
ATXN7L3	0.201831	4.45584e-83	FALSE
ATXN7L3B	-0.117431	6.565e-29	FALSE
ATXN8OS	-0.0345088	0.00108126	FALSE
AUH	-0.364806	2.06531e-280	FALSE
AUP1	0.263409	3.1792e-142	FALSE
AURKA	0.513314	0	TRUE
AURKAIP1	0.0531282	4.80174e-07	FALSE
AURKAPS1	0.310125	3.58383e-199	FALSE
AURKB	0.438004	0	FALSE
AURKC	-0.0363992	0.000565486	FALSE
AUTS2	0.129636	6.49509e-35	FALSE
AVEN	0.139286	4.32911e-40	FALSE
AVIL	0.0716679	1.0853e-11	FALSE
AVL9	0.259367	8.40882e-138	FALSE
AVP	0.00414266	0.69487	FALSE
AVPI1	0.137503	4.18426e-39	FALSE
AVPR1A	-0.0115818	0.272785	FALSE
AVPR1B	-0.202563	1.11188e-83	FALSE
AVPR2	-0.147964	4.5163e-45	FALSE
AWAT1	-0.0195179	0.0645654	FALSE
AWAT2	0.0650527	6.99784e-10	FALSE
AXIN1	0.0912544	4.77518e-18	FALSE
AXIN2	-0.000905237	0.931694	FALSE
AXL	0.0531362	4.78269e-07	FALSE
AZGP1	0.0919855	2.58569e-18	FALSE
AZI1	0.159885	2.0086e-52	FALSE
AZI2	-0.164558	1.81535e-55	FALSE
AZIN1	0.26095	1.5925e-139	FALSE
AZU1	-0.0859463	3.54928e-16	FALSE
B2M	-0.0152597	0.148464	FALSE
B3GALNT1	-0.113215	5.64111e-27	FALSE
B3GALNT2	0.232942	8.67308e-111	FALSE
B3GALT1	-0.0121217	0.251051	FALSE
B3GALT2	-0.093791	5.56721e-19	FALSE
B3GALT4	-0.00205532	0.845698	FALSE
B3GALT5	0.0680652	1.10145e-10	FALSE
B3GALT6	0.0193266	0.0672303	FALSE
B3GALTL	-0.103971	5.54024e-23	FALSE
B3GAT1	-0.274185	2.12524e-154	FALSE
B3GAT2	-0.0272151	0.0099553	FALSE
B3GAT3	-0.107258	2.30703e-24	FALSE
B3GNT1	-0.326913	2.27373e-222	FALSE
B3GNT2	0.106516	4.76881e-24	FALSE
B3GNT3	0.215935	4.20093e-95	FALSE
B3GNT4	0.182326	6.94434e-68	FALSE
B3GNT5	0.304912	2.85977e-192	FALSE
B3GNT6	0.118729	1.6121e-29	FALSE
B3GNT7	0.167584	1.73295e-57	FALSE
B3GNT8	0.151206	5.1727e-47	FALSE
B3GNT9	-0.106205	6.45573e-24	FALSE
B3GNTL1	0.013816	0.190788	FALSE
B4GALNT1	0.23018	3.75971e-108	FALSE
B4GALNT2	0.0485908	4.15241e-06	FALSE
B4GALNT3	0.20618	1.08418e-86	FALSE
B4GALNT4	0.225143	1.96937e-103	FALSE
B4GALT1	0.149745	3.92296e-46	FALSE
B4GALT2	0.312175	6.32237e-202	FALSE
B4GALT3	0.23322	4.68846e-111	FALSE
B4GALT4	0.162001	8.61953e-54	FALSE
B4GALT5	0.246161	6.79879e-124	FALSE
B4GALT6	-0.151061	6.33424e-47	FALSE
B4GALT7	-0.0719817	8.82106e-12	FALSE
B9D1	-0.255188	2.59902e-133	FALSE
B9D2	-0.145959	6.80937e-44	FALSE
BAALC	0.0271626	0.0100996	FALSE
BAAT	0.180788	9.31649e-67	FALSE
BACE1	-0.134732	1.33892e-37	FALSE
BACE2	0.116496	1.78887e-28	FALSE
BACH1	0.109354	2.88827e-25	FALSE
BACH2	0.0239197	0.023501	FALSE
BAD	-0.109979	1.54053e-25	FALSE
BAG1	-0.168061	8.25193e-58	FALSE
BAG2	0.132757	1.51488e-36	FALSE
BAG3	0.117166	8.72573e-29	FALSE
BAG4	0.128753	1.85108e-34	FALSE
BAG5	-0.0299842	0.00451511	FALSE
BAGE	0.151185	5.32973e-47	FALSE
BAGE2	0.0027208	0.796698	FALSE
BAHCC1	-0.159784	2.33086e-52	FALSE
BAHD1	-0.213818	3.05528e-93	FALSE
BAI1	-0.0426949	5.24429e-05	FALSE
BAI2	-0.0835435	2.29461e-15	FALSE
BAI3	-0.170327	2.36714e-59	FALSE
BAIAP2	0.0182058	0.0847108	FALSE
BAIAP2L1	0.269106	1.36507e-148	FALSE
BAIAP2L2	0.0914817	3.94814e-18	FALSE
BAIAP3	-0.18715	1.72843e-71	FALSE
BAK1	0.34895	3.86001e-255	FALSE
BAMBI	0.147237	1.21384e-44	FALSE
BANF1	0.149238	7.89359e-46	FALSE
BANF2	-0.0080895	0.44369	FALSE
BANK1	-0.138538	1.12515e-39	FALSE
BANP	0.136912	8.81299e-39	FALSE
BAP1	-0.0477325	6.12032e-06	FALSE
BARD1	0.243048	9.82175e-121	FALSE
BARHL1	-0.0446266	2.36156e-05	FALSE
BARHL2	0.132017	3.72212e-36	FALSE
BARX1	0.307449	1.30217e-195	FALSE
BARX2	0.184981	7.42238e-70	FALSE
BASE	0.0907001	7.57847e-18	FALSE
BASP1	0.0319829	0.00245267	FALSE
BAT1	0.0151267	0.152038	FALSE
BAT2	0.0954846	1.28322e-19	FALSE
BAT2L1	-0.0419095	7.19758e-05	FALSE
BAT2L2	0.265064	4.66224e-144	FALSE
BAT3	0.0735951	2.99593e-12	FALSE
BAT4	-0.15413	8.43186e-49	FALSE
BAT5	-0.109933	1.61354e-25	FALSE
BATF	0.253466	1.74019e-131	FALSE
BATF2	0.168017	8.83909e-58	FALSE
BATF3	0.163144	1.54752e-54	FALSE
BAX	0.0207833	0.0490552	FALSE
BAZ1A	0.315557	1.62954e-206	FALSE
BAZ1B	0.143552	1.68247e-42	FALSE
BAZ2A	0.0843667	1.21776e-15	FALSE
BAZ2B	-0.217919	7.25841e-97	FALSE
BBC3	-0.0440508	3.00576e-05	FALSE
BBOX1	-0.11666	1.50082e-28	FALSE
BBS1	-0.401379	0	FALSE
BBS10	-0.114806	1.07113e-27	FALSE
BBS12	-0.306645	1.50455e-194	FALSE
BBS2	-0.361668	2.70672e-275	FALSE
BBS4	-0.273555	1.13339e-153	FALSE
BBS5	-0.270267	6.58399e-150	FALSE
BBS7	-0.0452962	1.77762e-05	FALSE
BBS9	-0.205376	5.11913e-86	FALSE
BBX	-0.148465	2.2784e-45	FALSE
BCAM	-0.034468	0.00109612	FALSE
BCAN	0.0470367	8.3427e-06	FALSE
BCAP29	-0.149715	4.09221e-46	FALSE
BCAP31	0.138868	7.38821e-40	FALSE
BCAR1	0.0256352	0.0151948	FALSE
BCAR3	0.0446675	2.3212e-05	FALSE
BCAR4	0.107948	1.16885e-24	FALSE
BCAS1	0.191359	1.02563e-74	FALSE
BCAS2	0.0871547	1.36116e-16	FALSE
BCAS3	-0.0763525	4.48339e-13	FALSE
BCAS4	0.0942306	3.81314e-19	FALSE
BCAT1	0.219639	2.08478e-98	FALSE
BCAT2	0.0595106	1.70214e-08	FALSE
BCCIP	0.0765004	4.0413e-13	FALSE
BCDIN3D	-0.0719409	9.06238e-12	FALSE
BCHE	0.00764239	0.469287	FALSE
BCKDHA	-0.223688	4.31969e-102	FALSE
BCKDHB	-0.220918	1.4565e-99	FALSE
BCKDK	0.0374695	0.000386562	FALSE
BCL10	0.262842	1.33934e-141	FALSE
BCL11A	0.131847	4.57182e-36	FALSE
BCL11B	0.190688	3.39085e-74	FALSE
BCL2	-0.364006	4.22885e-279	FALSE
BCL2A1	0.200676	3.93412e-82	FALSE
BCL2L1	0.0160599	0.128322	FALSE
BCL2L10	0.0626063	2.96042e-09	FALSE
BCL2L11	0.143506	1.78856e-42	FALSE
BCL2L12	0.368407	2.3567e-286	FALSE
BCL2L13	-0.102917	1.50321e-22	FALSE
BCL2L14	0.296438	2.37353e-181	FALSE
BCL2L15	0.108494	6.80658e-25	FALSE
BCL2L2	-0.169117	1.58521e-58	FALSE
BCL3	0.311328	8.73646e-201	FALSE
BCL6	0.115924	3.28879e-28	FALSE
BCL6B	-0.0186744	0.0770008	FALSE
BCL7A	-0.164403	2.29731e-55	FALSE
BCL7B	0.0198176	0.0605671	FALSE
BCL7C	0.0788762	7.42356e-14	FALSE
BCL8	-0.0613743	5.9987e-09	FALSE
BCL9	0.0464953	1.05858e-05	FALSE
BCL9L	0.265379	2.08066e-144	FALSE
BCLAF1	-0.0713137	1.37007e-11	FALSE
BCMO1	0.0441677	2.8628e-05	FALSE
BCO2	-0.157204	1.01765e-50	FALSE
BCOR	-0.0233124	0.0272677	FALSE
BCORL1	0.0435317	3.72647e-05	FALSE
BCORL2	0.0201436	0.0564538	FALSE
BCR	-0.0484146	4.49895e-06	FALSE
BCS1L	-0.00241072	0.819442	FALSE
BCYRN1	-0.00857652	0.416737	FALSE
BDH1	0.0203256	0.0542597	FALSE
BDH2	-0.364376	1.04919e-279	FALSE
BDKRB1	0.305382	6.91329e-193	FALSE
BDKRB2	0.173136	2.70165e-61	FALSE
BDNF	-0.0492947	3.00647e-06	FALSE
BDNFOS	-0.388581	0	FALSE
BDP1	-0.132518	2.02508e-36	FALSE
BEAN	-0.00266932	0.800463	FALSE
BECN1	0.0283467	0.00726205	FALSE
BEGAIN	-0.0530566	4.97494e-07	FALSE
BEND2	0.0029218	0.782045	FALSE
BEND3	0.313485	1.07362e-203	FALSE
BEND4	0.020186	0.0559358	FALSE
BEND5	-0.283199	5.09916e-165	FALSE
BEND6	0.0876748	8.97451e-17	FALSE
BEND7	-0.186323	7.28439e-71	FALSE
BEST1	-0.0412806	9.21539e-05	FALSE
BEST2	0.15987	2.05261e-52	FALSE
BEST3	-0.0961334	7.2633e-20	FALSE
BEST4	-0.0217201	0.0397017	FALSE
BET1	0.0573462	5.49899e-08	FALSE
BET1L	-0.139276	4.38589e-40	FALSE
BET3L	0.0216402	0.0404355	FALSE
BEX1	-0.238648	2.39868e-116	FALSE
BEX2	-0.22026	5.73474e-99	FALSE
BEX4	-0.307495	1.13109e-195	FALSE
BEX5	-0.227088	3.05555e-105	FALSE
BEYLA	0.0267869	0.0111869	FALSE
BFAR	0.138875	7.32344e-40	FALSE
BFSP1	0.170956	8.74571e-60	FALSE
BFSP2	0.126296	3.27999e-33	FALSE
BGLAP	-0.164964	9.76986e-56	FALSE
BGN	0.184434	1.90085e-69	FALSE
BHLHA15	0.161091	3.35594e-53	FALSE
BHLHB9	-0.0852499	6.12893e-16	FALSE
BHLHE22	0.259467	6.54003e-138	FALSE
BHLHE23	-0.0530385	5.01982e-07	FALSE
BHLHE40	0.0697617	3.75255e-11	FALSE
BHLHE41	-0.179914	4.03497e-66	FALSE
BHMT	-0.0636981	1.56546e-09	FALSE
BHMT2	-0.189537	2.61169e-73	FALSE
BICC1	0.0798063	3.77162e-14	FALSE
BICD1	-0.0444608	2.53215e-05	FALSE
BICD2	0.0807898	1.82753e-14	FALSE
BID	0.164184	3.20352e-55	FALSE
BIK	0.210568	2.01054e-90	FALSE
BIN1	-0.126684	2.0913e-33	FALSE
BIN2	0.0415381	8.32714e-05	FALSE
BIN3	-0.153325	2.63848e-48	FALSE
BIRC2	0.0122154	0.247404	FALSE
BIRC3	0.0920653	2.4176e-18	FALSE
BIRC5	0.46635	0	TRUE
BIRC6	0.00756468	0.473817	FALSE
BIRC7	0.0297456	0.00484564	FALSE
BIRC8	0.0262765	0.0128301	FALSE
BIVM	-0.208157	2.31353e-88	FALSE
BLCAP	0.0587728	2.55043e-08	FALSE
BLID	0.0288164	0.00635096	FALSE
BLK	0.0667586	2.48067e-10	FALSE
BLM	0.332233	4.89613e-230	FALSE
BLMH	0.0294014	0.00536086	FALSE
BLNK	-0.117395	6.82556e-29	FALSE
BLOC1S1	-0.154718	3.64738e-49	FALSE
BLOC1S2	-0.0644234	1.01931e-09	FALSE
BLOC1S3	0.327424	4.23365e-223	FALSE
BLVRA	0.0530448	5.00399e-07	FALSE
BLVRB	0.0923619	1.882e-18	FALSE
BLZF1	0.153448	2.21859e-48	FALSE
BMF	-0.0120814	0.252631	FALSE
BMI1	0.00360192	0.733063	FALSE
BMP1	0.0379699	0.000322494	FALSE
BMP10	0.00879646	0.40489	FALSE
BMP15	0.0196639	0.0625917	FALSE
BMP2	0.0143944	0.172874	FALSE
BMP2K	0.0464626	1.07383e-05	FALSE
BMP3	0.172012	1.63235e-60	FALSE
BMP4	0.0367982	0.000491274	FALSE
BMP5	0.139991	1.75052e-40	FALSE
BMP6	0.0313041	0.00302885	FALSE
BMP7	-0.0165605	0.116844	FALSE
BMP8A	0.0636683	1.59319e-09	FALSE
BMP8B	0.0903206	1.03804e-17	FALSE
BMPER	-0.00908704	0.389548	FALSE
BMPR1A	-0.0604117	1.03196e-08	FALSE
BMPR1B	0.053485	4.0217e-07	FALSE
BMPR2	-0.0298997	0.00462974	FALSE
BMS1	0.240908	1.37206e-118	FALSE
BMS1P4	0.00840955	0.425867	FALSE
BMS1P5	-0.109012	4.06533e-25	FALSE
BMX	-0.0728441	4.96691e-12	FALSE
BNC1	0.101636	4.98785e-22	FALSE
BNC2	0.032549	0.00205086	FALSE
BNIP1	-0.016763	0.112436	FALSE
BNIP2	0.152707	6.31564e-48	FALSE
BNIP3	-0.0298866	0.00464773	FALSE
BNIP3L	-0.084846	8.39713e-16	FALSE
BNIPL	0.128048	4.2503e-34	FALSE
BOC	-0.132846	1.35773e-36	FALSE
BOD1	0.0162513	0.123834	FALSE
BOD1L	-0.059252	1.9624e-08	FALSE
BOK	0.0182301	0.084296	FALSE
BOLA1	-0.0156577	0.138165	FALSE
BOLA2	0.322061	1.64276e-215	FALSE
BOLA3	0.206369	7.5092e-87	FALSE
BOLL	0.184952	7.79244e-70	FALSE
BOP1	0.271091	7.58742e-151	FALSE
BPESC1	0.0277868	0.00849987	FALSE
BPGM	0.0753125	9.25165e-13	FALSE
BPHL	0.115871	3.47873e-28	FALSE
BPI	0.00843072	0.424703	FALSE
BPIL1	0.0770066	2.82862e-13	FALSE
BPIL2	0.159856	2.09442e-52	FALSE
BPIL3	0.0388438	0.000233817	FALSE
BPNT1	0.136263	1.98999e-38	FALSE
BPTF	0.00928693	0.379204	FALSE
BPY2	-0.0326459	0.00198847	FALSE
BRAF	0.106626	4.28297e-24	FALSE
BRAP	0.00297403	0.77825	FALSE
BRCA1	0.309298	4.55807e-198	FALSE
BRCA2	0.350742	6.36142e-258	FALSE
BRCC3	0.174945	1.45405e-62	FALSE
BRD1	0.0208922	0.0478815	FALSE
BRD2	-0.059055	2.18613e-08	FALSE
BRD3	-0.0399153	0.000156239	FALSE
BRD4	0.226954	4.07813e-105	FALSE
BRD7	-0.0434769	3.81154e-05	FALSE
BRD7P3	0.0451887	1.86108e-05	FALSE
BRD8	-0.199642	2.72925e-81	FALSE
BRD9	0.173915	7.70853e-62	FALSE
BRDT	0.212405	5.19975e-92	FALSE
BRE	-0.0300997	0.00436264	FALSE
BREA2	0.0967686	4.14509e-20	FALSE
BRF1	-0.0754361	8.49262e-13	FALSE
BRF2	0.0563149	9.47638e-08	FALSE
BRI3	0.0577225	4.49804e-08	FALSE
BRI3BP	0.313556	8.61557e-204	FALSE
BRIP1	0.37846	2.36186e-303	FALSE
BRIX1	0.435759	0	FALSE
BRMS1	0.1605	8.08248e-53	FALSE
BRMS1L	0.0631192	2.19755e-09	FALSE
BRP44	-0.0371845	0.00042817	FALSE
BRP44L	-0.23853	3.14013e-116	FALSE
BRPF1	0.0193831	0.0664338	FALSE
BRPF3	0.0075272	0.476011	FALSE
BRS3	0.0375702	0.000372785	FALSE
BRSK1	0.0337795	0.00137729	FALSE
BRSK2	0.0100751	0.340083	FALSE
BRWD1	-0.128268	3.27775e-34	FALSE
BRWD3	0.177866	1.21508e-64	FALSE
BSCL2	-0.154245	9.08192e-49	FALSE
BSDC1	-0.130259	3.092e-35	FALSE
BSG	-0.118339	2.46267e-29	FALSE
BSN	-0.155957	6.17727e-50	FALSE
BSND	0.151189	5.29698e-47	FALSE
BSPH1	0.00180971	0.863945	FALSE
BSPRY	-0.040745	0.000113574	FALSE
BST1	0.0974661	2.22947e-20	FALSE
BST2	0.182088	1.03841e-67	FALSE
BSX	0.0481304	5.1169e-06	FALSE
BTAF1	-0.0278693	0.00830633	FALSE
BTBD1	-0.128924	1.51292e-34	FALSE
BTBD10	0.174394	3.55067e-62	FALSE
BTBD11	-0.0670831	2.03046e-10	FALSE
BTBD12	0.1548	3.24619e-49	FALSE
BTBD16	0.108626	5.97057e-25	FALSE
BTBD17	-0.033278	0.00162242	FALSE
BTBD18	-0.0572691	5.72902e-08	FALSE
BTBD19	-0.0941017	4.26128e-19	FALSE
BTBD2	-0.0677079	1.37732e-10	FALSE
BTBD3	-0.00253585	0.810245	FALSE
BTBD6	0.106409	5.2943e-24	FALSE
BTBD7	-0.0905544	8.553e-18	FALSE
BTBD8	-0.0876647	9.04735e-17	FALSE
BTBD9	-0.172578	6.60204e-61	FALSE
BTC	0.00837965	0.427515	FALSE
BTD	-0.285113	2.51045e-167	FALSE
BTF3	-0.124416	2.85028e-32	FALSE
BTF3L1	-0.0132889	0.20827	FALSE
BTF3L4	0.112796	8.70608e-27	FALSE
BTG1	0.0456006	1.56032e-05	FALSE
BTG2	-0.185117	5.87102e-70	FALSE
BTG3	0.164455	2.12058e-55	FALSE
BTG4	0.197823	8.05598e-80	FALSE
BTK	0.0581979	3.48345e-08	FALSE
BTLA	0.097113	3.05354e-20	FALSE
BTN1A1	0.145974	6.67589e-44	FALSE
BTN2A1	0.00437705	0.678546	FALSE
BTN2A2	-0.0190963	0.0705568	FALSE
BTN2A3	0.0948373	2.25534e-19	FALSE
BTN3A1	0.0382807	0.000287856	FALSE
BTN3A2	-0.0107144	0.310329	FALSE
BTN3A3	-0.0112186	0.288107	FALSE
BTNL2	-0.0607865	8.36265e-09	FALSE
BTNL3	0.040048	0.000148527	FALSE
BTNL8	0.0355249	0.000766023	FALSE
BTNL9	-0.153869	1.22096e-48	FALSE
BTRC	-0.198827	1.2485e-80	FALSE
BUB1	0.441064	0	FALSE
BUB1B	0.393215	0	FALSE
BUB3	0.241605	2.75932e-119	FALSE
BUD13	0.0743575	1.78402e-12	FALSE
BUD31	0.169681	6.5426e-59	FALSE
BVES	0.137111	6.85883e-39	FALSE
BYSL	0.38192	0	FALSE
BZRAP1	-0.300874	5.07858e-187	FALSE
BZW1	0.26176	2.06748e-140	FALSE
BZW2	0.371416	2.23021e-291	FALSE
C10orf10	0.0557304	1.28474e-07	FALSE
C10orf105	-0.0232841	0.0274552	FALSE
C10orf107	-0.124827	1.78111e-32	FALSE
C10orf108	0.000501732	0.962109	FALSE
C10orf11	-0.232325	3.3911e-110	FALSE
C10orf110	0.125729	6.31392e-33	FALSE
C10orf111	-0.0664032	3.08554e-10	FALSE
C10orf113	0.0373208	0.000407768	FALSE
C10orf114	-0.0996769	3.03244e-21	FALSE
C10orf116	-0.119355	8.14075e-30	FALSE
C10orf118	-0.0130002	0.218324	FALSE
C10orf119	0.284749	6.91616e-167	FALSE
C10orf12	0.196864	4.72633e-79	FALSE
C10orf120	0.0665728	2.7807e-10	FALSE
C10orf122	0.104376	3.7653e-23	FALSE
C10orf125	0.12427	3.36612e-32	FALSE
C10orf128	-0.0172295	0.102781	FALSE
C10orf129	-0.147137	1.38913e-44	FALSE
C10orf131	-0.141819	1.63882e-41	FALSE
C10orf137	0.00563274	0.593793	FALSE
C10orf140	-0.170871	1.00099e-59	FALSE
C10orf18	0.157601	5.71772e-51	FALSE
C10orf2	0.165655	3.39593e-56	FALSE
C10orf25	-0.138918	6.93028e-40	FALSE
C10orf26	-0.248806	1.29777e-126	FALSE
C10orf27	0.0141261	0.181022	FALSE
C10orf28	0.0671941	1.89567e-10	FALSE
C10orf32	-0.435215	0	FALSE
C10orf35	0.0709546	1.73303e-11	FALSE
C10orf4	-0.339893	2.40166e-241	FALSE
C10orf40	0.0956884	1.07357e-19	FALSE
C10orf41	-0.0318545	0.00255329	FALSE
C10orf46	0.214222	1.35285e-93	FALSE
C10orf47	0.118857	1.40204e-29	FALSE
C10orf50	-0.0521623	7.71601e-07	FALSE
C10orf53	0.040972	0.000103977	FALSE
C10orf54	-0.0579245	4.03614e-08	FALSE
C10orf55	0.17649	1.17012e-63	FALSE
C10orf57	0.0246915	0.0193715	FALSE
C10orf58	-0.0424859	5.70588e-05	FALSE
C10orf62	-0.0517236	9.54479e-07	FALSE
C10orf67	-0.030367	0.00402746	FALSE
C10orf68	-0.221088	1.02133e-99	FALSE
C10orf71	0.0877065	8.74841e-17	FALSE
C10orf72	-0.231932	8.05949e-110	FALSE
C10orf75	-0.118397	2.31073e-29	FALSE
C10orf76	-0.186446	5.88676e-71	FALSE
C10orf78	0.0187011	0.0765789	FALSE
C10orf79	-0.160635	6.61228e-53	FALSE
C10orf81	0.248569	2.28001e-126	FALSE
C10orf82	-0.0650979	6.8106e-10	FALSE
C10orf84	-0.144709	3.6279e-43	FALSE
C10orf88	0.0198746	0.0598303	FALSE
C10orf90	0.0278604	0.00832702	FALSE
C10orf91	0.222664	3.74973e-101	FALSE
C10orf93	-0.24683	1.40586e-124	FALSE
C10orf95	0.0152048	0.149932	FALSE
C10orf96	0.071716	1.05146e-11	FALSE
C10orf99	0.194898	1.72967e-77	FALSE
C11orf1	-0.223704	4.17431e-102	FALSE
C11orf10	0.105828	9.30707e-24	FALSE
C11orf16	0.131859	4.50584e-36	FALSE
C11orf17	-0.129419	8.41061e-35	FALSE
C11orf2	-0.203423	2.16437e-84	FALSE
C11orf20	0.0445517	2.43726e-05	FALSE
C11orf21	-0.0543918	2.55017e-07	FALSE
C11orf24	0.324742	2.76403e-219	FALSE
C11orf30	0.0816847	9.38103e-15	FALSE
C11orf31	0.0277493	0.00858917	FALSE
C11orf34	0.00908682	0.38956	FALSE
C11orf35	-0.0821686	6.52153e-15	FALSE
C11orf36	0.0627478	2.72732e-09	FALSE
C11orf40	0.033844	0.00134836	FALSE
C11orf41	0.209344	2.25459e-89	FALSE
C11orf42	-0.062257	3.62166e-09	FALSE
C11orf45	0.0575956	4.81401e-08	FALSE
C11orf46	-0.312987	5.07649e-203	FALSE
C11orf48	0.151488	3.4895e-47	FALSE
C11orf49	-0.195841	3.09126e-78	FALSE
C11orf51	-0.0399455	0.00015445	FALSE
C11orf52	-0.124428	2.80998e-32	FALSE
C11orf53	0.253695	9.96398e-132	FALSE
C11orf54	-0.263315	4.0375e-142	FALSE
C11orf57	-0.154795	3.26977e-49	FALSE
C11orf58	-0.186737	3.54622e-71	FALSE
C11orf59	-0.0955783	1.18224e-19	FALSE
C11orf61	-0.124619	2.2591e-32	FALSE
C11orf63	-0.14304	3.30644e-42	FALSE
C11orf64	0.0440776	2.97238e-05	FALSE
C11orf65	-0.212918	1.86222e-92	FALSE
C11orf66	-0.230264	3.12848e-108	FALSE
C11orf67	-0.175824	3.47615e-63	FALSE
C11orf68	-0.211227	5.44365e-91	FALSE
C11orf70	0.0354185	0.000794519	FALSE
C11orf71	-0.271039	8.71154e-151	FALSE
C11orf73	0.143281	2.40761e-42	FALSE
C11orf74	-0.210584	1.94863e-90	FALSE
C11orf75	-0.0171287	0.104809	FALSE
C11orf80	0.126709	2.03129e-33	FALSE
C11orf82	0.485248	0	TRUE
C11orf83	0.138685	9.32485e-40	FALSE
C11orf84	0.285776	3.94792e-168	FALSE
C11orf85	-0.0625054	3.13825e-09	FALSE
C11orf86	0.136888	9.08574e-39	FALSE
C11orf87	0.12782	5.55079e-34	FALSE
C11orf88	0.125349	9.78416e-33	FALSE
C11orf9	0.0783597	1.07765e-13	FALSE
C11orf90	0.132697	1.62957e-36	FALSE
C11orf92	-0.0687461	7.17149e-11	FALSE
C11orf93	-0.0347202	0.00100716	FALSE
C11orf94	0.00900625	0.393778	FALSE
C11orf95	-0.157283	9.08391e-51	FALSE
C12orf10	-0.199309	5.08138e-81	FALSE
C12orf11	0.264581	1.60336e-143	FALSE
C12orf12	0.0965703	4.94028e-20	FALSE
C12orf23	-0.089964	1.39345e-17	FALSE
C12orf24	-0.0268137	0.011106	FALSE
C12orf26	-0.231674	1.42299e-109	FALSE
C12orf27	0.0570663	6.38018e-08	FALSE
C12orf29	0.0217044	0.0398454	FALSE
C12orf32	0.216796	7.26745e-96	FALSE
C12orf34	0.0789154	7.21581e-14	FALSE
C12orf35	0.150492	1.39588e-46	FALSE
C12orf36	0.242964	1.19338e-120	FALSE
C12orf39	-0.225515	8.89304e-104	FALSE
C12orf4	0.154094	8.87177e-49	FALSE
C12orf40	0.0284108	0.00713107	FALSE
C12orf41	0.122242	3.32926e-31	FALSE
C12orf42	0.131473	7.18919e-36	FALSE
C12orf43	-0.0353624	0.000809923	FALSE
C12orf44	0.135861	3.29043e-38	FALSE
C12orf45	0.130505	2.30265e-35	FALSE
C12orf47	0.0587042	2.64745e-08	FALSE
C12orf48	0.411804	0	FALSE
C12orf49	-0.00695202	0.510365	FALSE
C12orf5	0.169742	5.9468e-59	FALSE
C12orf50	-0.0105796	0.316454	FALSE
C12orf51	-0.164516	1.93405e-55	FALSE
C12orf52	0.0448802	2.1217e-05	FALSE
C12orf53	-0.0578997	4.09024e-08	FALSE
C12orf54	0.0598476	1.41281e-08	FALSE
C12orf56	0.217248	2.88117e-96	FALSE
C12orf57	-0.116368	2.04996e-28	FALSE
C12orf59	0.0764895	4.07237e-13	FALSE
C12orf60	-0.0776121	1.84035e-13	FALSE
C12orf61	-0.213013	1.54099e-92	FALSE
C12orf62	-0.114823	1.05241e-27	FALSE
C12orf63	0.0035176	0.739081	FALSE
C12orf65	-0.0627983	2.64865e-09	FALSE
C12orf66	0.190552	4.31695e-74	FALSE
C12orf68	0.0341678	0.00121145	FALSE
C12orf69	-0.0655043	5.33112e-10	FALSE
C12orf70	0.311894	1.51585e-201	FALSE
C12orf71	0.0378995	0.000330862	FALSE
C12orf72	-0.266526	1.09218e-145	FALSE
C12orf73	0.0173143	0.101098	FALSE
C12orf74	0.189309	3.9064e-73	FALSE
C12orf75	0.139692	2.57214e-40	FALSE
C12orf76	-0.204586	2.33852e-85	FALSE
C12orf77	0.0996806	3.02229e-21	FALSE
C13orf1	-0.0896832	1.75552e-17	FALSE
C13orf15	-0.0853676	5.59036e-16	FALSE
C13orf16	0.0738802	2.46956e-12	FALSE
C13orf18	-0.0055443	0.599602	FALSE
C13orf23	0.238178	6.98164e-116	FALSE
C13orf26	0.043854	3.26187e-05	FALSE
C13orf27	0.104198	4.46244e-23	FALSE
C13orf28	0.0116491	0.270008	FALSE
C13orf29	0.262992	9.16109e-142	FALSE
C13orf30	0.202078	2.78846e-83	FALSE
C13orf31	0.00724343	0.4928	FALSE
C13orf33	0.1125	1.18184e-26	FALSE
C13orf34	0.374087	6.9652e-296	FALSE
C13orf35	-0.0297762	0.00480198	FALSE
C13orf36	-0.0969335	3.58112e-20	FALSE
C13orf37	0.219596	2.27722e-98	FALSE
C13orf38	0.0149773	0.156124	FALSE
C13orf39	0.0101259	0.337657	FALSE
C14orf1	0.0582676	3.35478e-08	FALSE
C14orf101	-0.084594	1.02121e-15	FALSE
C14orf102	-0.176252	1.72863e-63	FALSE
C14orf104	0.126748	1.94127e-33	FALSE
C14orf105	-0.0498425	2.33147e-06	FALSE
C14orf106	0.264328	3.05674e-143	FALSE
C14orf109	0.0101933	0.334451	FALSE
C14orf115	0.116526	1.7308e-28	FALSE
C14orf118	0.0987342	7.13855e-21	FALSE
C14orf119	0.125169	1.20316e-32	FALSE
C14orf126	0.138623	1.00934e-39	FALSE
C14orf128	-0.115349	6.04641e-28	FALSE
C14orf129	0.19769	1.02968e-79	FALSE
C14orf132	0.0488405	3.70477e-06	FALSE
C14orf135	-0.244939	1.19749e-122	FALSE
C14orf138	0.0975136	2.13695e-20	FALSE
C14orf139	-0.139744	2.40475e-40	FALSE
C14orf142	0.0347565	0.000994917	FALSE
C14orf143	0.19944	3.98283e-81	FALSE
C14orf145	0.163169	1.49002e-54	FALSE
C14orf147	0.303308	3.5606e-190	FALSE
C14orf148	-0.205762	2.43091e-86	FALSE
C14orf149	-0.00539259	0.609625	FALSE
C14orf153	0.00311632	0.767938	FALSE
C14orf156	0.0823032	5.89231e-15	FALSE
C14orf159	-0.345912	1.83803e-250	FALSE
C14orf162	0.155002	2.43227e-49	FALSE
C14orf165	-0.0211192	0.0455083	FALSE
C14orf166	0.0780708	1.32598e-13	FALSE
C14orf166B	0.00517002	0.624464	FALSE
C14orf167	-0.0713222	1.36246e-11	FALSE
C14orf169	0.154711	3.68292e-49	FALSE
C14orf174	-0.160678	6.20409e-53	FALSE
C14orf176	-0.0738473	2.52528e-12	FALSE
C14orf177	0.0237416	0.0245554	FALSE
C14orf178	-0.172756	4.96949e-61	FALSE
C14orf179	-0.141252	3.42468e-41	FALSE
C14orf180	-0.111946	2.08859e-26	FALSE
C14orf181	-0.0176547	0.0945655	FALSE
C14orf182	0.218411	2.63862e-97	FALSE
C14orf183	-0.0239903	0.0230935	FALSE
C14orf184	0.167145	3.41965e-57	FALSE
C14orf19	-0.0283714	0.00721134	FALSE
C14orf2	0.0689019	6.49707e-11	FALSE
C14orf21	0.0609983	7.42174e-09	FALSE
C14orf23	-0.00681169	0.518939	FALSE
C14orf28	-0.183387	1.14084e-68	FALSE
C14orf33	0.0728345	4.99913e-12	FALSE
C14orf34	0.285362	1.25712e-167	FALSE
C14orf37	-0.0135407	0.199781	FALSE
C14orf39	0.0440002	3.06962e-05	FALSE
C14orf4	0.0444097	2.58708e-05	FALSE
C14orf43	-0.0109977	0.297708	FALSE
C14orf45	-0.181199	4.66553e-67	FALSE
C14orf48	0.0219645	0.0375267	FALSE
C14orf49	-0.0594641	1.74624e-08	FALSE
C14orf50	0.0893932	2.22693e-17	FALSE
C14orf53	-0.064696	8.66441e-10	FALSE
C14orf64	-0.153563	1.88567e-48	FALSE
C14orf68	-0.0907915	7.02422e-18	FALSE
C14orf70	0.00180135	0.864567	FALSE
C14orf72	0.137691	3.29779e-39	FALSE
C14orf73	0.0591691	2.05368e-08	FALSE
C14orf79	-0.214964	3.02197e-94	FALSE
C14orf80	0.240231	6.48502e-118	FALSE
C14orf86	-0.0141951	0.178899	FALSE
C14orf93	-0.175127	1.08286e-62	FALSE
C15orf17	-0.3955	0	FALSE
C15orf2	-0.168847	2.42073e-58	FALSE
C15orf21	-0.0127517	0.227255	FALSE
C15orf23	0.256348	1.50298e-134	FALSE
C15orf24	-0.188929	7.6412e-73	FALSE
C15orf26	0.0932049	9.19536e-19	FALSE
C15orf27	0.0984649	9.10289e-21	FALSE
C15orf28	0.0265166	0.0120322	FALSE
C15orf29	0.0682738	9.66168e-11	FALSE
C15orf32	0.0339298	0.00131076	FALSE
C15orf33	-0.319318	1.08727e-211	FALSE
C15orf34	-0.20608	1.31352e-86	FALSE
C15orf37	-0.116323	2.15031e-28	FALSE
C15orf38	-0.0217959	0.0390161	FALSE
C15orf39	0.165967	2.10429e-56	FALSE
C15orf40	-0.138433	1.28599e-39	FALSE
C15orf41	0.271468	2.82063e-151	FALSE
C15orf42	0.413158	0	FALSE
C15orf43	-0.0328545	0.00186004	FALSE
C15orf44	0.00652811	0.53649	FALSE
C15orf48	0.23747	3.47033e-115	FALSE
C15orf5	0.07795	1.44585e-13	FALSE
C15orf50	-0.0333408	0.00158968	FALSE
C15orf51	-0.273915	4.35716e-154	FALSE
C15orf52	-0.180435	1.68738e-66	FALSE
C15orf53	0.12586	5.43379e-33	FALSE
C15orf54	0.0942402	3.7819e-19	FALSE
C15orf55	0.160775	5.36753e-53	FALSE
C15orf56	-0.111804	2.41495e-26	FALSE
C15orf57	-0.286162	1.34461e-168	FALSE
C15orf58	-0.0606838	8.85996e-09	FALSE
C15orf59	-0.0484055	4.51766e-06	FALSE
C15orf60	0.0838852	1.76541e-15	FALSE
C15orf61	0.0152656	0.148311	FALSE
C15orf62	0.0172926	0.101526	FALSE
C15orf63	0.0716344	1.10955e-11	FALSE
C16orf11	0.0535265	3.93941e-07	FALSE
C16orf13	0.0392222	0.000203012	FALSE
C16orf3	-0.0615831	5.32714e-09	FALSE
C16orf42	-0.0366949	0.000509573	FALSE
C16orf45	-0.230587	1.5435e-108	FALSE
C16orf46	-0.317641	2.25889e-209	FALSE
C16orf48	-0.256085	2.87206e-134	FALSE
C16orf5	-0.30331	3.53485e-190	FALSE
C16orf52	-0.112456	1.23679e-26	FALSE
C16orf53	-0.0386842	0.000248077	FALSE
C16orf54	0.0560424	1.09251e-07	FALSE
C16orf55	0.043272	4.146e-05	FALSE
C16orf57	0.188933	7.57971e-73	FALSE
C16orf58	-0.139523	3.87791e-40	FALSE
C16orf59	0.357896	3.21609e-269	FALSE
C16orf61	0.124214	3.58538e-32	FALSE
C16orf62	-0.305789	2.01939e-193	FALSE
C16orf63	0.0932544	8.81435e-19	FALSE
C16orf68	0.0449909	2.0244e-05	FALSE
C16orf7	-0.140388	1.04856e-40	FALSE
C16orf70	0.125129	1.2593e-32	FALSE
C16orf71	-0.131124	1.09453e-35	FALSE
C16orf72	0.0984427	9.2867e-21	FALSE
C16orf73	0.0408171	0.000110439	FALSE
C16orf74	0.0979445	1.45327e-20	FALSE
C16orf75	0.333389	1.01096e-231	FALSE
C16orf78	0.0223675	0.0341612	FALSE
C16orf79	-0.124787	1.86387e-32	FALSE
C16orf80	0.0253794	0.0162405	FALSE
C16orf81	-0.0986105	7.98252e-21	FALSE
C16orf82	-0.0101628	0.335896	FALSE
C16orf86	-0.283195	5.14613e-165	FALSE
C16orf87	0.171087	7.10598e-60	FALSE
C16orf88	0.32161	7.01457e-215	FALSE
C16orf89	-0.136634	1.2501e-38	FALSE
C16orf90	0.0570234	6.52671e-08	FALSE
C16orf91	0.198594	1.92497e-80	FALSE
C16orf92	-0.0570771	6.34394e-08	FALSE
C16orf93	-0.128278	3.24092e-34	FALSE
C17orf100	-0.132623	1.78271e-36	FALSE
C17orf101	-0.148663	1.73787e-45	FALSE
C17orf102	-0.145555	1.17195e-43	FALSE
C17orf103	-0.305822	1.82365e-193	FALSE
C17orf104	0.0925099	1.6604e-18	FALSE
C17orf105	-0.022827	0.0306427	FALSE
C17orf106	0.0430172	4.60084e-05	FALSE
C17orf107	-0.131737	5.22782e-36	FALSE
C17orf108	-0.422795	0	FALSE
C17orf28	0.0805449	2.19056e-14	FALSE
C17orf37	0.0542517	2.73742e-07	FALSE
C17orf39	-0.164765	1.3229e-55	FALSE
C17orf42	0.135469	5.36178e-38	FALSE
C17orf44	-0.177655	1.72175e-64	FALSE
C17orf46	0.0406008	0.0001201	FALSE
C17orf47	0.0710971	1.57888e-11	FALSE
C17orf48	-0.31053	1.0275e-199	FALSE
C17orf49	0.0172626	0.102121	FALSE
C17orf50	-0.113723	3.32997e-27	FALSE
C17orf51	0.0154624	0.143149	FALSE
C17orf53	0.441625	0	FALSE
C17orf54	0.0836229	2.15925e-15	FALSE
C17orf55	0.0283656	0.00722317	FALSE
C17orf56	0.116603	1.59421e-28	FALSE
C17orf57	-0.128945	1.47483e-34	FALSE
C17orf58	0.0587501	2.58214e-08	FALSE
C17orf59	-0.180839	8.5608e-67	FALSE
C17orf60	0.0175565	0.0964157	FALSE
C17orf61	-0.0885879	4.29373e-17	FALSE
C17orf62	0.0942704	3.68438e-19	FALSE
C17orf63	0.0878557	7.75968e-17	FALSE
C17orf64	0.0853856	5.51219e-16	FALSE
[truncated: 18,283 more rows]
