# Supplementary material for: Chromosomal copy number heterogeneity predicts survival rates across cancers
Source: Nat Commun. 2021 May 27;12:3188. doi: 10.1038/s41467-021-23384-6 (PMC8160133; doi:10.1038/s41467-021-23384-6)
Supplement: Supplementary file 7 — Source Data [file 41467_2021_23384_MOESM7_ESM.xlsx]

## Sheet: Legend
Source data
	This document contains the source data for all figures of the manuscript 'Chromosomal copy number heterogeneity predicts survival rates across cancers'. Source data is either given directly or a reference to the location online is given.

## Sheet: 1a
Figure 1a
	Sample name	TCGA-CM-5862-01A-01D-1649-01
	File name	SNORT_p_TCGA_b89_SNP_N_GenomeWideSNP_6_E11_777348.hg19.seg.txt
	Source	https://portal.gdc.cancer.gov/legacy-archive

## Sheet: 1b
Figure 1b
	No source

## Sheet: 1c
Figure 1c
	cell line	cnh, quasi bulk	cnh, single cell
	14T	0.0194	0.00520613
	16T	0.0434	0.0367314
	19TA	0.0365	0.0349823
	19TB	0.0461	0.0415858
	24TA	0.0463	0.0539865
	24TB	0.1291	0.141969
	26N	0.027	0.023039
	7T	0.0318	0.0257064
	9T	0.0653	0.0533306
	E1	0.0279	0.0316997
	E2	0.0466	0.0611855
	E98	0.0287	0.0279371
	Tumor_individual_1	0.0601	0.0638797
	Tumor_individual_2	0.0497	0.0340344
	Tumor_individual_3	0.0213	0.0511472
	Tumor_individual_4	0.0498	0.158547
	ID111	0.0578	0.046855
	ID115	0.053	0.0586241
	ID165	0.1164	0.218095
	ID166	0.0665	0.162586
	ID87	0.0833	0.140188
	ID88	0.0935	0.146642
	ID91	0.0887	0.116624

## Sheet: 1d
Figure 1d
	No source

## Sheet: 2a
Figure 2a
	Gene	Spearman's rank correlation	P-value
	A1BG	-0.0464112	1.09818e-05
	A1CF	0.0131858	0.211823
	A2BP1	-0.125796	5.84996e-33
	A2LD1	-0.0709817	1.70268e-11
	A2M	0.0103085	0.329017
	A2ML1	0.252995	5.46714e-131
	A4GALT	0.0932416	8.91104e-19
	A4GNT	0.0127602	0.226943
	AAA1	0.129318	9.47702e-35
	AAAS	0.0163337	0.121941
	AACS	0.150938	7.51075e-47
	AACSL	0.0910299	5.75977e-18
	AADAC	0.349502	5.38955e-256
	AADACL2	0.221446	4.8328e-100
	AADACL3	0.151821	2.19067e-47
	AADACL4	-0.0344837	0.00109039
	AADAT	-0.0751525	1.03331e-12
	AAGAB	0.11508	8.03372e-28
	AAK1	-0.122765	1.8511e-31
	AAMP	-0.0491941	3.14933e-06
	AANAT	-0.0691729	5.46867e-11
	AARS	0.0275749	0.00901566
	AARS2	0.0614967	5.59583e-09
	AARSD1	-0.176961	5.39794e-64
	AASDH	-0.105811	9.46505e-24
	AASDHPPT	-0.0837842	1.90778e-15
	AASS	-0.117942	3.78417e-29
	AATF	0.230733	1.1215e-108
	AATK	-0.0632068	2.08803e-09
	ABAT	-0.297933	2.99327e-183
	ABCA1	0.023335	0.0271187
	ABCA10	-0.0337271	0.00140122
	ABCA11P	-0.135302	6.59848e-38
	ABCA12	0.215024	2.67551e-94
	ABCA13	0.18689	2.71813e-71
	ABCA17P	-0.0963315	6.09999e-20
	ABCA2	-0.349021	2.99909e-255
	ABCA3	-0.187761	5.9438e-72
	ABCA4	0.151968	1.7843e-47
	ABCA5	-0.184054	3.64776e-69
	ABCA6	0.0962755	6.40866e-20
	ABCA7	-0.075444	8.44636e-13
	ABCA8	-0.16364	7.31025e-55
	ABCA9	0.0291211	0.00581648
	ABCB1	-0.253031	5.01216e-131
	ABCB10	0.170488	1.83388e-59
	ABCB11	0.163083	1.69556e-54
	ABCB4	-0.0686349	7.69418e-11
	ABCB5	0.131743	5.18912e-36
	ABCB6	0.0500329	2.13294e-06
	ABCB7	-0.0296811	0.00493855
	ABCB8	-0.0318487	0.00255792
	ABCB9	0.137583	3.78158e-39
	ABCC1	0.168592	3.60778e-58
	ABCC10	0.207539	7.73801e-88
	ABCC11	-0.0620911	3.98391e-09
	ABCC12	0.0228159	0.0307239
	ABCC13	0.108719	5.44428e-25
	ABCC2	0.10867	5.71243e-25
	ABCC3	0.0604408	1.01526e-08
	ABCC4	0.0358356	0.000688216
	ABCC5	0.252468	1.961e-130
	ABCC6	-0.133839	4.02736e-37
	ABCC6P1	-0.0799944	3.28566e-14
	ABCC6P2	-0.10691	3.24513e-24
	ABCC8	-0.199294	5.23141e-81
	ABCC9	-0.0280543	0.00788674
	ABCD1	0.137018	7.70963e-39
	ABCD2	-0.0427556	5.11683e-05
	ABCD3	-0.0603008	1.09796e-08
	ABCD4	-0.296784	8.66223e-182
	ABCE1	0.270146	9.04052e-150
	ABCF1	0.366941	6.33128e-284
	ABCF2	0.249792	1.23122e-127
	ABCF3	0.122442	2.66063e-31
	ABCG1	-0.0377416	0.000350378
	ABCG2	-0.16733	2.56967e-57
	ABCG4	-0.108225	8.88668e-25
	ABCG5	0.0295003	0.0052079
	ABCG8	0.0890971	2.83677e-17
	ABHD1	-0.169761	5.7711e-59
	ABHD10	-0.302436	4.84252e-189
	ABHD11	0.0404654	0.000126546
	ABHD12	-0.0555074	1.44178e-07
	ABHD12B	0.023603	0.0254048
	ABHD13	-0.039406	0.00018947
	ABHD14A	-0.349401	7.73593e-256
	ABHD14B	-0.295166	9.62101e-180
	ABHD15	0.0186208	0.0778523
	ABHD2	0.0314149	0.0029271
	ABHD3	0.0472306	7.65582e-06
	ABHD4	0.018962	0.0725576
	ABHD5	0.0403837	0.000130589
	ABHD6	-0.170612	1.50758e-59
	ABHD8	-0.145496	1.26754e-43
	ABI1	0.205429	4.62505e-86
	ABI2	-0.242548	3.12835e-120
	ABI3	-0.0416125	8.08594e-05
	ABI3BP	-0.0468991	8.86537e-06
	ABL1	-0.145159	1.98973e-43
	ABL2	0.151076	6.20165e-47
	ABLIM1	-0.0661475	3.6074e-10
	ABLIM2	-0.116637	1.53836e-28
	ABLIM3	-0.0399248	0.000155671
	ABO	-0.0535305	3.93144e-07
	ABP1	0.0453731	1.72014e-05
	ABR	-0.118263	2.67385e-29
	ABRA	-0.00734433	0.486794
	ABT1	0.274289	1.60914e-154
	ABTB1	-0.0965742	4.9231e-20
	ABTB2	-0.0263217	0.0126763
	ACAA1	-0.270239	7.09494e-150
	ACAA2	-0.151792	2.28159e-47
	ACACA	0.216568	1.15766e-95
	ACACB	-0.271532	2.38288e-151
	ACAD10	-0.242851	1.55029e-120
	ACAD11	-0.260159	1.15849e-138
	ACAD8	-0.331958	1.23217e-229
	ACAD9	0.0672077	1.87982e-10
	ACADL	-0.234792	1.42172e-112
	ACADM	-0.145153	2.0056e-43
	ACADS	-0.165902	2.32522e-56
	ACADSB	-0.185295	4.31599e-70
	ACADVL	-0.283711	0
	ACAN	0.117052	9.86732e-29
	ACAP1	0.052008	8.31671e-07
	ACAP2	0.147629	7.12431e-45
	ACAP3	0.0398254	0.000161674
	ACAT1	-0.246423	3.67118e-124
	ACAT2	0.221738	2.61959e-100
	ACBD3	0.273335	2.02885e-153
	ACBD4	-0.384247	0
	ACBD5	-0.158913	8.39814e-52
	ACBD6	0.177131	4.07983e-64
	ACBD7	-0.00343088	0.745288
	ACCN1	-0.0190272	0.0715808
	ACCN2	0.118527	2.00633e-29
	ACCN3	-0.00772889	0.464271
	ACCN4	0.114786	1.09475e-27
	ACCN5	0.102531	2.16035e-22
	ACCS	-0.25174	1.14029e-129
	ACCSL	-0.0131939	0.211542
	ACD	0.0181523	0.0856291
	ACE	0.0475067	6.77062e-06
	ACE2	0.0488126	3.75244e-06
	ACER1	-0.034699	0.00101436
	ACER2	0.0676954	1.38816e-10
	ACER3	0.121347	9.0387e-31
	ACHE	0.0322208	0.00227575
	ACIN1	-0.0830838	3.26006e-15
	ACLY	0.105045	1.98163e-23
	ACMSD	-0.0803546	2.52091e-14
	ACN9	0.111173	4.59977e-26
	ACO1	-0.171505	3.65926e-60
	ACO2	-0.176766	7.43458e-64
	ACOT1	-0.182426	5.8622e-68
	ACOT11	0.0342218	0.00118993
	ACOT12	-0.158377	1.84225e-51
	ACOT13	-0.00477123	0.651432
	ACOT2	-0.114706	1.19029e-27
	ACOT4	0.104164	4.60686e-23
	ACOT6	-0.105625	1.13335e-23
	ACOT7	0.224615	6.0503e-103
	ACOT8	0.0656048	5.01669e-10
	ACOT9	0.147249	1.19302e-44
	ACOX1	-0.0276455	0.00884085
	ACOX2	-0.242898	1.38957e-120
	ACOX3	-0.0433919	3.94708e-05
	ACOXL	0.107931	1.18933e-24
	ACP1	0.124901	1.63711e-32
	ACP2	0.0132266	0.210413
	ACP5	0.206084	1.30406e-86
	ACP6	-0.104764	2.59711e-23
	ACPL2	-0.0157168	0.136684
	ACPP	0.109768	1.90599e-25
	ACPT	0.0094861	0.369066
	ACR	-0.148787	1.46517e-45
	ACRBP	-0.141305	3.19808e-41
	ACRC	-0.129439	8.2097e-35
	ACRV1	0.132555	1.93572e-36
	ACSBG1	-0.0546057	2.28801e-07
	ACSBG2	0.0318642	0.00254562
	ACSF2	0.0199913	0.0583456
	ACSF3	-0.223085	1.54311e-101
	ACSL1	-0.0508829	1.42812e-06
	ACSL3	0.110767	6.94995e-26
	ACSL4	0.0714952	1.21602e-11
	ACSL5	0.0820973	6.88155e-15
	ACSL6	-0.058269	3.35229e-08
	ACSM1	-0.211679	2.21588e-91
	ACSM2A	-0.136578	1.34051e-38
	ACSM2B	-0.126517	2.53825e-33
	ACSM3	-0.0728699	4.8819e-12
	ACSM4	0.072685	5.525e-12
	ACSM5	-0.23351	2.46224e-111
	ACSS1	-0.158438	1.68546e-51
	ACSS2	0.132826	1.39159e-36
	ACSS3	-0.2067	3.95424e-87
	ACTA1	0.0887343	3.81213e-17
	ACTA2	0.0807424	1.93523e-14
	ACTB	0.284781	6.34043e-167
	ACTBL2	0.129231	1.05107e-34
	ACTC1	0.00116016	0.912527
	ACTG1	0.146301	4.29873e-44
	ACTG2	0.211342	4.33475e-91
	ACTL6A	0.444812	0
	ACTL6B	-0.0408924	0.000107254
	ACTL7A	-0.00634275	0.548121
	ACTL7B	-0.00430181	0.68377
	ACTL8	0.329207	1.17398e-225
	ACTL9	0.0232248	0.0278519
	ACTN1	0.256055	3.08935e-134
	ACTN2	0.0712789	1.40167e-11
	ACTN3	0.0920366	2.47677e-18
	ACTN4	0.218829	0
	ACTR10	-0.147473	8.80732e-45
	ACTR1A	-0.0528445	5.52405e-07
	ACTR1B	-0.240865	1.51588e-118
	ACTR2	0.269226	9.99504e-149
	ACTR3	0.359996	1.36518e-272
	ACTR3B	0.0116819	0.268662
	ACTR3C	0.0444454	2.54864e-05
	ACTR5	0.286383	7.24545e-169
	ACTR6	-0.0313965	0.00294373
	ACTR8	-0.159055	6.82188e-52
	ACTRT1	0.0459321	1.35248e-05
	ACTRT2	0.0683325	9.31139e-11
	ACVR1	-0.00695153	0.510395
	ACVR1B	0.0779269	1.46994e-13
	ACVR1C	0.140212	1.31635e-40
	ACVR2A	-0.0288432	0.00630225
	ACVR2B	-0.0317962	0.00260023
	ACVRL1	-0.0139548	0.186371
	ACY1	-0.140171	1.38802e-40
	ACY3	-0.0244963	0.0203508
	ACYP1	-0.0143544	0.174071
	ACYP2	-0.221574	3.69673e-100
	ADA	0.237174	6.7703e-115
	ADAD1	0.0882717	5.54702e-17
	ADAD2	0.0665499	2.82015e-10
	ADAL	-0.246713	1.85313e-124
	ADAM10	0.0242274	0.0217707
	ADAM11	-0.00397268	0.706798
	ADAM12	0.329346	7.40629e-226
	ADAM15	0.265005	5.42285e-144
	ADAM17	0.295084	1.22003e-179
	ADAM18	0.0693816	4.78685e-11
	ADAM19	0.325136	7.64821e-220
	ADAM2	0.0346739	0.00102297
	ADAM20	-0.115849	3.56155e-28
	ADAM21	-0.0439104	3.18635e-05
	ADAM21P1	-0.0336746	0.00142555
	ADAM22	-0.121558	7.14703e-31
	ADAM23	0.193248	3.45143e-76
	ADAM28	0.0425845	5.48363e-05
	ADAM29	0.04362	3.59336e-05
	ADAM30	0.0369952	0.000458094
	ADAM32	0.163464	9.53335e-55
	ADAM33	0.133187	8.95991e-37
	ADAM3A	0.0850234	7.31387e-16
	ADAM5P	0.0738048	2.59928e-12
	ADAM6	0.238693	2.16922e-116
	ADAM7	-0.0574563	5.18567e-08
	ADAM8	0.301177	2.06335e-187
	ADAM9	0.146623	2.78685e-44
	ADAMDEC1	0.289417	1.40127e-172
	ADAMTS1	0.0151988	0.150092
	ADAMTS10	-0.138977	6.42604e-40
	ADAMTS12	0.338538	2.54107e-239
	ADAMTS13	-0.181031	6.19701e-67
	ADAMTS14	0.268258	1.24003e-147
	ADAMTS15	-0.0223697	0.034144
	ADAMTS16	0.207788	4.75569e-88
	ADAMTS17	0.045226	1.83168e-05
	ADAMTS18	-0.0124567	0.238188
	ADAMTS19	0.051924	8.66294e-07
	ADAMTS2	0.270812	1.57877e-150
	ADAMTS20	0.219884	1.25463e-98
	ADAMTS3	-0.105089	1.90062e-23
	ADAMTS4	0.203853	9.51605e-85
	ADAMTS5	-0.0312767	0.00305451
	ADAMTS6	0.173195	2.45713e-61
	ADAMTS7	0.240169	7.46886e-118
	ADAMTS8	-0.00804986	0.445926
	ADAMTS9	-0.13613	2.35115e-38
	ADAMTSL1	0.0353264	0.000819948
	ADAMTSL2	-0.0965713	4.93611e-20
	ADAMTSL3	-0.118772	1.53826e-29
	ADAMTSL4	0.158384	1.82322e-51
	ADAMTSL5	0.205261	6.38329e-86
	ADAP1	0.0152801	0.147926
	ADAP2	0.114872	9.99333e-28
	ADAR	0.27034	5.44342e-150
	ADARB1	-0.0876894	8.8694e-17
	ADARB2	-0.0366212	0.000523003
	ADAT1	0.0889623	3.16645e-17
	ADAT2	0.125033	1.40647e-32
	ADAT3	0.124175	3.75092e-32
	ADC	-0.202687	8.78367e-84
	ADCK1	-0.0866216	2.08078e-16
	ADCK2	0.0218937	0.038146
	ADCK4	-0.108972	4.23031e-25
	ADCK5	0.216326	1.89641e-95
	ADCY1	-0.0994663	3.67406e-21
	ADCY10	0.0579544	3.97168e-08
	ADCY2	-0.06153	5.4907e-09
	ADCY3	0.264484	2.05258e-143
	ADCY4	-0.127908	5.00755e-34
	ADCY5	-0.0381046	0.000307033
	ADCY6	-0.149898	3.17894e-46
	ADCY7	0.195662	4.2887e-78
	ADCY8	-0.0945021	3.01595e-19
	ADCY9	-0.15481	3.20075e-49
	ADCYAP1	0.0613581	6.05435e-09
	ADCYAP1R1	-0.0295174	0.00518191
	ADD1	-0.318487	1.53589e-210
	ADD2	0.0620921	3.98165e-09
	ADD3	-0.104101	4.89557e-23
	ADH1A	0.0168785	0.109981
	ADH1B	0.0221208	0.0361896
	ADH1C	0.151777	2.33166e-47
	ADH4	0.100647	1.24534e-21
	ADH5	-0.0633374	1.93447e-09
	ADH6	0.0570628	6.39205e-08
	ADH7	0.26975	2.54896e-149
	ADHFE1	-0.349833	1.64934e-256
	ADI1	-0.0225768	0.0325181
	ADIG	-0.269928	1.59927e-149
	ADIPOQ	0.0434477	3.85758e-05
	ADIPOR1	0.279728	6.97723e-161
	ADIPOR2	0.115705	4.14524e-28
	ADK	0.0612228	6.53707e-09
	ADM	0.0857907	4.01143e-16
	ADM2	-0.0141015	0.181781
	ADNP	0.188137	3.07417e-72
	ADNP2	0.092463	1.7276e-18
	ADO	0.0242545	0.0216238
	ADORA1	-0.106623	4.29479e-24
	ADORA2A	0.020399	0.0533951
	ADORA2B	0.342262	6.5638e-245
	ADORA3	0.0213145	0.0435476
	ADPGK	0.0860296	3.32368e-16
	ADPRH	-0.0726135	5.79527e-12
	ADPRHL1	0.222525	5.02139e-101
	ADPRHL2	0.0229282	0.0299106
	ADRA1A	-0.105123	1.83903e-23
	ADRA1B	-0.139666	2.65892e-40
	ADRA1D	0.083684	2.06033e-15
	ADRA2A	0.0627114	2.78557e-09
	ADRA2B	0.0172706	0.101962
	ADRA2C	-0.00880467	0.404451
	ADRB1	0.0220207	0.0370411
	ADRB2	-0.0475281	6.70623e-06
	ADRB3	0.107525	1.77422e-24
	ADRBK1	0.142901	3.9703e-42
	ADRBK2	-0.0359147	0.000669606
	ADRM1	0.330272	3.42189e-227
	ADSL	0.124246	3.45856e-32
	ADSS	0.189235	4.45366e-73
	ADSSL1	-0.106572	4.51684e-24
	AEBP1	0.158514	1.87965e-51
	AEBP2	0.0466757	9.78095e-06
	AEN	-0.0993089	4.23978e-21
	AES	-0.288051	6.67047e-171
	AFAP1	0.0816392	9.70683e-15
	AFAP1L1	0.0442438	2.77318e-05
	AFAP1L2	-0.0963264	6.12737e-20
	AFARP1	0.0543155	2.65062e-07
	AFF1	-0.311315	9.11076e-201
	AFF2	-0.120708	1.8384e-30
	AFF3	-0.166283	1.29342e-56
	AFF4	-0.180518	1.46689e-66
	AFG3L1	0.0158239	0.134029
	AFG3L2	0.00388078	0.713278
	AFM	-0.0338779	0.00133339
	AFMID	0.0228172	0.0307143
	AFP	0.110538	8.76831e-26
	AFTPH	0.00389484	0.712285
	AG2	0.0458177	1.42103e-05
	AGA	-0.15087	8.26393e-47
	AGAP1	0.0926557	1.46729e-18
	AGAP11	-0.0675953	1.47754e-10
	AGAP2	-0.0335517	0.00148406
	AGAP3	0.077157	2.54293e-13
	AGAP4	-0.113848	2.92167e-27
	AGAP5	-0.0419503	7.07143e-05
	AGAP6	0.0152387	0.149026
	AGAP7	-0.0487362	3.88579e-06
	AGAP8	-0.0127842	0.226073
	AGBL1	0.156366	3.42394e-50
	AGBL2	-0.0444542	2.53924e-05
	AGBL3	-0.204827	1.4722e-85
	AGBL4	-0.198411	2.7073e-80
	AGBL5	-0.0314713	0.00287647
	AGER	-0.110778	6.87278e-26
	AGFG1	0.159922	1.90099e-52
	AGFG2	-0.122541	2.37942e-31
	AGGF1	-0.189945	1.26936e-73
	AGK	0.0670599	2.05986e-10
	AGL	-0.00499315	0.636366
	AGMAT	0.097893	1.522e-20
	AGPAT1	-0.133508	6.04702e-37
	AGPAT2	0.0948715	2.18939e-19
	AGPAT3	-0.162102	7.41561e-54
	AGPAT4	-0.02315	0.0283595
	AGPAT5	-0.0999071	2.45735e-21
	AGPAT6	-0.0456923	1.49994e-05
	AGPAT9	-0.0853006	5.89077e-16
	AGPHD1	0.0951924	1.65595e-19
	AGPS	0.129569	7.03449e-35
	AGR2	0.164844	1.17314e-55
	AGR3	0.168684	3.12287e-58
	AGRN	0.0464907	1.06071e-05
	AGRP	0.0049697	0.637951
	AGT	-0.0860755	3.20551e-16
	AGTPBP1	0.0203332	0.0541705
	AGTR1	-0.0631597	2.14622e-09
	AGTR2	0.193979	9.19607e-77
	AGTRAP	0.0511903	1.23338e-06
	AGXT	-0.0125422	0.234981
	AGXT2	-0.105323	1.51661e-23
	AGXT2L1	-0.147724	6.26256e-45
	AGXT2L2	-0.282343	5.40578e-164
	AHCTF1	0.200813	3.03896e-82
	AHCY	0.180338	1.98386e-66
	AHCYL1	-0.161405	2.10133e-53
	AHCYL2	-0.142566	6.16495e-42
	AHDC1	-0.0896204	1.84841e-17
	AHI1	-0.158258	2.19344e-51
	AHNAK	-0.00753221	0.47571
	AHNAK2	0.145937	7.0134e-44
	AHR	0.188226	2.62945e-72
	AHRR	0.171572	3.29054e-60
	AHSA1	0.215023	2.67731e-94
	AHSA2	-0.118983	1.22173e-29
	AHSG	0.143543	1.7038e-42
	AHSP	-0.0750219	1.13073e-12
	AICDA	0.119836	4.80699e-30
	AIDA	0.148388	2.52976e-45
	AIF1	0.00442946	0.674915
	AIF1L	-0.191223	1.3079e-74
	AIFM1	0.0812334	1.31428e-14
	AIFM2	0.0579355	4.01234e-08
	AIFM3	0.0772613	2.36169e-13
	AIG1	-0.200744	3.46122e-82
	AIM1	0.112717	9.44427e-27
	AIM1L	0.361869	1.27504e-275
	AIM2	0.298264	1.13129e-183
	AIMP1	-0.0366982	0.00050898
	AIMP2	0.217706	1.12425e-96
	AIP	-0.151774	2.33949e-47
	AIPL1	0.104455	3.49075e-23
	AIRE	0.00604949	0.566774
	AJAP1	-0.199179	6.47926e-81
	AK1	-0.140589	8.09507e-41
	AK2	0.0642357	1.1395e-09
	AK3	-0.192891	6.56902e-76
	AK3L1	0.188656	1.23612e-72
	AK5	-0.072539	6.09076e-12
	AK7	-0.0144198	0.17212
	AKAP1	0.0461137	1.25012e-05
	AKAP10	-0.122073	4.02079e-31
	AKAP11	-0.165238	6.4299e-56
	AKAP12	-0.09162	3.51587e-18
	AKAP13	-0.101843	4.11326e-22
	AKAP14	0.119347	8.21168e-30
	AKAP2	-0.0452957	1.77799e-05
	AKAP3	-0.161177	2.95112e-53
	AKAP4	0.0253057	0.0165529
	AKAP5	-0.0100914	0.339303
	AKAP6	-0.189262	4.24732e-73
	AKAP7	-0.262011	1.09834e-140
	AKAP8	0.0263834	0.012469
	AKAP8L	-0.090423	9.53687e-18
	AKAP9	-0.100679	1.20917e-21
	AKD1	-0.247057	8.21482e-125
	AKIRIN1	0.0967629	4.16606e-20
	AKIRIN2	0.112855	8.19197e-27
	AKNA	-0.0914049	4.21064e-18
	AKNAD1	0.125037	1.40088e-32
	AKR1A1	-0.0624171	3.30231e-09
	AKR1B1	0.0038341	0.716576
	AKR1B10	0.317678	2.00698e-209
	AKR1B15	0.294031	2.57649e-178
	AKR1C1	0.148782	1.47515e-45
	AKR1C2	0.214633	5.90522e-94
	AKR1C3	0.138028	2.15211e-39
	AKR1C4	0.104361	3.81855e-23
	AKR1CL1	0.0977836	1.67865e-20
	AKR1D1	0.0693703	4.82157e-11
	AKR1E2	0.244597	2.6618e-122
	AKR7A2	-0.123471	8.33883e-32
	AKR7A3	0.0134685	0.202188
	AKR7L	-0.0309456	0.00338061
	AKT1	0.0238005	0.0242024
	AKT1S1	0.129903	4.72848e-35
	AKT2	-0.121369	8.82615e-31
	AKT3	-0.219523	2.64909e-98
	AKTIP	-0.229488	1.69699e-107
	ALAD	-0.277051	9.86667e-158
	ALAS1	0.147054	1.55583e-44
	ALAS2	-0.100176	1.92084e-21
	ALB	-0.103194	1.15755e-22
	ALCAM	-0.0352404	0.000844379
	ALDH16A1	0.121924	4.75419e-31
	ALDH18A1	0.127365	9.45165e-34
	ALDH1A1	-0.0859994	3.4039e-16
	ALDH1A2	0.0028204	0.789428
	ALDH1A3	0.0809063	1.67627e-14
	ALDH1B1	0.117499	6.10068e-29
	ALDH1L1	-0.152781	5.6924e-48
	ALDH1L2	0.260232	9.65591e-139
	ALDH2	-0.0945631	2.86064e-19
	ALDH3A1	0.215113	2.23087e-94
	ALDH3A2	-0.177979	1.00763e-64
	ALDH3B1	0.0146585	0.165128
	ALDH3B2	0.29247	2.30454e-176
	ALDH4A1	-0.0474587	6.91703e-06
	ALDH5A1	-0.218419	2.59557e-97
	ALDH6A1	-0.220709	2.25438e-99
	ALDH7A1	-0.190975	2.03229e-74
	ALDH8A1	-0.090746	7.29526e-18
	ALDH9A1	-0.268189	1.48075e-147
	ALDOA	0.135294	6.66964e-38
	ALDOB	-0.0631122	2.20654e-09
	ALDOC	0.126074	4.24359e-33
	ALG1	0.0059253	0.574764
	ALG10	0.213993	2.14846e-93
	ALG10B	-0.0984374	9.33153e-21
	ALG11	0.123138	1.21506e-31
	ALG12	-0.0656919	4.7589e-10
	ALG13	-0.155973	6.03433e-50
	ALG14	-0.117852	4.17113e-29
	ALG1L	0.27641	5.53491e-157
	ALG1L2	0.157157	1.08922e-50
	ALG2	-0.124476	2.66144e-32
	ALG3	0.427239	0
	ALG5	-0.136923	8.68876e-39
	ALG6	0.206285	8.84423e-87
	ALG8	0.0984333	9.36552e-21
	ALG9	-0.180171	2.6257e-66
	ALK	-0.100668	1.22255e-21
	ALKBH1	0.00834594	0.429376
	ALKBH2	0.0475248	6.71617e-06
	ALKBH3	-0.00576537	0.585131
	ALKBH4	-0.146075	5.83105e-44
	ALKBH5	-0.142283	8.93311e-42
	ALKBH6	0.142093	1.14573e-41
	ALKBH7	-0.186834	2.99338e-71
	ALKBH8	-0.164222	3.02478e-55
	ALLC	-0.0249332	0.0182158
	ALMS1	0.0527484	5.79172e-07
	ALMS1P	-0.113902	2.76204e-27
	ALOX12	0.100034	2.18782e-21
	ALOX12B	0.0622591	3.61728e-09
	ALOX12P2	0.0331361	0.00169875
	ALOX15	0.29171	2.03722e-175
	ALOX15B	0.0442013	2.82281e-05
	ALOX5	0.0126366	0.231477
	ALOX5AP	0.0847352	9.15211e-16
	ALOXE3	0.183707	6.60764e-69
	ALPI	0.0164919	0.118368
	ALPK1	-0.05091	1.40981e-06
	ALPK2	0.180349	1.94922e-66
	ALPK3	-0.0481191	5.14322e-06
	ALPL	0.0718846	9.40605e-12
	ALPP	0.302013	1.7106e-188
	ALPPL2	0.278698	1.14831e-159
	ALS2	0.0341186	0.0012314
	ALS2CL	0.012563	0.234208
	ALS2CR11	0.0573551	5.47282e-08
	ALS2CR12	-0.160365	9.86355e-53
	ALS2CR4	0.148873	1.30353e-45
	ALS2CR8	-0.346344	4.00569e-251
	ALX1	0.188272	2.42713e-72
	ALX3	-0.00358008	0.73462
	ALX4	0.0392401	0.000201659
	AMAC1	0.013971	0.185859
	AMAC1L2	-0.0436032	3.61838e-05
	AMAC1L3	-0.0261852	0.0131456
	AMACR	-0.0174561	0.0983347
	AMBN	0.0310798	0.00324476
	AMBP	0.0481119	5.15985e-06
	AMBRA1	-0.132722	1.58085e-36
	AMD1	0.0217581	0.039357
	AMDHD1	-0.0309398	0.00338656
	AMDHD2	-0.0681492	1.04489e-10
	AMELX	0.0486181	4.10107e-06
	AMELY	-0.0734418	3.32295e-12
	AMFR	-0.165908	2.30267e-56
	AMH	0.027059	0.0103895
	AMHR2	0.0692703	5.13931e-11
	AMICA1	0.0212561	0.0441265
	AMIGO1	-0.217975	6.47436e-97
	AMIGO2	0.185171	5.34784e-70
	AMIGO3	-0.0736929	2.80395e-12
	AMMECR1	0.341204	2.58006e-243
	AMMECR1L	0.198137	4.49778e-80
	AMN	0.0981183	1.24344e-20
	AMN1	-0.146004	6.40873e-44
	AMOT	-0.162117	7.24822e-54
	AMOTL1	-0.0337135	0.00140748
	AMOTL2	-0.0362763	0.000590374
	AMPD1	0.174085	5.85192e-62
	AMPD2	0.0296142	0.00503672
	AMPD3	-0.07859	9.12944e-14
	AMPH	0.0689805	6.18084e-11
	AMT	-0.255652	8.33237e-134
	AMTN	0.157149	1.10193e-50
	AMY1A	-0.027301	0.00972338
	AMY2A	-0.160872	4.65135e-53
	AMY2B	-0.295562	3.04544e-180
	AMZ1	0.123985	4.65632e-32
	AMZ2	0.0486304	4.07811e-06
	AMZ2P1	-0.114583	1.3538e-27
	ANAPC1	0.270042	1.18685e-149
	ANAPC10	0.02192	0.0379147
	ANAPC11	0.163951	4.56401e-55
	ANAPC13	-0.125374	9.51035e-33
	ANAPC16	-0.234858	1.22664e-112
	ANAPC2	-0.155812	7.60962e-50
	ANAPC4	-0.0746746	1.43582e-12
	ANAPC5	0.0879097	7.42907e-17
	ANAPC7	0.175491	5.98142e-63
	ANG	-0.00627595	0.552343
	ANGEL1	0.040466	0.000126514
	ANGEL2	-0.071222	1.45495e-11
	ANGPT1	-0.0430984	4.45106e-05
	ANGPT2	0.0661466	3.60944e-10
	ANGPT4	-0.192671	9.76014e-76
	ANGPTL1	-0.185957	1.37328e-70
	ANGPTL2	0.157218	9.96967e-51
	ANGPTL3	-0.0485535	4.22358e-06
	ANGPTL4	0.0223306	0.0344586
	ANGPTL5	-0.0451476	1.89391e-05
	ANGPTL6	0.00865571	0.412448
	ANGPTL7	-0.0589522	2.31259e-08
	ANK1	-0.0352582	0.000839259
	ANK2	-0.0987438	7.07674e-21
	ANK3	-0.152323	1.08443e-47
	ANKAR	-0.226079	2.66754e-104
	ANKDD1A	-0.114258	1.90477e-27
	ANKFN1	0.129939	4.52989e-35
	ANKFY1	-0.206321	8.24285e-87
	ANKH	-0.0523783	6.94427e-07
	ANKHD1	-0.193515	2.13056e-76
	ANKIB1	0.10753	1.76633e-24
	ANKK1	0.046106	1.25432e-05
	ANKLE1	0.177884	1.17932e-64
	ANKLE2	0.133269	8.10188e-37
	ANKMY1	-0.192055	2.95145e-75
	ANKMY2	-0.216154	2.69172e-95
	ANKRA2	-0.286017	2.01343e-168
	ANKRD1	0.165241	6.40189e-56
	ANKRD10	-0.0877474	8.46568e-17
	ANKRD11	-0.0197595	0.0613267
	ANKRD12	-0.101901	3.89594e-22
	ANKRD13A	-0.108134	9.73051e-25
	ANKRD13B	0.181317	3.82378e-67
	ANKRD13C	-0.00173097	0.869811
	ANKRD13D	0.0963269	6.12487e-20
	ANKRD16	0.00734847	0.486548
	ANKRD17	0.0189423	0.0728544
	ANKRD19	0.00575095	0.586069
	ANKRD2	0.0856878	4.3494e-16
	ANKRD20A3	-0.104322	3.96234e-23
	ANKRD20A4	-0.0702848	2.67829e-11
	ANKRD20B	-0.107338	2.13311e-24
	ANKRD22	0.253229	3.09925e-131
	ANKRD23	0.048092	5.20648e-06
	ANKRD24	-0.312452	2.67686e-202
	ANKRD26	0.028861	0.00627006
	ANKRD26P1	0.0968272	3.93522e-20
	ANKRD27	0.243015	1.06052e-120
	ANKRD28	-0.0457799	1.44436e-05
	ANKRD29	0.0550094	1.86229e-07
	ANKRD30A	0.0332746	0.0016242
	ANKRD30B	-0.0971984	2.82998e-20
	ANKRD31	0.00793044	0.452703
	ANKRD32	0.150759	9.63411e-47
	ANKRD33	0.145307	1.6334e-43
	ANKRD34A	-0.0227051	0.0315445
	ANKRD34B	0.169133	1.54711e-58
	ANKRD34C	-0.022648	0.0319742
	ANKRD35	0.141933	1.41232e-41
	ANKRD36	-0.023849	0.0239149
	ANKRD36B	0.0541695	2.85341e-07
	ANKRD36BP1	0.128423	2.73306e-34
	ANKRD37	-0.0579244	4.03618e-08
	ANKRD39	0.103251	1.09662e-22
	ANKRD40	0.0650796	6.8859e-10
	ANKRD42	-0.290921	1.94075e-174
	ANKRD43	-0.12819	3.5967e-34
	ANKRD44	-0.0498593	2.31329e-06
	ANKRD45	-0.0147118	0.163596
	ANKRD46	-0.0204572	0.0527184
	ANKRD49	0.0313822	0.00295676
	ANKRD5	0.233776	1.36634e-111
	ANKRD50	0.0849454	7.77217e-16
	ANKRD52	0.103047	1.32994e-22
	ANKRD53	-0.121868	5.05798e-31
	ANKRD54	-0.0876035	9.50281e-17
	ANKRD55	-0.0829192	3.69522e-15
	ANKRD56	0.0278551	0.00833943
	ANKRD57	0.247357	4.04326e-125
	ANKRD58	0.116055	2.8588e-28
	ANKRD6	-0.151114	5.8778e-47
	ANKRD7	-0.091099	5.43711e-18
	ANKRD9	0.211794	1.76071e-91
	ANKS1A	0.159055	6.81748e-52
	ANKS1B	-0.215129	2.16386e-94
	ANKS3	-0.212636	3.27646e-92
	ANKS4B	0.0700247	3.16822e-11
	ANKS6	-0.0337434	0.0013937
	ANKZF1	0.000540102	0.959214
	ANLN	0.448357	0
	ANO1	0.106028	7.66564e-24
	ANO10	-0.0718565	9.5827e-12
	ANO2	-0.013081	0.215477
	ANO3	-0.0192854	0.0678147
	ANO4	-0.0911806	5.07888e-18
	ANO5	-0.185994	1.28881e-70
	ANO6	0.00352781	0.738352
	ANO7	-0.0128218	0.22471
	ANO8	0.0191023	0.0704681
	ANO9	0.169642	6.96043e-59
	ANP32A	-0.059157	2.06734e-08
	ANP32B	0.114843	1.03089e-27
	ANP32C	0.00936851	0.375031
	ANP32D	-0.000370902	0.971985
	ANP32E	0.136335	1.81848e-38
	ANPEP	0.0441069	2.93633e-05
	ANTXR1	0.159434	3.90545e-52
	ANTXR2	0.0524213	6.79992e-07
	ANTXRL	0.0182411	0.0841091
	ANUBL1	-0.166629	7.59593e-57
	ANXA1	0.0324546	0.00211337
	ANXA10	0.210987	8.76352e-91
	ANXA11	0.0547316	2.14608e-07
	ANXA13	0.092504	1.66873e-18
	ANXA2	0.23804	9.53326e-116
	ANXA2P1	0.267234	1.75491e-146
	ANXA2P2	0.275621	0
	ANXA2P3	0.136864	9.36095e-39
	ANXA3	0.0434579	3.84149e-05
	ANXA4	0.047778	5.99666e-06
	ANXA5	-0.0717602	1.02119e-11
	ANXA6	-0.158458	1.63688e-51
	ANXA7	-0.116069	2.81722e-28
	ANXA8	0.288933	5.51053e-172
	ANXA8L1	0.177236	3.43637e-64
	ANXA8L2	0.305455	5.53509e-193
	ANXA9	-0.0663398	3.20762e-10
	AOAH	0.0799059	3.50618e-14
	AOC2	0.0623034	3.52606e-09
	AOC3	0.0413447	8.98611e-05
	AOX1	-0.0188243	0.0746577
	AOX2P	-0.0441709	2.85893e-05
	AP1AR	0.0628453	2.57725e-09
	AP1B1	0.0508881	1.42459e-06
	AP1G1	-0.0567446	7.5622e-08
	AP1G2	0.0504262	1.77302e-06
	AP1M1	-0.0270508	0.0104129
	AP1M2	0.0398339	0.000161149
	AP1S1	0.066409	3.07455e-10
	AP1S2	-0.0777617	1.65419e-13
	AP1S3	-0.0473196	7.35906e-06
	AP2A1	0.171066	7.34419e-60
	AP2A2	-0.129987	4.27521e-35
	AP2B1	-0.132318	3.03554e-36
	AP2M1	0.101226	7.29822e-22
	AP2S1	0.234295	4.30712e-112
	AP3B1	-0.129585	6.90629e-35
	AP3B2	-0.111484	3.34924e-26
	AP3D1	-0.0107831	0.307236
	AP3M1	0.0393769	0.000191555
	AP3M2	0.0102217	0.333105
	AP3S1	0.0936523	6.27087e-19
	AP3S2	-0.258928	2.50862e-137
	AP4B1	0.0289873	0.00604595
	AP4E1	0.0788193	7.73557e-14
	AP4M1	0.0597007	1.53251e-08
	AP4S1	-0.151415	3.86664e-47
	APAF1	0.0594407	1.76897e-08
	APBA1	0.0234944	0.0260879
	APBA2	0.057205	5.9275e-08
	APBA3	0.0130501	0.216562
	APBB1	-0.291553	3.19856e-175
	APBB1IP	-0.0232776	0.0274982
	APBB2	-0.13077	1.6746e-35
	APBB3	-0.30943	3.04262e-198
	APC	-0.0992349	4.53483e-21
	APC2	0.0554447	1.48917e-07
	APCDD1	0.129103	1.22379e-34
	APCDD1L	0.254689	8.81421e-133
	APCS	0.0098257	0.352173
	APEH	-0.173902	7.86536e-62
	APEX1	0.0593204	1.89003e-08
	APEX2	0.393059	0
	APH1A	0.221277	6.88762e-100
	APH1B	-0.390782	0
	API5	0.0919117	2.75168e-18
	APIP	-0.123993	4.60997e-32
	APITD1	-0.041273	9.24296e-05
	APLF	0.0935315	6.95481e-19
	APLN	0.0677306	1.35798e-10
	APLNR	-0.0514416	1.09339e-06
	APLP1	0.0973101	2.56228e-20
	APLP2	-0.214688	0
	APOA1	-0.0194647	0.0652975
	APOA1BP	0.171953	1.79197e-60
	APOA2	0.0386439	0.000251801
	APOA4	0.036363	0.000572716
	APOA5	0.0794049	5.05663e-14
	APOB	0.0225255	0.0329144
	APOB48R	0.0538826	3.29649e-07
	APOBEC1	0.173597	1.2859e-61
	APOBEC2	-0.073215	3.87196e-12
	APOBEC3A	0.303871	6.56594e-191
	APOBEC3B	0.374077	7.2329e-296
	APOBEC3C	0.0740998	2.12695e-12
	APOBEC3D	0.0689595	6.26377e-11
	APOBEC3F	-0.0263073	0.012725
	APOBEC3G	0.0322384	0.00226321
	APOBEC3H	0.0217604	0.0393359
	APOBEC4	0.150044	2.59656e-46
	APOC1	0.079274	5.56231e-14
	APOC1P1	0.00250569	0.812459
	APOC2	0.0985838	8.17685e-21
	APOC3	0.0479212	5.62304e-06
	APOC4	0.0136945	0.19472
	APOD	0.0477433	6.0907e-06
	APOE	-0.00396301	0.707479
	APOF	-0.0372673	0.000415676
	APOH	0.108279	8.42554e-25
	APOL1	0.177714	0
	APOL2	0.023856	0.0238735
	APOL3	0.0340865	0.00124457
	APOL4	0.209295	2.4801e-89
	APOL5	-0.0943334	3.48931e-19
	APOL6	0.114252	1.91541e-27
	APOLD1	-0.204059	6.42039e-85
	APOM	-0.245946	1.12837e-123
	APOO	-0.00427478	0.68565
	APOOL	0.0325411	0.00205603
	APP	-0.187312	0
	APPBP2	-0.0991643	4.83501e-21
	APPL1	-0.077099	2.64952e-13
	APPL2	0.0254798	0.0158228
	APRT	0.0674339	1.63356e-10
	APTX	0.134111	2.87974e-37
	AQP1	-0.126887	1.6508e-33
	AQP10	0.159567	3.20975e-52
	AQP11	-0.151116	5.86512e-47
	AQP12A	0.0491661	3.19029e-06
	AQP12B	0.0720818	8.25498e-12
	AQP2	-0.0442413	2.77606e-05
	AQP3	0.210029	5.8375e-90
	AQP4	-0.150859	8.38436e-47
	AQP5	0.0716853	1.07297e-11
	AQP6	-0.0664591	2.98163e-10
	AQP7	-0.0944743	3.08925e-19
	AQP7P1	-0.0437658	3.38321e-05
	AQP7P3	-0.0402149	0.000139336
	AQP8	-0.0576229	4.7443e-08
	AQP9	0.256253	1.89851e-134
	AQPEP	0.160695	6.05183e-53
	AQR	0.0541322	2.90761e-07
	AR	-0.0951185	1.76611e-19
	ARAF	0.0695491	4.30073e-11
	ARAP1	-0.155202	1.82486e-49
	ARAP2	-0.100161	1.94712e-21
	ARAP3	0.0653945	5.6968e-10
	ARC	-0.138049	2.09403e-39
	ARCN1	0.115754	3.93659e-28
	AREG	0.247532	2.67453e-125
	ARF1	0.177652	1.72911e-64
	ARF3	-0.106948	3.12596e-24
	ARF4	0.222589	4.38704e-101
	ARF5	0.127266	1.06121e-33
	ARF6	0.204329	3.83263e-85
	ARFGAP1	0.171038	7.67801e-60
	ARFGAP2	-0.192755	8.3881e-76
	ARFGAP3	-0.0764898	4.07144e-13
	ARFGEF1	0.0997196	2.91656e-21
	ARFGEF2	0.00296162	0.779151
	ARFIP1	-0.0799067	3.50399e-14
	ARFIP2	-0.079094	6.3392e-14
	ARFRP1	-0.0389135	0.000227833
	ARG1	0.0265149	0.0120377
	ARG2	-0.102623	1.98105e-22
	ARGFX	0.0593634	1.84583e-08
	ARGFXP2	0.136467	1.54041e-38
	ARGLU1	-0.0870243	1.5105e-16
	ARHGAP1	-0.0254861	0.0157969
	ARHGAP10	-0.072055	8.40273e-12
	ARHGAP11A	0.392352	0
	ARHGAP11B	0.345236	1.99024e-249
	ARHGAP12	-0.0341315	0.00122614
	ARHGAP15	-0.0183826	0.081731
	ARHGAP17	-0.0266922	0.0114769
	ARHGAP18	-0.103362	9.87363e-23
	ARHGAP19	-0.0490648	3.34255e-06
	ARHGAP20	-0.0509696	1.37037e-06
	ARHGAP21	0.160976	3.98555e-53
	ARHGAP22	-0.151437	3.74916e-47
	ARHGAP23	0.154832	3.09911e-49
	ARHGAP24	-0.141127	4.02983e-41
	ARHGAP25	0.0398356	0.000161047
	ARHGAP26	-0.059799	1.45131e-08
	ARHGAP27	0.0639717	1.33228e-09
	ARHGAP28	0.0861423	3.04109e-16
	ARHGAP29	-0.0891196	2.78532e-17
	ARHGAP30	0.118407	2.28627e-29
	ARHGAP31	-0.131804	4.81839e-36
	ARHGAP32	0.143579	1.62496e-42
	ARHGAP33	-0.0129705	0.219381
	ARHGAP36	-0.167329	2.57065e-57
	ARHGAP39	0.165723	3.05741e-56
	ARHGAP4	0.0564351	8.89843e-08
	ARHGAP42	-0.0754797	8.24001e-13
	ARHGAP5	-0.0678683	1.24598e-10
	ARHGAP6	-0.266867	4.52734e-146
	ARHGAP8	0.129409	8.50604e-35
	ARHGAP9	0.0639316	1.36418e-09
	ARHGDIA	0.117104	9.33282e-29
	ARHGDIB	-0.0427575	5.11303e-05
	ARHGDIG	0.032858	0.00185794
	ARHGEF1	0.129436	8.24369e-35
	ARHGEF10	-0.0886185	4.18834e-17
	ARHGEF10L	-0.111312	3.99423e-26
	ARHGEF11	0.169228	1.33199e-58
	ARHGEF12	-0.183249	1.44381e-68
	ARHGEF15	-0.0903746	9.92686e-18
	ARHGEF16	0.0669682	2.17995e-10
	ARHGEF17	-0.212617	3.40633e-92
	ARHGEF18	0.014831	0.160208
	ARHGEF19	0.218832	1.10767e-97
	ARHGEF2	-0.0271595	0.010108
	ARHGEF3	-0.102572	2.07837e-22
	ARHGEF33	-0.0854818	5.11219e-16
	ARHGEF35	0.0890393	2.97394e-17
	ARHGEF37	-0.0548427	2.02783e-07
	ARHGEF38	0.0121103	0.251496
	ARHGEF4	0.0654481	5.51551e-10
	ARHGEF5	0.100228	1.83099e-21
	ARHGEF6	-0.0914755	3.96885e-18
	ARHGEF7	-0.0647394	8.44289e-10
	ARHGEF9	-0.242634	2.56131e-120
	ARID1A	0.0576921	4.57178e-08
	ARID1B	-0.0757119	7.01289e-13
	ARID2	-0.000665748	0.949737
	ARID3A	0.281091	1.68521e-162
	ARID3B	0.194749	2.26947e-77
	ARID3C	0.117189	8.5112e-29
	ARID4A	-0.19418	6.39095e-77
	ARID4B	-0.0490062	3.43369e-06
	ARID5A	0.0991744	4.79094e-21
	ARID5B	0.0791848	5.93496e-14
	ARIH1	0.0508131	1.47628e-06
	ARIH2	-0.149213	8.17339e-46
	ARL1	-0.153605	1.77623e-48
	ARL10	0.0012491	0.905852
	ARL11	0.169227	1.33411e-58
	ARL13A	0.0452631	1.80295e-05
	ARL13B	0.00904628	0.391679
	ARL14	0.192711	9.0783e-76
	ARL15	-0.123107	1.25772e-31
	ARL16	-0.046032	1.29519e-05
	ARL17A	0.0351055	0.000884084
	ARL17B	-0.0479645	5.51441e-06
	ARL2	0.00910784	0.388464
	ARL2BP	0.0184011	0.081425
	ARL3	-0.2499	9.51813e-128
	ARL4A	0.155449	1.28109e-49
	ARL4C	0.275903	2.15648e-156
	ARL4D	0.00969211	0.358759
	ARL5A	0.026721	0.0113878
	ARL5B	0.256772	5.27515e-135
	ARL5C	-0.0978878	1.52908e-20
	ARL6	-0.0369548	0.000464717
	ARL6IP1	0.182332	6.87041e-68
	ARL6IP4	-0.150706	1.03755e-46
	ARL6IP5	-0.250461	2.47571e-128
	ARL6IP6	0.255285	2.04727e-133
	ARL8A	0.00461824	0.661904
	ARL8B	-0.00434408	0.680833
	ARL9	0.131525	6.75468e-36
	ARMC1	0.314294	8.55454e-205
	ARMC10	0.0725594	6.00837e-12
	ARMC2	0.0109126	0.301463
	ARMC3	0.12395	4.84204e-32
	ARMC4	-0.0517354	9.49047e-07
	ARMC5	-0.213052	1.42361e-92
	ARMC6	0.0107097	0.310538
	ARMC7	0.0735681	3.05116e-12
	ARMC8	0.139547	3.09773e-40
	ARMC9	-0.0698936	3.44732e-11
	ARMCX1	-0.207587	7.04002e-88
	ARMCX2	-0.212976	1.65823e-92
	ARMCX3	-0.264726	1.10609e-143
	ARMCX5	-0.0890488	2.9508e-17
	ARMCX6	-0.161171	2.98074e-53
	ARMS2	-0.0544882	2.42859e-07
	ARNT	0.0981287	1.23186e-20
	ARNT2	-0.162932	2.12986e-54
	ARNTL	-0.119472	7.16047e-30
	ARNTL2	0.406505	0
	ARPC1A	0.255062	3.53696e-133
	ARPC1B	0.230936	7.18981e-109
	ARPC2	0.29209	6.86134e-176
	ARPC3	0.105439	1.35627e-23
	ARPC4	0.0654581	5.48201e-10
	ARPC5	0.33219	5.66881e-230
	ARPC5L	0.259888	2.28143e-138
	ARPM1	0.191689	5.68746e-75
	ARPP19	-0.0854375	5.29261e-16
	ARPP21	-0.142837	4.31604e-42
	ARR3	-0.0321977	0.00229246
	ARRB1	0.0179493	0.0891886
	ARRB2	0.104901	2.27701e-23
	ARRDC1	0.0449471	2.06237e-05
	ARRDC2	-0.182361	6.54244e-68
	ARRDC3	-0.0668097	2.40378e-10
	ARRDC4	-0.183548	8.66921e-69
	ARRDC5	0.035718	0.00071677
	ARSA	-0.0878544	7.76737e-17
	ARSB	-0.0474386	6.97928e-06
	ARSD	-0.209261	2.65565e-89
	ARSE	0.0658319	4.3714e-10
	ARSF	-0.0919488	2.66697e-18
	ARSG	-0.221751	2.55141e-100
	ARSH	0.151871	2.04204e-47
	ARSI	0.322104	1.42862e-215
	ARSJ	0.105642	1.11466e-23
	ARSK	-0.148193	3.30618e-45
	ART1	-0.123993	4.61231e-32
	ART3	0.0391222	0.000210762
	ART4	-0.104566	3.13985e-23
	ART5	-0.000268787	0.979696
	ARTN	0.219035	7.28441e-98
	ARV1	-0.0830435	3.36162e-15
	ARVCF	-0.230379	2.43216e-108
	ARX	0.0359096	0.00067079
	AS3MT	-0.150836	8.65682e-47
	ASAH1	-0.263331	3.87508e-142
	ASAH2	0.0493173	2.97531e-06
	ASAH2B	0.0587312	2.60889e-08
	ASAM	0.319695	3.26076e-212
	ASAP1	0.177531	2.11183e-64
	ASAP1IT1	0.0454237	1.68333e-05
	ASAP2	0.0476056	6.4779e-06
	ASAP3	-0.0465063	1.05347e-05
	ASB1	-0.0926901	1.42506e-18
	ASB10	0.072319	7.05201e-12
	ASB11	0.0211946	0.0447431
	ASB12	-0.122419	2.72881e-31
	ASB13	-0.00414716	0.694555
	ASB14	-0.0587379	2.59937e-08
	ASB15	0.0276691	0.00878308
	ASB16	-0.0768125	3.244e-13
	ASB17	-0.0710374	1.64182e-11
	ASB18	0.0394484	0.00018647
	ASB2	0.161788	1.18658e-53
	ASB3	-0.0560079	1.11231e-07
	ASB4	0.0129869	0.218795
	ASB5	0.033353	0.00158338
	ASB6	0.05573	1.28498e-07
	ASB7	0.00992809	0.347178
	ASB8	-0.219102	6.33565e-98
	ASB9	0.0141584	0.180026
	ASCC1	0.0403452	0.00013254
	ASCC2	0.0867686	1.85146e-16
	ASCC3	0.115463	5.35991e-28
	ASCL1	0.0579531	3.97445e-08
	ASCL2	0.222722	3.3164e-101
	ASCL3	-0.0552849	1.61686e-07
	ASCL4	-0.0438914	3.21155e-05
	ASF1A	-0.0398313	0.000161313
	ASF1B	0.377656	5.68175e-302
	ASFMR1	0.000942023	0.928926
	ASGR1	-0.0169295	0.10891
	ASGR2	0.0411752	9.60394e-05
	ASH1L	-0.0440897	2.95744e-05
	ASH2L	-0.00232898	0.825464
	ASIP	-0.0721052	8.12777e-12
	ASL	0.0129768	0.219154
	ASMT	-0.0510079	1.34559e-06
	ASMTL	-0.349217	1.49093e-255
	ASNA1	-0.0444798	2.51203e-05
	ASNS	0.236126	7.16746e-114
	ASNSD1	-0.0166891	0.114029
	ASPA	-0.222327	7.61515e-101
	ASPDH	-0.191237	1.27462e-74
	ASPG	0.086401	2.47842e-16
	ASPH	0.221585	0
	ASPHD1	0.0203072	0.054479
	ASPHD2	0.0848567	8.32728e-16
	ASPM	0.4243	0
	ASPN	0.199449	3.91306e-81
	ASPRV1	-0.13434	2.17234e-37
	ASPSCR1	0.0390839	0.000213798
	ASRGL1	-0.133345	7.37907e-37
	ASS1	0.0543234	2.64008e-07
	ASTE1	0.0976254	1.93388e-20
	ASTL	0.130505	2.30273e-35
	ASTN1	-0.0639841	1.32253e-09
	ASTN2	-0.20558	3.45045e-86
	ASXL1	0.156983	1.40305e-50
	ASXL2	0.0747143	1.39728e-12
	ASXL3	-0.130911	1.41489e-35
	ASZ1	0.133415	6.77914e-37
	ATAD1	-0.0852647	6.05882e-16
	ATAD2	0.38641	0
	ATAD2B	0.153984	1.03756e-48
	ATAD3A	0.204537	2.56907e-85
	ATAD3B	0.170161	3.07497e-59
	ATAD3C	-0.103441	9.1628e-23
	ATAD5	0.37558	2.02284e-298
	ATCAY	-0.0978053	1.6464e-20
	ATE1	-0.0500251	2.14074e-06
	ATF1	0.074611	1.49982e-12
	ATF2	-0.0218638	0.0384098
	ATF3	0.0438328	3.29057e-05
	ATF4	0.0736955	2.79914e-12
	ATF5	0.135113	8.34885e-38
	ATF6	0.132591	1.85266e-36
	ATF6B	0.0539467	3.19208e-07
	ATF7	-0.00245454	0.816218
	ATF7IP	0.107234	2.36165e-24
	ATF7IP2	0.0293457	0.00544877
	ATG10	-0.159822	2.20202e-52
	ATG12	0.0706942	2.05357e-11
	ATG16L1	0.0108638	0.303629
	ATG16L2	-0.150112	2.36548e-46
	ATG2A	-0.0704875	2.34874e-11
	ATG2B	-0.185779	1.87153e-70
	ATG3	0.0891702	2.67258e-17
	ATG4A	-0.0416409	7.99566e-05
	ATG4B	-0.0693372	4.9247e-11
	ATG4C	-0.0657985	4.46103e-10
	ATG4D	0.03828	0.000287936
	ATG5	0.170522	1.73976e-59
	ATG7	-0.0353271	0.00081974
	ATG9A	0.0997569	2.81885e-21
	ATG9B	0.267321	1.4018e-146
	ATHL1	0.0387617	0.000241056
	ATIC	0.142293	8.81284e-42
	ATL1	-0.0830561	3.32957e-15
	ATL2	0.162539	3.8493e-54
	ATL3	0.270365	5.0974e-150
	ATM	-0.216502	1.3227e-95
	ATMIN	-0.0352512	0.00084127
	ATN1	-0.0349377	0.00093585
	ATOH1	0.080638	2.04496e-14
	ATOH7	0.070457	2.39566e-11
	ATOH8	-0.272191	4.18791e-152
	ATOX1	-0.0589755	2.28328e-08
	ATP10A	-0.00797004	0.450449
	ATP10B	0.198622	1.82808e-80
	ATP10D	-0.0947711	2.38888e-19
	ATP11A	-0.0870659	1.46113e-16
	ATP11B	0.168981	1.96317e-58
	ATP11C	0.116904	1.15524e-28
	ATP12A	0.189979	1.19386e-73
	ATP13A1	0.0180501	0.0874071
	ATP13A2	0.13347	6.33734e-37
	ATP13A3	0.10134	6.56691e-22
	ATP13A4	-0.0830808	3.26748e-15
	ATP13A5	0.0594325	1.77689e-08
	ATP1A1	-0.0451407	1.90324e-05
	ATP1A2	-0.170392	2.13575e-59
	ATP1A3	0.0929956	1.09915e-18
	ATP1A4	0.0353745	0.000806569
	ATP1B1	-0.105612	1.22551e-23
	ATP1B2	-0.244725	1.97578e-122
	ATP1B3	0.27374	6.92861e-154
	ATP1B4	-0.00101154	0.923696
	ATP2A1	0.10052	1.40009e-21
	ATP2A2	0.259844	2.55141e-138
	ATP2A3	-0.000807833	0.939029
	ATP2B1	0.17562	4.84729e-63
	ATP2B2	-0.0919902	2.57549e-18
	ATP2B3	0.0210005	0.0467362
	ATP2B4	0.0301379	0.00431328
	ATP2C1	0.106577	4.49629e-24
	ATP2C2	0.186198	9.04676e-71
	ATP4A	0.0236443	0.0251488
	ATP4B	-0.155793	7.81393e-50
	ATP5A1	-0.263004	8.87548e-142
	ATP5B	0.0470518	8.30635e-06
	ATP5C1	0.0459644	1.33371e-05
	ATP5D	-0.122904	1.58261e-31
	ATP5E	0.0929019	1.19037e-18
	ATP5EP2	0.160978	3.96847e-53
	ATP5F1	-0.02446	0.0205379
	ATP5G1	0.0110608	0.294945
	ATP5G2	-0.0897386	1.6775e-17
	ATP5G3	0.0871269	1.39171e-16
	ATP5H	-0.0144687	0.170668
	ATP5I	-0.0710782	1.59859e-11
	ATP5J	-0.0333443	0.00158786
	ATP5J2	0.216212	2.39036e-95
	ATP5L	-0.078349	1.08599e-13
	ATP5L2	-0.006624	0.530522
	ATP5O	-0.0848998	8.0529e-16
	ATP5S	-0.232794	1.20272e-110
	ATP5SL	0.0389678	0.000223265
	ATP6AP1	-0.07548	8.23794e-13
	ATP6AP1L	-0.267453	9.96201e-147
	ATP6AP2	-0.0620801	4.00927e-09
	ATP6V0A1	-0.308457	6.00339e-197
	ATP6V0A2	0.067343	1.7285e-10
	ATP6V0A4	0.211894	1.442e-91
	ATP6V0B	0.0922395	2.08709e-18
	ATP6V0C	-0.0150836	0.153209
	ATP6V0D1	-0.119778	5.12101e-30
	ATP6V0D2	0.160022	1.63944e-52
	ATP6V0E1	-0.0877617	8.36926e-17
	ATP6V0E2	-0.208074	2.72323e-88
	ATP6V1A	-0.155334	1.51055e-49
	ATP6V1B1	0.220651	2.5429e-99
	ATP6V1B2	-0.228037	3.95346e-106
	ATP6V1C1	0.0407245	0.00011448
	ATP6V1C2	0.27635	6.49064e-157
	ATP6V1D	-0.266194	2.56703e-145
	ATP6V1E1	-0.0615456	5.44211e-09
	ATP6V1E2	0.128702	1.96505e-34
	ATP6V1F	0.0701458	2.93022e-11
	ATP6V1G1	-0.101692	4.73301e-22
	ATP6V1G2	-0.269869	1.86438e-149
	ATP6V1G3	-0.0329025	0.00183163
	ATP6V1H	-0.102153	3.07732e-22
	ATP7A	0.0220037	0.0371877
	ATP7B	-0.00832979	0.430269
	ATP8A1	-0.37081	2.31e-290
	ATP8A2	-0.0270306	0.0104705
	ATP8B1	0.100828	1.05437e-21
	ATP8B2	-0.0612297	6.5117e-09
	ATP8B3	0.0205702	0.0514248
	ATP8B4	-0.110808	6.66652e-26
	ATP8B5P	-0.105973	8.08916e-24
	ATP9A	-0.0173565	0.10027
	ATP9B	-0.367512	7.20143e-285
	ATPAF1	-0.186043	1.18483e-70
	ATPAF2	-0.279975	3.55472e-161
	ATPBD4	-0.0747076	1.40365e-12
	ATPIF1	-0.169555	7.98107e-59
	ATR	0.14001	1.70919e-40
	ATRIP	0.0102674	0.330946
	ATRN	-0.00625501	0.55367
	ATRNL1	-0.131284	9.02421e-36
	ATRX	-0.100922	9.66729e-22
	ATXN1	-0.0316717	0.00270305
	ATXN10	-0.054546	2.35846e-07
	ATXN1L	-0.0301314	0.00432166
	ATXN2	-0.0409458	0.000105047
	ATXN2L	0.233399	3.15083e-111
	ATXN3	0.0728086	5.0864e-12
	ATXN3L	0.0127132	0.228661
	ATXN7	0.000489571	0.963027
	ATXN7L1	-0.0994257	3.8126e-21
	ATXN7L2	-0.0608231	8.1924e-09
	ATXN7L3	0.201831	4.45584e-83
	ATXN7L3B	-0.117431	6.565e-29
	ATXN8OS	-0.0345088	0.00108126
	AUH	-0.364806	2.06531e-280
	AUP1	0.263409	3.1792e-142
	AURKA	0.513314	0
	AURKAIP1	0.0531282	4.80174e-07
	AURKAPS1	0.310125	3.58383e-199
	AURKB	0.438004	0
	AURKC	-0.0363992	0.000565486
	AUTS2	0.129636	6.49509e-35
	AVEN	0.139286	4.32911e-40
	AVIL	0.0716679	1.0853e-11
	AVL9	0.259367	8.40882e-138
	AVP	0.00414266	0.69487
	AVPI1	0.137503	4.18426e-39
	AVPR1A	-0.0115818	0.272785
	AVPR1B	-0.202563	1.11188e-83
	AVPR2	-0.147964	4.5163e-45
	AWAT1	-0.0195179	0.0645654
	AWAT2	0.0650527	6.99784e-10
	AXIN1	0.0912544	4.77518e-18
	AXIN2	-0.000905237	0.931694
	AXL	0.0531362	4.78269e-07
	AZGP1	0.0919855	2.58569e-18
	AZI1	0.159885	2.0086e-52
	AZI2	-0.164558	1.81535e-55
	AZIN1	0.26095	1.5925e-139
	AZU1	-0.0859463	3.54928e-16
	B2M	-0.0152597	0.148464
	B3GALNT1	-0.113215	5.64111e-27
	B3GALNT2	0.232942	8.67308e-111
	B3GALT1	-0.0121217	0.251051
	B3GALT2	-0.093791	5.56721e-19
	B3GALT4	-0.00205532	0.845698
	B3GALT5	0.0680652	1.10145e-10
	B3GALT6	0.0193266	0.0672303
	B3GALTL	-0.103971	5.54024e-23
	B3GAT1	-0.274185	2.12524e-154
	B3GAT2	-0.0272151	0.0099553
	B3GAT3	-0.107258	2.30703e-24
	B3GNT1	-0.326913	2.27373e-222
	B3GNT2	0.106516	4.76881e-24
	B3GNT3	0.215935	4.20093e-95
	B3GNT4	0.182326	6.94434e-68
	B3GNT5	0.304912	2.85977e-192
	B3GNT6	0.118729	1.6121e-29
	B3GNT7	0.167584	1.73295e-57
	B3GNT8	0.151206	5.1727e-47
	B3GNT9	-0.106205	6.45573e-24
	B3GNTL1	0.013816	0.190788
	B4GALNT1	0.23018	3.75971e-108
	B4GALNT2	0.0485908	4.15241e-06
	B4GALNT3	0.20618	1.08418e-86
	B4GALNT4	0.225143	1.96937e-103
	B4GALT1	0.149745	3.92296e-46
	B4GALT2	0.312175	6.32237e-202
	B4GALT3	0.23322	4.68846e-111
	B4GALT4	0.162001	8.61953e-54
	B4GALT5	0.246161	6.79879e-124
	B4GALT6	-0.151061	6.33424e-47
	B4GALT7	-0.0719817	8.82106e-12
	B9D1	-0.255188	2.59902e-133
	B9D2	-0.145959	6.80937e-44
	BAALC	0.0271626	0.0100996
	BAAT	0.180788	9.31649e-67
	BACE1	-0.134732	1.33892e-37
	BACE2	0.116496	1.78887e-28
	BACH1	0.109354	2.88827e-25
	BACH2	0.0239197	0.023501
	BAD	-0.109979	1.54053e-25
	BAG1	-0.168061	8.25193e-58
	BAG2	0.132757	1.51488e-36
	BAG3	0.117166	8.72573e-29
	BAG4	0.128753	1.85108e-34
	BAG5	-0.0299842	0.00451511
	BAGE	0.151185	5.32973e-47
	BAGE2	0.0027208	0.796698
	BAHCC1	-0.159784	2.33086e-52
	BAHD1	-0.213818	3.05528e-93
	BAI1	-0.0426949	5.24429e-05
	BAI2	-0.0835435	2.29461e-15
	BAI3	-0.170327	2.36714e-59
	BAIAP2	0.0182058	0.0847108
	BAIAP2L1	0.269106	1.36507e-148
	BAIAP2L2	0.0914817	3.94814e-18
	BAIAP3	-0.18715	1.72843e-71
	BAK1	0.34895	3.86001e-255
	BAMBI	0.147237	1.21384e-44
	BANF1	0.149238	7.89359e-46
	BANF2	-0.0080895	0.44369
	BANK1	-0.138538	1.12515e-39
	BANP	0.136912	8.81299e-39
	BAP1	-0.0477325	6.12032e-06
	BARD1	0.243048	9.82175e-121
	BARHL1	-0.0446266	2.36156e-05
	BARHL2	0.132017	3.72212e-36
	BARX1	0.307449	1.30217e-195
	BARX2	0.184981	7.42238e-70
	BASE	0.0907001	7.57847e-18
	BASP1	0.0319829	0.00245267
	BAT1	0.0151267	0.152038
	BAT2	0.0954846	1.28322e-19
	BAT2L1	-0.0419095	7.19758e-05
	BAT2L2	0.265064	4.66224e-144
	BAT3	0.0735951	2.99593e-12
	BAT4	-0.15413	8.43186e-49
	BAT5	-0.109933	1.61354e-25
	BATF	0.253466	1.74019e-131
	BATF2	0.168017	8.83909e-58
	BATF3	0.163144	1.54752e-54
	BAX	0.0207833	0.0490552
	BAZ1A	0.315557	1.62954e-206
	BAZ1B	0.143552	1.68247e-42
	BAZ2A	0.0843667	1.21776e-15
	BAZ2B	-0.217919	7.25841e-97
	BBC3	-0.0440508	3.00576e-05
	BBOX1	-0.11666	1.50082e-28
	BBS1	-0.401379	0
	BBS10	-0.114806	1.07113e-27
	BBS12	-0.306645	1.50455e-194
	BBS2	-0.361668	2.70672e-275
	BBS4	-0.273555	1.13339e-153
	BBS5	-0.270267	6.58399e-150
	BBS7	-0.0452962	1.77762e-05
	BBS9	-0.205376	5.11913e-86
	BBX	-0.148465	2.2784e-45
	BCAM	-0.034468	0.00109612
	BCAN	0.0470367	8.3427e-06
	BCAP29	-0.149715	4.09221e-46
	BCAP31	0.138868	7.38821e-40
	BCAR1	0.0256352	0.0151948
	BCAR3	0.0446675	2.3212e-05
	BCAR4	0.107948	1.16885e-24
	BCAS1	0.191359	1.02563e-74
	BCAS2	0.0871547	1.36116e-16
	BCAS3	-0.0763525	4.48339e-13
	BCAS4	0.0942306	3.81314e-19
	BCAT1	0.219639	2.08478e-98
	BCAT2	0.0595106	1.70214e-08
	BCCIP	0.0765004	4.0413e-13
	BCDIN3D	-0.0719409	9.06238e-12
	BCHE	0.00764239	0.469287
	BCKDHA	-0.223688	4.31969e-102
	BCKDHB	-0.220918	1.4565e-99
	BCKDK	0.0374695	0.000386562
	BCL10	0.262842	1.33934e-141
	BCL11A	0.131847	4.57182e-36
	BCL11B	0.190688	3.39085e-74
	BCL2	-0.364006	4.22885e-279
	BCL2A1	0.200676	3.93412e-82
	BCL2L1	0.0160599	0.128322
	BCL2L10	0.0626063	2.96042e-09
	BCL2L11	0.143506	1.78856e-42
	BCL2L12	0.368407	2.3567e-286
	BCL2L13	-0.102917	1.50321e-22
	BCL2L14	0.296438	2.37353e-181
	BCL2L15	0.108494	6.80658e-25
	BCL2L2	-0.169117	1.58521e-58
	BCL3	0.311328	8.73646e-201
	BCL6	0.115924	3.28879e-28
	BCL6B	-0.0186744	0.0770008
	BCL7A	-0.164403	2.29731e-55
	BCL7B	0.0198176	0.0605671
	BCL7C	0.0788762	7.42356e-14
	BCL8	-0.0613743	5.9987e-09
	BCL9	0.0464953	1.05858e-05
	BCL9L	0.265379	2.08066e-144
	BCLAF1	-0.0713137	1.37007e-11
	BCMO1	0.0441677	2.8628e-05
	BCO2	-0.157204	1.01765e-50
	BCOR	-0.0233124	0.0272677
	BCORL1	0.0435317	3.72647e-05
	BCORL2	0.0201436	0.0564538
	BCR	-0.0484146	4.49895e-06
	BCS1L	-0.00241072	0.819442
	BCYRN1	-0.00857652	0.416737
	BDH1	0.0203256	0.0542597
	BDH2	-0.364376	1.04919e-279
	BDKRB1	0.305382	6.91329e-193
	BDKRB2	0.173136	2.70165e-61
	BDNF	-0.0492947	3.00647e-06
	BDNFOS	-0.388581	0
	BDP1	-0.132518	2.02508e-36
	BEAN	-0.00266932	0.800463
	BECN1	0.0283467	0.00726205
	BEGAIN	-0.0530566	4.97494e-07
	BEND2	0.0029218	0.782045
	BEND3	0.313485	1.07362e-203
	BEND4	0.020186	0.0559358
	BEND5	-0.283199	5.09916e-165
	BEND6	0.0876748	8.97451e-17
	BEND7	-0.186323	7.28439e-71
	BEST1	-0.0412806	9.21539e-05
	BEST2	0.15987	2.05261e-52
	BEST3	-0.0961334	7.2633e-20
	BEST4	-0.0217201	0.0397017
	BET1	0.0573462	5.49899e-08
	BET1L	-0.139276	4.38589e-40
	BET3L	0.0216402	0.0404355
	BEX1	-0.238648	2.39868e-116
	BEX2	-0.22026	5.73474e-99
	BEX4	-0.307495	1.13109e-195
	BEX5	-0.227088	3.05555e-105
	BEYLA	0.0267869	0.0111869
	BFAR	0.138875	7.32344e-40
	BFSP1	0.170956	8.74571e-60
	BFSP2	0.126296	3.27999e-33
	BGLAP	-0.164964	9.76986e-56
	BGN	0.184434	1.90085e-69
	BHLHA15	0.161091	3.35594e-53
	BHLHB9	-0.0852499	6.12893e-16
	BHLHE22	0.259467	6.54003e-138
	BHLHE23	-0.0530385	5.01982e-07
	BHLHE40	0.0697617	3.75255e-11
	BHLHE41	-0.179914	4.03497e-66
	BHMT	-0.0636981	1.56546e-09
	BHMT2	-0.189537	2.61169e-73
	BICC1	0.0798063	3.77162e-14
	BICD1	-0.0444608	2.53215e-05
	BICD2	0.0807898	1.82753e-14
	BID	0.164184	3.20352e-55
	BIK	0.210568	2.01054e-90
	BIN1	-0.126684	2.0913e-33
	BIN2	0.0415381	8.32714e-05
	BIN3	-0.153325	2.63848e-48
	BIRC2	0.0122154	0.247404
	BIRC3	0.0920653	2.4176e-18
	BIRC5	0.46635	0
	BIRC6	0.00756468	0.473817
	BIRC7	0.0297456	0.00484564
	BIRC8	0.0262765	0.0128301
	BIVM	-0.208157	2.31353e-88
	BLCAP	0.0587728	2.55043e-08
	BLID	0.0288164	0.00635096
	BLK	0.0667586	2.48067e-10
	BLM	0.332233	4.89613e-230
	BLMH	0.0294014	0.00536086
	BLNK	-0.117395	6.82556e-29
	BLOC1S1	-0.154718	3.64738e-49
	BLOC1S2	-0.0644234	1.01931e-09
	BLOC1S3	0.327424	4.23365e-223
	BLVRA	0.0530448	5.00399e-07
	BLVRB	0.0923619	1.882e-18
	BLZF1	0.153448	2.21859e-48
	BMF	-0.0120814	0.252631
	BMI1	0.00360192	0.733063
	BMP1	0.0379699	0.000322494
	BMP10	0.00879646	0.40489
	BMP15	0.0196639	0.0625917
	BMP2	0.0143944	0.172874
	BMP2K	0.0464626	1.07383e-05
	BMP3	0.172012	1.63235e-60
	BMP4	0.0367982	0.000491274
	BMP5	0.139991	1.75052e-40
	BMP6	0.0313041	0.00302885
	BMP7	-0.0165605	0.116844
	BMP8A	0.0636683	1.59319e-09
	BMP8B	0.0903206	1.03804e-17
	BMPER	-0.00908704	0.389548
	BMPR1A	-0.0604117	1.03196e-08
	BMPR1B	0.053485	4.0217e-07
	BMPR2	-0.0298997	0.00462974
	BMS1	0.240908	1.37206e-118
	BMS1P4	0.00840955	0.425867
	BMS1P5	-0.109012	4.06533e-25
	BMX	-0.0728441	4.96691e-12
	BNC1	0.101636	4.98785e-22
	BNC2	0.032549	0.00205086
	BNIP1	-0.016763	0.112436
	BNIP2	0.152707	6.31564e-48
	BNIP3	-0.0298866	0.00464773
	BNIP3L	-0.084846	8.39713e-16
	BNIPL	0.128048	4.2503e-34
	BOC	-0.132846	1.35773e-36
	BOD1	0.0162513	0.123834
	BOD1L	-0.059252	1.9624e-08
	BOK	0.0182301	0.084296
	BOLA1	-0.0156577	0.138165
	BOLA2	0.322061	1.64276e-215
	BOLA3	0.206369	7.5092e-87
	BOLL	0.184952	7.79244e-70
	BOP1	0.271091	7.58742e-151
	BPESC1	0.0277868	0.00849987
	BPGM	0.0753125	9.25165e-13
	BPHL	0.115871	3.47873e-28
	BPI	0.00843072	0.424703
	BPIL1	0.0770066	2.82862e-13
	BPIL2	0.159856	2.09442e-52
	BPIL3	0.0388438	0.000233817
	BPNT1	0.136263	1.98999e-38
	BPTF	0.00928693	0.379204
	BPY2	-0.0326459	0.00198847
	BRAF	0.106626	4.28297e-24
	BRAP	0.00297403	0.77825
	BRCA1	0.309298	4.55807e-198
	BRCA2	0.350742	6.36142e-258
	BRCC3	0.174945	1.45405e-62
	BRD1	0.0208922	0.0478815
	BRD2	-0.059055	2.18613e-08
	BRD3	-0.0399153	0.000156239
	BRD4	0.226954	4.07813e-105
	BRD7	-0.0434769	3.81154e-05
	BRD7P3	0.0451887	1.86108e-05
	BRD8	-0.199642	2.72925e-81
	BRD9	0.173915	7.70853e-62
	BRDT	0.212405	5.19975e-92
	BRE	-0.0300997	0.00436264
	BREA2	0.0967686	4.14509e-20
	BRF1	-0.0754361	8.49262e-13
	BRF2	0.0563149	9.47638e-08
	BRI3	0.0577225	4.49804e-08
	BRI3BP	0.313556	8.61557e-204
	BRIP1	0.37846	2.36186e-303
	BRIX1	0.435759	0
	BRMS1	0.1605	8.08248e-53
	BRMS1L	0.0631192	2.19755e-09
	BRP44	-0.0371845	0.00042817
	BRP44L	-0.23853	3.14013e-116
	BRPF1	0.0193831	0.0664338
	BRPF3	0.0075272	0.476011
	BRS3	0.0375702	0.000372785
	BRSK1	0.0337795	0.00137729
	BRSK2	0.0100751	0.340083
	BRWD1	-0.128268	3.27775e-34
	BRWD3	0.177866	1.21508e-64
	BSCL2	-0.154245	9.08192e-49
	BSDC1	-0.130259	3.092e-35
	BSG	-0.118339	2.46267e-29
	BSN	-0.155957	6.17727e-50
	BSND	0.151189	5.29698e-47
	BSPH1	0.00180971	0.863945
	BSPRY	-0.040745	0.000113574
	BST1	0.0974661	2.22947e-20
	BST2	0.182088	1.03841e-67
	BSX	0.0481304	5.1169e-06
	BTAF1	-0.0278693	0.00830633
	BTBD1	-0.128924	1.51292e-34
	BTBD10	0.174394	3.55067e-62
	BTBD11	-0.0670831	2.03046e-10
	BTBD12	0.1548	3.24619e-49
	BTBD16	0.108626	5.97057e-25
	BTBD17	-0.033278	0.00162242
	BTBD18	-0.0572691	5.72902e-08
	BTBD19	-0.0941017	4.26128e-19
	BTBD2	-0.0677079	1.37732e-10
	BTBD3	-0.00253585	0.810245
	BTBD6	0.106409	5.2943e-24
	BTBD7	-0.0905544	8.553e-18
	BTBD8	-0.0876647	9.04735e-17
	BTBD9	-0.172578	6.60204e-61
	BTC	0.00837965	0.427515
	BTD	-0.285113	2.51045e-167
	BTF3	-0.124416	2.85028e-32
	BTF3L1	-0.0132889	0.20827
	BTF3L4	0.112796	8.70608e-27
	BTG1	0.0456006	1.56032e-05
	BTG2	-0.185117	5.87102e-70
	BTG3	0.164455	2.12058e-55
	BTG4	0.197823	8.05598e-80
	BTK	0.0581979	3.48345e-08
	BTLA	0.097113	3.05354e-20
	BTN1A1	0.145974	6.67589e-44
	BTN2A1	0.00437705	0.678546
	BTN2A2	-0.0190963	0.0705568
	BTN2A3	0.0948373	2.25534e-19
	BTN3A1	0.0382807	0.000287856
	BTN3A2	-0.0107144	0.310329
	BTN3A3	-0.0112186	0.288107
	BTNL2	-0.0607865	8.36265e-09
	BTNL3	0.040048	0.000148527
	BTNL8	0.0355249	0.000766023
	BTNL9	-0.153869	1.22096e-48
	BTRC	-0.198827	1.2485e-80
	BUB1	0.441064	0
	BUB1B	0.393215	0
	BUB3	0.241605	2.75932e-119
	BUD13	0.0743575	1.78402e-12
	BUD31	0.169681	6.5426e-59
	BVES	0.137111	6.85883e-39
	BYSL	0.38192	0
	BZRAP1	-0.300874	5.07858e-187
	BZW1	0.26176	2.06748e-140
	BZW2	0.371416	2.23021e-291
	C10orf10	0.0557304	1.28474e-07
	C10orf105	-0.0232841	0.0274552
	C10orf107	-0.124827	1.78111e-32
	C10orf108	0.000501732	0.962109
	C10orf11	-0.232325	3.3911e-110
	C10orf110	0.125729	6.31392e-33
	C10orf111	-0.0664032	3.08554e-10
	C10orf113	0.0373208	0.000407768
	C10orf114	-0.0996769	3.03244e-21
	C10orf116	-0.119355	8.14075e-30
	C10orf118	-0.0130002	0.218324
	C10orf119	0.284749	6.91616e-167
	C10orf12	0.196864	4.72633e-79
	C10orf120	0.0665728	2.7807e-10
	C10orf122	0.104376	3.7653e-23
	C10orf125	0.12427	3.36612e-32
	C10orf128	-0.0172295	0.102781
	C10orf129	-0.147137	1.38913e-44
	C10orf131	-0.141819	1.63882e-41
	C10orf137	0.00563274	0.593793
	C10orf140	-0.170871	1.00099e-59
	C10orf18	0.157601	5.71772e-51
	C10orf2	0.165655	3.39593e-56
	C10orf25	-0.138918	6.93028e-40
	C10orf26	-0.248806	1.29777e-126
	C10orf27	0.0141261	0.181022
	C10orf28	0.0671941	1.89567e-10
	C10orf32	-0.435215	0
	C10orf35	0.0709546	1.73303e-11
	C10orf4	-0.339893	2.40166e-241
	C10orf40	0.0956884	1.07357e-19
	C10orf41	-0.0318545	0.00255329
	C10orf46	0.214222	1.35285e-93
	C10orf47	0.118857	1.40204e-29
	C10orf50	-0.0521623	7.71601e-07
	C10orf53	0.040972	0.000103977
	C10orf54	-0.0579245	4.03614e-08
	C10orf55	0.17649	1.17012e-63
	C10orf57	0.0246915	0.0193715
	C10orf58	-0.0424859	5.70588e-05
	C10orf62	-0.0517236	9.54479e-07
	C10orf67	-0.030367	0.00402746
	C10orf68	-0.221088	1.02133e-99
	C10orf71	0.0877065	8.74841e-17
	C10orf72	-0.231932	8.05949e-110
	C10orf75	-0.118397	2.31073e-29
	C10orf76	-0.186446	5.88676e-71
	C10orf78	0.0187011	0.0765789
	C10orf79	-0.160635	6.61228e-53
	C10orf81	0.248569	2.28001e-126
	C10orf82	-0.0650979	6.8106e-10
	C10orf84	-0.144709	3.6279e-43
	C10orf88	0.0198746	0.0598303
	C10orf90	0.0278604	0.00832702
	C10orf91	0.222664	3.74973e-101
	C10orf93	-0.24683	1.40586e-124
	C10orf95	0.0152048	0.149932
	C10orf96	0.071716	1.05146e-11
	C10orf99	0.194898	1.72967e-77
	C11orf1	-0.223704	4.17431e-102
	C11orf10	0.105828	9.30707e-24
	C11orf16	0.131859	4.50584e-36
	C11orf17	-0.129419	8.41061e-35
	C11orf2	-0.203423	2.16437e-84
	C11orf20	0.0445517	2.43726e-05
	C11orf21	-0.0543918	2.55017e-07
	C11orf24	0.324742	2.76403e-219
	C11orf30	0.0816847	9.38103e-15
	C11orf31	0.0277493	0.00858917
	C11orf34	0.00908682	0.38956
	C11orf35	-0.0821686	6.52153e-15
	C11orf36	0.0627478	2.72732e-09
	C11orf40	0.033844	0.00134836
	C11orf41	0.209344	2.25459e-89
	C11orf42	-0.062257	3.62166e-09
	C11orf45	0.0575956	4.81401e-08
	C11orf46	-0.312987	5.07649e-203
	C11orf48	0.151488	3.4895e-47
	C11orf49	-0.195841	3.09126e-78
	C11orf51	-0.0399455	0.00015445
	C11orf52	-0.124428	2.80998e-32
	C11orf53	0.253695	9.96398e-132
	C11orf54	-0.263315	4.0375e-142
	C11orf57	-0.154795	3.26977e-49
	C11orf58	-0.186737	3.54622e-71
	C11orf59	-0.0955783	1.18224e-19
	C11orf61	-0.124619	2.2591e-32
	C11orf63	-0.14304	3.30644e-42
	C11orf64	0.0440776	2.97238e-05
	C11orf65	-0.212918	1.86222e-92
	C11orf66	-0.230264	3.12848e-108
	C11orf67	-0.175824	3.47615e-63
	C11orf68	-0.211227	5.44365e-91
	C11orf70	0.0354185	0.000794519
	C11orf71	-0.271039	8.71154e-151
	C11orf73	0.143281	2.40761e-42
	C11orf74	-0.210584	1.94863e-90
	C11orf75	-0.0171287	0.104809
	C11orf80	0.126709	2.03129e-33
	C11orf82	0.485248	0
	C11orf83	0.138685	9.32485e-40
	C11orf84	0.285776	3.94792e-168
	C11orf85	-0.0625054	3.13825e-09
	C11orf86	0.136888	9.08574e-39
	C11orf87	0.12782	5.55079e-34
	C11orf88	0.125349	9.78416e-33
	C11orf9	0.0783597	1.07765e-13
	C11orf90	0.132697	1.62957e-36
	C11orf92	-0.0687461	7.17149e-11
	C11orf93	-0.0347202	0.00100716
	C11orf94	0.00900625	0.393778
	C11orf95	-0.157283	9.08391e-51
	C12orf10	-0.199309	5.08138e-81
	C12orf11	0.264581	1.60336e-143
	C12orf12	0.0965703	4.94028e-20
	C12orf23	-0.089964	1.39345e-17
	C12orf24	-0.0268137	0.011106
	C12orf26	-0.231674	1.42299e-109
	C12orf27	0.0570663	6.38018e-08
	C12orf29	0.0217044	0.0398454
	C12orf32	0.216796	7.26745e-96
	C12orf34	0.0789154	7.21581e-14
	C12orf35	0.150492	1.39588e-46
	C12orf36	0.242964	1.19338e-120
	C12orf39	-0.225515	8.89304e-104
	C12orf4	0.154094	8.87177e-49
	C12orf40	0.0284108	0.00713107
	C12orf41	0.122242	3.32926e-31
	C12orf42	0.131473	7.18919e-36
	C12orf43	-0.0353624	0.000809923
	C12orf44	0.135861	3.29043e-38
	C12orf45	0.130505	2.30265e-35
	C12orf47	0.0587042	2.64745e-08
	C12orf48	0.411804	0
	C12orf49	-0.00695202	0.510365
	C12orf5	0.169742	5.9468e-59
	C12orf50	-0.0105796	0.316454
	C12orf51	-0.164516	1.93405e-55
	C12orf52	0.0448802	2.1217e-05
	C12orf53	-0.0578997	4.09024e-08
	C12orf54	0.0598476	1.41281e-08
	C12orf56	0.217248	2.88117e-96
	C12orf57	-0.116368	2.04996e-28
	C12orf59	0.0764895	4.07237e-13
	C12orf60	-0.0776121	1.84035e-13
	C12orf61	-0.213013	1.54099e-92
	C12orf62	-0.114823	1.05241e-27
	C12orf63	0.0035176	0.739081
	C12orf65	-0.0627983	2.64865e-09
	C12orf66	0.190552	4.31695e-74
	C12orf68	0.0341678	0.00121145
	C12orf69	-0.0655043	5.33112e-10
	C12orf70	0.311894	1.51585e-201
	C12orf71	0.0378995	0.000330862
	C12orf72	-0.266526	1.09218e-145
	C12orf73	0.0173143	0.101098
	C12orf74	0.189309	3.9064e-73
	C12orf75	0.139692	2.57214e-40
	C12orf76	-0.204586	2.33852e-85
	C12orf77	0.0996806	3.02229e-21
	C13orf1	-0.0896832	1.75552e-17
	C13orf15	-0.0853676	5.59036e-16
	C13orf16	0.0738802	2.46956e-12
	C13orf18	-0.0055443	0.599602
	C13orf23	0.238178	6.98164e-116
	C13orf26	0.043854	3.26187e-05
	C13orf27	0.104198	4.46244e-23
	C13orf28	0.0116491	0.270008
	C13orf29	0.262992	9.16109e-142
	C13orf30	0.202078	2.78846e-83
	C13orf31	0.00724343	0.4928
	C13orf33	0.1125	1.18184e-26
	C13orf34	0.374087	6.9652e-296
	C13orf35	-0.0297762	0.00480198
	C13orf36	-0.0969335	3.58112e-20
	C13orf37	0.219596	2.27722e-98
	C13orf38	0.0149773	0.156124
	C13orf39	0.0101259	0.337657
	C14orf1	0.0582676	3.35478e-08
	C14orf101	-0.084594	1.02121e-15
	C14orf102	-0.176252	1.72863e-63
	C14orf104	0.126748	1.94127e-33
	C14orf105	-0.0498425	2.33147e-06
	C14orf106	0.264328	3.05674e-143
	C14orf109	0.0101933	0.334451
	C14orf115	0.116526	1.7308e-28
	C14orf118	0.0987342	7.13855e-21
	C14orf119	0.125169	1.20316e-32
	C14orf126	0.138623	1.00934e-39
	C14orf128	-0.115349	6.04641e-28
	C14orf129	0.19769	1.02968e-79
	C14orf132	0.0488405	3.70477e-06
	C14orf135	-0.244939	1.19749e-122
	C14orf138	0.0975136	2.13695e-20
	C14orf139	-0.139744	2.40475e-40
	C14orf142	0.0347565	0.000994917
	C14orf143	0.19944	3.98283e-81
	C14orf145	0.163169	1.49002e-54
	C14orf147	0.303308	3.5606e-190
	C14orf148	-0.205762	2.43091e-86
	C14orf149	-0.00539259	0.609625
	C14orf153	0.00311632	0.767938
	C14orf156	0.0823032	5.89231e-15
	C14orf159	-0.345912	1.83803e-250
	C14orf162	0.155002	2.43227e-49
	C14orf165	-0.0211192	0.0455083
	C14orf166	0.0780708	1.32598e-13
	C14orf166B	0.00517002	0.624464
	C14orf167	-0.0713222	1.36246e-11
	C14orf169	0.154711	3.68292e-49
	C14orf174	-0.160678	6.20409e-53
	C14orf176	-0.0738473	2.52528e-12
	C14orf177	0.0237416	0.0245554
	C14orf178	-0.172756	4.96949e-61
	C14orf179	-0.141252	3.42468e-41
	C14orf180	-0.111946	2.08859e-26
	C14orf181	-0.0176547	0.0945655
	C14orf182	0.218411	2.63862e-97
	C14orf183	-0.0239903	0.0230935
	C14orf184	0.167145	3.41965e-57
	C14orf19	-0.0283714	0.00721134
	C14orf2	0.0689019	6.49707e-11
	C14orf21	0.0609983	7.42174e-09
	C14orf23	-0.00681169	0.518939
	C14orf28	-0.183387	1.14084e-68
	C14orf33	0.0728345	4.99913e-12
	C14orf34	0.285362	1.25712e-167
	C14orf37	-0.0135407	0.199781
	C14orf39	0.0440002	3.06962e-05
	C14orf4	0.0444097	2.58708e-05
	C14orf43	-0.0109977	0.297708
	C14orf45	-0.181199	4.66553e-67
	C14orf48	0.0219645	0.0375267
	C14orf49	-0.0594641	1.74624e-08
	C14orf50	0.0893932	2.22693e-17
	C14orf53	-0.064696	8.66441e-10
	C14orf64	-0.153563	1.88567e-48
	C14orf68	-0.0907915	7.02422e-18
	C14orf70	0.00180135	0.864567
	C14orf72	0.137691	3.29779e-39
	C14orf73	0.0591691	2.05368e-08
	C14orf79	-0.214964	3.02197e-94
	C14orf80	0.240231	6.48502e-118
	C14orf86	-0.0141951	0.178899
	C14orf93	-0.175127	1.08286e-62
	C15orf17	-0.3955	0
	C15orf2	-0.168847	2.42073e-58
	C15orf21	-0.0127517	0.227255
	C15orf23	0.256348	1.50298e-134
	C15orf24	-0.188929	7.6412e-73
	C15orf26	0.0932049	9.19536e-19
	C15orf27	0.0984649	9.10289e-21
	C15orf28	0.0265166	0.0120322
	C15orf29	0.0682738	9.66168e-11
	C15orf32	0.0339298	0.00131076
	C15orf33	-0.319318	1.08727e-211
	C15orf34	-0.20608	1.31352e-86
	C15orf37	-0.116323	2.15031e-28
	C15orf38	-0.0217959	0.0390161
	C15orf39	0.165967	2.10429e-56
	C15orf40	-0.138433	1.28599e-39
	C15orf41	0.271468	2.82063e-151
	C15orf42	0.413158	0
	C15orf43	-0.0328545	0.00186004
	C15orf44	0.00652811	0.53649
	C15orf48	0.23747	3.47033e-115
	C15orf5	0.07795	1.44585e-13
	C15orf50	-0.0333408	0.00158968
	C15orf51	-0.273915	4.35716e-154
	C15orf52	-0.180435	1.68738e-66
	C15orf53	0.12586	5.43379e-33
	C15orf54	0.0942402	3.7819e-19
	C15orf55	0.160775	5.36753e-53
	C15orf56	-0.111804	2.41495e-26
	C15orf57	-0.286162	1.34461e-168
	C15orf58	-0.0606838	8.85996e-09
	C15orf59	-0.0484055	4.51766e-06
	C15orf60	0.0838852	1.76541e-15
	C15orf61	0.0152656	0.148311
	C15orf62	0.0172926	0.101526
	C15orf63	0.0716344	1.10955e-11
	C16orf11	0.0535265	3.93941e-07
	C16orf13	0.0392222	0.000203012
	C16orf3	-0.0615831	5.32714e-09
	C16orf42	-0.0366949	0.000509573
	C16orf45	-0.230587	1.5435e-108
	C16orf46	-0.317641	2.25889e-209
	C16orf48	-0.256085	2.87206e-134
	C16orf5	-0.30331	3.53485e-190
	C16orf52	-0.112456	1.23679e-26
	C16orf53	-0.0386842	0.000248077
	C16orf54	0.0560424	1.09251e-07
	C16orf55	0.043272	4.146e-05
	C16orf57	0.188933	7.57971e-73
	C16orf58	-0.139523	3.87791e-40
	C16orf59	0.357896	3.21609e-269
	C16orf61	0.124214	3.58538e-32
	C16orf62	-0.305789	2.01939e-193
	C16orf63	0.0932544	8.81435e-19
	C16orf68	0.0449909	2.0244e-05
	C16orf7	-0.140388	1.04856e-40
	C16orf70	0.125129	1.2593e-32
	C16orf71	-0.131124	1.09453e-35
	C16orf72	0.0984427	9.2867e-21
	C16orf73	0.0408171	0.000110439
	C16orf74	0.0979445	1.45327e-20
	C16orf75	0.333389	1.01096e-231
	C16orf78	0.0223675	0.0341612
	C16orf79	-0.124787	1.86387e-32
	C16orf80	0.0253794	0.0162405
	C16orf81	-0.0986105	7.98252e-21
	C16orf82	-0.0101628	0.335896
	C16orf86	-0.283195	5.14613e-165
	C16orf87	0.171087	7.10598e-60
	C16orf88	0.32161	7.01457e-215
	C16orf89	-0.136634	1.2501e-38
	C16orf90	0.0570234	6.52671e-08
	C16orf91	0.198594	1.92497e-80
	C16orf92	-0.0570771	6.34394e-08
	C16orf93	-0.128278	3.24092e-34
	C17orf100	-0.132623	1.78271e-36
	C17orf101	-0.148663	1.73787e-45
	C17orf102	-0.145555	1.17195e-43
	C17orf103	-0.305822	1.82365e-193
	C17orf104	0.0925099	1.6604e-18
	C17orf105	-0.022827	0.0306427
	C17orf106	0.0430172	4.60084e-05
	C17orf107	-0.131737	5.22782e-36
	C17orf108	-0.422795	0
	C17orf28	0.0805449	2.19056e-14
	C17orf37	0.0542517	2.73742e-07
	C17orf39	-0.164765	1.3229e-55
	C17orf42	0.135469	5.36178e-38
	C17orf44	-0.177655	1.72175e-64
	C17orf46	0.0406008	0.0001201
	C17orf47	0.0710971	1.57888e-11
	C17orf48	-0.31053	1.0275e-199
	C17orf49	0.0172626	0.102121
	C17orf50	-0.113723	3.32997e-27
	C17orf51	0.0154624	0.143149
	C17orf53	0.441625	0
	C17orf54	0.0836229	2.15925e-15
	C17orf55	0.0283656	0.00722317
	C17orf56	0.116603	1.59421e-28
	C17orf57	-0.128945	1.47483e-34
	C17orf58	0.0587501	2.58214e-08
	C17orf59	-0.180839	8.5608e-67
	C17orf60	0.0175565	0.0964157
	C17orf61	-0.0885879	4.29373e-17
	C17orf62	0.0942704	3.68438e-19
	C17orf63	0.0878557	7.75968e-17
[truncated: 18,284 more rows]

## Sheet: 2b
Figure 2b
	Gene	Spearman's rank correlation	P-value
	AGAP6	0.0152387	0.149026
	ANKHD1	-0.193515	2.13056e-76
	AQP3	0.210029	5.8375e-90
	ARHGEF2	-0.0271595	0.010108
	ARL13A	0.0452631	1.80295e-05
	ARL15	-0.123107	1.25772e-31
	ATAD2B	0.153984	1.03756e-48
	AURKA	0.513314	0
	BIRC5	0.46635	0
	C11orf82	0.485248	0
	C4orf33	-0.115292	6.4234e-28
	CAB39L	-0.15787	3.86401e-51
	CACNA1E	0.0697277	3.83524e-11
	CCDC40	-0.135086	8.63441e-38
	CCT5	0.473968	0
	CENPA	0.477444	0
	CLK4	-0.344231	6.7805e-248
	DDN	0.239573	2.9154e-117
	DDX20	0.130714	1.79284e-35
	DIS3	0.042989	4.65402e-05
	DYNLT1	0.113607	3.75686e-27
	ECT2	0.478592	0
	ELK3	0.0856998	4.30852e-16
	EXOSC9	0.0456387	1.53494e-05
	EXPH5	0.188768	1.01397e-72
	FAM72B	0.467421	0
	FAM72D	0.480521	0
	FAM83D	0.520449	0
	FBXL17	-0.353492	3.13509e-262
	FOXM1	0.477858	0
	FOXO4	-0.190287	6.9124e-74
	FYTTD1	0.176028	2.49261e-63
	GADD45A	-0.0455715	1.57993e-05
	GALK1	0.137455	4.44622e-39
	GJB3	0.226411	1.30939e-104
	GNB3	0.00420877	0.690251
	GNL1	-0.100327	1.672e-21
	GPHN	-0.231128	4.71921e-109
	GPR27	-0.143543	1.70342e-42
	GREB1	0.0205596	0.051545
	GRIA1	0.0499265	2.24185e-06
	GTF2IRD2B	-0.321568	8.04051e-215
	HTRA2	0.032069	0.00238726
	HYDIN	-0.173888	8.04715e-62
	IFT122	-0.171189	6.04572e-60
	INSIG1	0.162266	5.80005e-54
	KIF4A	0.464604	0
	KPNA2	0.468459	0
	KRT27	-0.102297	2.69108e-22
	LRRN4	0.133194	8.8806e-37
	MRPS18C	-0.0613571	6.05774e-09
	MTBP	0.422406	0
	MUC15	0.0954448	1.32868e-19
	MYBL2	0.486043	0
	NEK2	0.472166	0
	NPNT	-0.12427	3.36463e-32
	NR2E1	0.0856719	4.40393e-16
	NSL1	-0.00813997	0.440851
	NUF2	0.473636	0
	OR8S1	0.0515462	1.03974e-06
	ORC4L	-0.0799156	3.48138e-14
	P2RY12	-0.176794	7.10765e-64
	PFN2	0.0612212	6.5431e-09
	PHYHIPL	-0.118289	2.5988e-29
	PLCZ1	0.0451681	1.87747e-05
	PLG	-0.0505748	1.65285e-06
	PLK1	0.468741	0
	PNPLA7	-0.40335	0
	PPIC	0.103467	8.94221e-23
	PRM2	0.0706414	2.12533e-11
	PSMD10	0.20774	5.22591e-88
	PSMD11	0.469016	0
	RALA	0.372224	9.75784e-293
	RASSF5	0.0543254	2.63743e-07
	RLF	0.203596	1.55533e-84
	RMND5B	-0.220453	3.84068e-99
	RNF40	0.0139233	0.187366
	RPF2	0.148515	2.12656e-45
	RUFY1	-0.306127	7.25432e-194
	SCAMP2	0.0100734	0.340166
	SLC38A1	0.0669825	2.16073e-10
	SNORA54	-0.027485	0.00924278
	SPCS3	-0.0719706	8.88585e-12
	SPINK8	0.0040554	0.700984
	SPRR1A	0.282548	3.07408e-164
	SPSB4	0.130264	3.07304e-35
	SYT3	-0.0277443	0.00860127
	TIAM1	0.0107068	0.310669
	TMEM11	0.0279607	0.00809663
	TMEM8B	-0.288239	3.92768e-171
	TPX2	0.492517	0
	TRIP13	0.518189	0
	UBE2C	0.498841	0
	UBQLN4	0.307945	2.86834e-196
	WHSC2	-0.000151913	0.988524
	ZBTB46	-0.192144	2.51706e-75
	ZNF138	0.0591597	2.06427e-08
	ZNF146	0.285458	9.60932e-168
	ZNF214	-0.241204	6.94856e-119
	ZNF33B	-0.300108	4.91854e-186

## Sheet: 2c
Figure 2c
	Gene	Spearman's rank correlation	P-value
	FAM83D	0.520449	0
	TRIP13	0.518189	0
	AURKA	0.513314	0
	UBE2C	0.498841	0
	TPX2	0.492517	0
	MYBL2	0.486043	0
	C11orf82	0.485248	0
	FAM72D	0.480521	0
	ECT2	0.478592	0
	FOXM1	0.477858	0
	CENPA	0.477444	0
	CCT5	0.473968	0
	NUF2	0.473636	0
	NEK2	0.472166	0
	PSMD11	0.469016	0
	PLK1	0.468741	0
	KPNA2	0.468459	0
	FAM72B	0.467421	0
	BIRC5	0.46635	0
	KIF4A	0.464604	0
	FAM72A	0.464565	0
	CKS1B	0.463273	0
	KIF23	0.462491	0
	CENPL	0.460596	0
	EPR1	0.460033	0
	CEP55	0.459939	0
	DEPDC1	0.458679	0
	GINS1	0.458632	0
	NCAPH	0.457577	0
	CDC20	0.457206	0
	CSE1L	0.456729	0
	CENPI	0.456424	0
	MELK	0.456075	0
	CKAP2L	0.455273	0
	CDCA8	0.454861	0
	C20orf24	0.454761	0
	TUBA1C	0.454126	0
	IQGAP3	0.454047	0
	TTK	0.45367	0
	FAM54A	0.453004	0
	SQLE	0.45157	0
	RACGAP1	0.450993	0
	TOP2A	0.450112	0
	EGFL6	0.449919	0
	CDCA5	0.449434	0
	CDKN3	0.44923	0
	ANLN	0.448357	0
	DSCC1	0.44801	0
	KIF20A	0.447806	0
	UBE2T	0.447415	0
	KIF14	0.446655	0
	KIF2C	0.446075	0
	TROAP	0.446028	0
	DCAF13	0.445718	0
	ACTL6A	0.444812	0
	EXO1	0.443109	0
	CDC6	0.442686	0
	C17orf53	0.441625	0
	PSMD12	0.441194	0
	BUB1	0.441064	0
	HJURP	0.439833	0
	CDCA3	0.439577	0
	DLGAP5	0.439441	0
	ESPL1	0.439195	0
	AURKB	0.438004	0
	RNASEH1	0.436764	0
	CDK1	0.436089	0
	BRIX1	0.435759	0
	CENPF	0.435651	0
	KIFC1	0.435228	0
	GMPS	0.434941	0
	MCM10	0.434684	0
	RAD54B	0.434335	0
	KIF18B	0.433424	0
	RAD51AP1	0.432646	0
	RFC4	0.432237	0
	CDC25C	0.432135	0
	CCNB2	0.431483	0
	CENPW	0.431425	0
	ERCC6L	0.430966	0
	TK1	0.430743	0
	SGOL1	0.42869	0
	FAM64A	0.428581	0
	PUS7	0.428298	0
	KIF4B	0.42793	0
	SKA1	0.427772	0
	HN1	0.427255	0
	ALG3	0.427239	0
	RAE1	0.427231	0
	GTSE1	0.427202	0
	PLAC1	0.427065	0
	C1orf135	0.426917	0
	CCNF	0.42529	0
	CCNA2	0.424361	0
	ASPM	0.4243	0
	PRC1	0.423706	0
	NSUN2	0.42314	0
	MTBP	0.422406	0
	HMMR	0.422223	0
	SRPK1	0.421196	0
	NUP155	0.420881	0
	LRRC59	0.420196	0
	C8orf76	0.420082	0

## Sheet: 3a
Figure 3a
	Parameter	Source	Item
	genome doublings	https://gdc.cancer.gov/about-data/publications/pancanatlas	TCGA_mastercalls.abs_tables_JSedit.fixed.txt
	Mutational load	https://gdc.cancer.gov/about-data/publications/panimmune	mutation-load_updated.txt
	MSI status, Mutations, Aneuploidy score	Supplemental Data 1
	Samples from Supplemental Data 1
	TCGA-OR-A5J1-01A-11D-A29H-01
	TCGA-OR-A5J2-01A-11D-A29H-01
	TCGA-OR-A5J3-01A-11D-A29H-01
	TCGA-OR-A5J4-01A-11D-A29H-01
	TCGA-OR-A5J5-01A-11D-A29H-01
	TCGA-OR-A5J6-01A-31D-A29H-01
	TCGA-OR-A5J7-01A-11D-A29H-01
	TCGA-OR-A5J8-01A-11D-A29H-01
	TCGA-OR-A5J9-01A-11D-A29H-01
	TCGA-OR-A5JA-01A-11D-A29H-01
	TCGA-OR-A5JB-01A-11D-A29H-01
	TCGA-OR-A5JC-01A-11D-A29H-01
	TCGA-OR-A5JD-01A-11D-A29H-01
	TCGA-OR-A5JE-01A-11D-A29H-01
	TCGA-OR-A5JF-01A-11D-A29H-01
	TCGA-OR-A5JG-01A-11D-A29H-01
	TCGA-OR-A5JH-01A-11D-A309-01
	TCGA-OR-A5JI-01A-11D-A29H-01
	TCGA-OR-A5JJ-01A-11D-A29H-01
	TCGA-OR-A5JK-01A-11D-A29H-01
	TCGA-OR-A5JL-01A-11D-A29H-01
	TCGA-OR-A5JM-01A-11D-A29H-01
	TCGA-OR-A5JO-01A-11D-A29H-01
	TCGA-OR-A5JP-01A-11D-A29H-01
	TCGA-OR-A5JQ-01A-11D-A29H-01
	TCGA-OR-A5JR-01A-11D-A29H-01
	TCGA-OR-A5JS-01A-11D-A29H-01
	TCGA-OR-A5JT-01A-11D-A29H-01
	TCGA-OR-A5JU-01A-11D-A309-01
	TCGA-OR-A5JV-01A-11D-A29H-01
	TCGA-OR-A5JW-01A-11D-A29H-01
	TCGA-OR-A5JX-01A-11D-A29H-01
	TCGA-OR-A5JY-01A-31D-A29H-01
	TCGA-OR-A5JZ-01A-11D-A29H-01
	TCGA-OR-A5K0-01A-11D-A29H-01
	TCGA-OR-A5K1-01A-11D-A29H-01
	TCGA-OR-A5K2-01A-11D-A29H-01
	TCGA-OR-A5K3-01A-11D-A29H-01
	TCGA-OR-A5K4-01A-11D-A29H-01
	TCGA-OR-A5K5-01A-11D-A29H-01
	TCGA-OR-A5K6-01A-11D-A29H-01
	TCGA-OR-A5K8-01A-11D-A29H-01
	TCGA-OR-A5K9-01A-11D-A29H-01
	TCGA-OR-A5KB-01A-11D-A309-01
	TCGA-OR-A5KO-01A-11D-A29H-01
	TCGA-OR-A5KP-01A-11D-A309-01
	TCGA-OR-A5KQ-01A-11D-A309-01
	TCGA-OR-A5KS-01A-11D-A309-01
	TCGA-OR-A5KT-01A-11D-A29H-01
	TCGA-OR-A5KU-01A-11D-A29H-01
	TCGA-OR-A5KV-01A-11D-A29H-01
	TCGA-OR-A5KW-01A-11D-A29H-01
	TCGA-OR-A5KX-01A-11D-A29H-01
	TCGA-OR-A5KY-01A-11D-A29H-01
	TCGA-OR-A5KZ-01A-11D-A29H-01
	TCGA-OR-A5L1-01A-11D-A309-01
	TCGA-OR-A5L2-01A-11D-A309-01
	TCGA-OR-A5L3-01A-11D-A29H-01
	TCGA-OR-A5L4-01A-11D-A29H-01
	TCGA-OR-A5L5-01A-11D-A29H-01
	TCGA-OR-A5L6-01A-11D-A29H-01
	TCGA-OR-A5L8-01A-11D-A29H-01
	TCGA-OR-A5L9-01A-11D-A29H-01
	TCGA-OR-A5LA-01A-11D-A29H-01
	TCGA-OR-A5LB-01A-11D-A29H-01
	TCGA-OR-A5LC-01A-11D-A29H-01
	TCGA-OR-A5LD-01A-11D-A29H-01
	TCGA-OR-A5LE-01A-11D-A29H-01
	TCGA-OR-A5LF-01A-11D-A309-01
	TCGA-OR-A5LG-01A-11D-A29H-01
	TCGA-OR-A5LH-01A-11D-A29H-01
	TCGA-OR-A5LI-01A-11D-A309-01
	TCGA-OR-A5LJ-01A-11D-A29H-01
	TCGA-OR-A5LK-01A-11D-A29H-01
	TCGA-OR-A5LL-01A-11D-A29H-01
	TCGA-OR-A5LM-01A-11D-A29H-01
	TCGA-OR-A5LN-01A-11D-A29H-01
	TCGA-OR-A5LO-01A-11D-A29H-01
	TCGA-OR-A5LP-01A-11D-A29H-01
	TCGA-OR-A5LR-01A-11D-A29H-01
	TCGA-OR-A5LS-01A-11D-A29H-01
	TCGA-OR-A5LT-01A-11D-A29H-01
	TCGA-OU-A5PI-01A-12D-A29H-01
	TCGA-P6-A5OG-01A-22D-A29H-01
	TCGA-P6-A5OH-01A-11D-A309-01
	TCGA-PA-A5YG-01A-11D-A29H-01
	TCGA-PK-A5H9-01A-11D-A29H-01
	TCGA-PK-A5HA-01A-11D-A29H-01
	TCGA-PK-A5HB-01A-11D-A29H-01
	TCGA-PK-A5HC-01A-11D-A309-01
	TCGA-2F-A9KO-01A-11D-A38F-01
	TCGA-2F-A9KP-01A-11D-A38F-01
	TCGA-2F-A9KQ-01A-11D-A38F-01
	TCGA-2F-A9KR-01A-11D-A38F-01
	TCGA-2F-A9KT-01A-11D-A38F-01
	TCGA-2F-A9KW-01A-11D-A38F-01
	TCGA-4Z-AA7M-01A-11D-A390-01
	TCGA-4Z-AA7N-01A-11D-A390-01
	TCGA-4Z-AA7O-01A-31D-A390-01
	TCGA-4Z-AA7Q-01A-11D-A390-01
	TCGA-4Z-AA7R-01A-11D-A390-01
	TCGA-4Z-AA7S-01A-11D-A390-01
	TCGA-4Z-AA7W-01A-11D-A390-01
	TCGA-4Z-AA7Y-01A-11D-A390-01
	TCGA-4Z-AA80-01A-11D-A390-01
	TCGA-4Z-AA81-01A-11D-A390-01
	TCGA-4Z-AA82-01A-11D-A390-01
	TCGA-4Z-AA83-01A-11D-A390-01
	TCGA-4Z-AA84-01A-11D-A390-01
	TCGA-4Z-AA86-01A-11D-A390-01
	TCGA-4Z-AA87-01A-11D-A390-01
	TCGA-4Z-AA89-01A-11D-A390-01
	TCGA-5N-A9KI-01A-31D-A42D-01
	TCGA-5N-A9KM-01A-11D-A42D-01
	TCGA-BL-A0C8-01A-11D-A273-01
	TCGA-BL-A13I-01A-11D-A13V-01
	TCGA-BL-A13J-01A-11D-A273-01
	TCGA-BL-A3JM-01A-12D-A219-01
	TCGA-BL-A5ZZ-01A-31D-A30D-01
	TCGA-BT-A0S7-01A-11D-A10T-01
	TCGA-BT-A0YX-01A-11D-A10T-01
	TCGA-BT-A20J-01A-11D-A14V-01
	TCGA-BT-A20N-01A-11D-A14V-01
	TCGA-BT-A20O-01A-21D-A14V-01
	TCGA-BT-A20P-01A-11D-A14V-01
	TCGA-BT-A20Q-01A-11D-A14V-01
	TCGA-BT-A20R-01A-12D-A16M-01
	TCGA-BT-A20T-01A-11D-A14V-01
	TCGA-BT-A20U-01A-11D-A14V-01
	TCGA-BT-A20V-01A-11D-A14V-01
	TCGA-BT-A20W-01A-21D-A14V-01
	TCGA-BT-A20X-01A-11D-A16M-01
	TCGA-BT-A2LA-01A-11D-A18E-01
	TCGA-BT-A2LB-01A-11D-A18E-01
	TCGA-BT-A2LD-01A-12D-A20B-01
	TCGA-BT-A3PH-01A-11D-A21Y-01
	TCGA-BT-A3PJ-01A-21D-A21Y-01
	TCGA-BT-A3PK-01A-21D-A21Y-01
	TCGA-BT-A42B-01A-32D-A23L-01
	TCGA-BT-A42C-01A-11D-A23L-01
	TCGA-BT-A42E-01A-11D-A23T-01
	TCGA-BT-A42F-01A-11D-A23T-01
	TCGA-C4-A0EZ-01A-21D-A10T-01
	TCGA-C4-A0F0-01A-12D-A10T-01
	TCGA-C4-A0F1-01A-11D-A10T-01
	TCGA-C4-A0F6-01A-11D-A10T-01
	TCGA-C4-A0F7-01A-11D-A10T-01
	TCGA-CF-A1HR-01A-11D-A13V-01
	TCGA-CF-A1HS-01A-11D-A13V-01
	TCGA-CF-A27C-01A-11D-A16M-01
	TCGA-CF-A3MF-01A-12D-A219-01
	TCGA-CF-A3MG-01A-11D-A20B-01
	TCGA-CF-A3MH-01A-11D-A20B-01
	TCGA-CF-A3MI-01A-11D-A20B-01
	TCGA-CF-A47S-01A-11D-A23T-01
	TCGA-CF-A47T-01A-11D-A23T-01
	TCGA-CF-A47V-01A-11D-A23T-01
	TCGA-CF-A47W-01A-11D-A23T-01
	TCGA-CF-A47X-01A-31D-A23T-01
	TCGA-CF-A47Y-01A-11D-A23T-01
	TCGA-CF-A5U8-01A-11D-A288-01
	TCGA-CF-A5UA-01A-11D-A288-01
	TCGA-CF-A7I0-01A-22D-A34T-01
	TCGA-CF-A8HX-01A-11D-A363-01
	TCGA-CF-A8HY-01A-11D-A363-01
	TCGA-CF-A9FF-01A-11D-A38F-01
	TCGA-CF-A9FH-01A-11D-A38F-01
	TCGA-CF-A9FL-01A-11D-A38F-01
	TCGA-CF-A9FM-01A-11D-A38F-01
	TCGA-CU-A0YN-01A-21D-A10T-01
	TCGA-CU-A0YO-01A-11D-A10T-01
	TCGA-CU-A0YR-01A-12D-A10T-01
	TCGA-CU-A3KJ-01A-11D-A219-01
	TCGA-CU-A3QU-01A-11D-A22Y-01
	TCGA-CU-A3YL-01A-11D-A22Y-01
	TCGA-CU-A5W6-01A-11D-A288-01
	TCGA-CU-A72E-01A-12D-A338-01
	TCGA-DK-A1A3-01A-11D-A13V-01
	TCGA-DK-A1A5-01A-11D-A13V-01
	TCGA-DK-A1A6-01A-11D-A13V-01
	TCGA-DK-A1A7-01A-11D-A13V-01
	TCGA-DK-A1AA-01A-11D-A13V-01
	TCGA-DK-A1AB-01A-11D-A13V-01
	TCGA-DK-A1AC-01A-11D-A13V-01
	TCGA-DK-A1AD-01A-11D-A13V-01
	TCGA-DK-A1AE-01A-11D-A13V-01
	TCGA-DK-A1AF-01A-11D-A13V-01
	TCGA-DK-A1AG-01A-11D-A13V-01
	TCGA-DK-A2HX-01A-12D-A18E-01
	TCGA-DK-A2I1-01A-11D-A17S-01
	TCGA-DK-A2I2-01A-11D-A17S-01
	TCGA-DK-A2I4-01A-11D-A219-01
	TCGA-DK-A2I6-01A-12D-A18E-01
	TCGA-DK-A3IK-01A-32D-A219-01
	TCGA-DK-A3IL-01A-11D-A20B-01
	TCGA-DK-A3IM-01A-11D-A20B-01
	TCGA-DK-A3IN-01A-11D-A20B-01
	TCGA-DK-A3IQ-01A-31D-A20B-01
	TCGA-DK-A3IS-01A-21D-A219-01
	TCGA-DK-A3IT-01A-31D-A20B-01
	TCGA-DK-A3IU-01A-11D-A20B-01
	TCGA-DK-A3IV-01A-22D-A219-01
	TCGA-DK-A3WW-01A-22D-A23L-01
	TCGA-DK-A3WX-01A-22D-A22Y-01
	TCGA-DK-A3WY-01A-11D-A22Y-01
	TCGA-DK-A3X1-01A-12D-A22Y-01
	TCGA-DK-A3X2-01A-11D-A22Y-01
	TCGA-DK-A6AV-01A-12D-A30D-01
	TCGA-DK-A6AW-01A-11D-A30D-01
	TCGA-DK-A6B0-01A-11D-A31K-01
	TCGA-DK-A6B1-01A-12D-A30D-01
	TCGA-DK-A6B2-01A-11D-A30D-01
	TCGA-DK-A6B5-01A-11D-A31K-01
	TCGA-DK-A6B6-01A-11D-A30D-01
	TCGA-DK-AA6L-01A-11D-A390-01
	TCGA-DK-AA6M-01A-11D-A390-01
	TCGA-DK-AA6P-01A-11D-A390-01
	TCGA-DK-AA6Q-01A-11D-A390-01
	TCGA-DK-AA6R-01A-11D-A42D-01
	TCGA-DK-AA6S-01A-21D-A390-01
	TCGA-DK-AA6T-01A-11D-A390-01
	TCGA-DK-AA6U-01A-11D-A390-01
	TCGA-DK-AA6W-01A-12D-A390-01
	TCGA-DK-AA6X-01A-12D-A42D-01
	TCGA-DK-AA71-01A-31D-A390-01
	TCGA-DK-AA74-01A-11D-A390-01
	TCGA-DK-AA75-01A-11D-A390-01
	TCGA-DK-AA76-01A-11D-A390-01
	TCGA-DK-AA77-01A-11D-A390-01
	TCGA-E5-A2PC-01A-11D-A201-01
	TCGA-E5-A4TZ-01A-11D-A31K-01
	TCGA-E5-A4U1-01A-11D-A31K-01
	TCGA-E7-A3X6-01A-12D-A22Y-01
	TCGA-E7-A3Y1-01A-11D-A22Y-01
	TCGA-E7-A4IJ-01A-31D-A26L-01
	TCGA-E7-A4XJ-01A-11D-A26L-01
	TCGA-E7-A519-01A-11D-A26L-01
	TCGA-E7-A541-01A-11D-A26L-01
	TCGA-E7-A5KE-01A-11D-A288-01
	TCGA-E7-A5KF-01A-11D-A288-01
	TCGA-E7-A677-01A-11D-A30D-01
	TCGA-E7-A678-01A-11D-A30D-01
	TCGA-E7-A6MD-01A-41D-A34T-01
	TCGA-E7-A6ME-01A-22D-A32A-01
	TCGA-E7-A6MF-01A-12D-A32A-01
	TCGA-E7-A7DU-01A-11D-A32A-01
	TCGA-E7-A7DV-01A-11D-A338-01
	TCGA-E7-A7PW-01A-11D-A34T-01
	TCGA-E7-A7XN-01A-11D-A34T-01
	TCGA-E7-A85H-01A-11D-A34T-01
	TCGA-E7-A8O7-01A-11D-A363-01
	TCGA-E7-A97P-01A-11D-A38F-01
	TCGA-E7-A97Q-01A-11D-A38F-01
	TCGA-FD-A3B3-01A-12D-A201-01
	TCGA-FD-A3B4-01A-12D-A201-01
	TCGA-FD-A3B5-01A-11D-A20B-01
	TCGA-FD-A3B6-01A-21D-A20B-01
	TCGA-FD-A3B7-01A-31D-A20B-01
	TCGA-FD-A3B8-01A-31D-A20B-01
	TCGA-FD-A3N5-01A-11D-A219-01
	TCGA-FD-A3N6-01A-11D-A219-01
	TCGA-FD-A3NA-01A-11D-A219-01
	TCGA-FD-A3SJ-01A-12D-A22Y-01
	TCGA-FD-A3SL-01A-21D-A22Y-01
	TCGA-FD-A3SM-01A-11D-A22Y-01
	TCGA-FD-A3SN-01A-12D-A22Y-01
	TCGA-FD-A3SO-01A-11D-A22Y-01
	TCGA-FD-A3SP-01A-31D-A22Y-01
	TCGA-FD-A3SQ-01A-21D-A22Y-01
	TCGA-FD-A3SR-01A-11D-A22Y-01
	TCGA-FD-A3SS-01A-12D-A22Y-01
	TCGA-FD-A43N-01A-11D-A23T-01
	TCGA-FD-A43P-01A-31D-A23T-01
	TCGA-FD-A43S-01A-21D-A23T-01
	TCGA-FD-A43U-01A-11D-A23T-01
	TCGA-FD-A43X-01A-11D-A23T-01
	TCGA-FD-A43Y-01A-21D-A26L-01
	TCGA-FD-A5BR-01A-11D-A26L-01
	TCGA-FD-A5BS-01A-21D-A26L-01
	TCGA-FD-A5BT-01A-11D-A26L-01
	TCGA-FD-A5BU-01A-31D-A26L-01
	TCGA-FD-A5BV-01A-11D-A26L-01
	TCGA-FD-A5BX-01A-11D-A26L-01
	TCGA-FD-A5BY-01A-31D-A288-01
	TCGA-FD-A5BZ-01A-11D-A288-01
	TCGA-FD-A5C0-01A-11D-A288-01
	TCGA-FD-A5C1-01A-11D-A288-01
	TCGA-FD-A62N-01A-11D-A30D-01
	TCGA-FD-A62O-01A-11D-A30D-01
	TCGA-FD-A62P-01A-32D-A30D-01
	TCGA-FD-A62S-01A-11D-A30D-01
	TCGA-FD-A6TA-01A-12D-A338-01
	TCGA-FD-A6TB-01A-12D-A338-01
	TCGA-FD-A6TC-01A-21D-A338-01
	TCGA-FD-A6TD-01A-51D-A338-01
	TCGA-FD-A6TE-01A-12D-A338-01
	TCGA-FD-A6TF-01A-52D-A32A-01
	TCGA-FD-A6TG-01A-11D-A32A-01
	TCGA-FD-A6TH-01A-11D-A32A-01
	TCGA-FD-A6TI-01A-11D-A32A-01
	TCGA-FD-A6TK-01A-42D-A338-01
	TCGA-FJ-A3Z7-01A-12D-A23L-01
	TCGA-FJ-A3Z9-01A-11D-A26L-01
	TCGA-FJ-A3ZE-01A-11D-A23L-01
	TCGA-FJ-A3ZF-01A-11D-A23L-01
	TCGA-FJ-A871-01A-11D-A34T-01
	TCGA-FT-A3EE-01A-11D-A201-01
	TCGA-FT-A61P-01A-11D-A30D-01
	TCGA-G2-A2EF-01A-12D-A18E-01
	TCGA-G2-A2EJ-01A-11D-A17S-01
	TCGA-G2-A2EK-01A-22D-A18E-01
	TCGA-G2-A2EL-01A-12D-A18E-01
	TCGA-G2-A2EO-01A-11D-A17S-01
	TCGA-G2-A2ES-01A-11D-A17S-01
	TCGA-G2-A3IB-01A-11D-A20B-01
	TCGA-G2-A3IE-01A-11D-A20B-01
	TCGA-G2-A3VY-01A-11D-A22Y-01
	TCGA-G2-AA3B-01A-11D-A390-01
	TCGA-G2-AA3C-01A-21D-A390-01
	TCGA-G2-AA3D-01A-11D-A390-01
	TCGA-G2-AA3F-01A-12D-A42D-01
	TCGA-GC-A3BM-01A-11D-A22Y-01
	TCGA-GC-A3I6-01A-11D-A20B-01
	TCGA-GC-A3OO-01A-11D-A22Y-01
	TCGA-GC-A3RB-01A-12D-A21Y-01
	TCGA-GC-A3RC-01A-11D-A22Y-01
	TCGA-GC-A3RD-01A-12D-A22Y-01
	TCGA-GC-A3WC-01A-31D-A22Y-01
	TCGA-GC-A3YS-01A-11D-A23L-01
	TCGA-GC-A4ZW-01A-11D-A26L-01
	TCGA-GC-A6I1-01A-12D-A31K-01
	TCGA-GC-A6I3-01A-11D-A31K-01
	TCGA-GD-A2C5-01A-12D-A17S-01
	TCGA-GD-A3OP-01A-21D-A21Y-01
	TCGA-GD-A3OQ-01A-32D-A21Y-01
	TCGA-GD-A3OS-01A-12D-A21Y-01
	TCGA-GD-A6C6-01A-21D-A31K-01
	TCGA-GD-A76B-01A-11D-A32A-01
	TCGA-GU-A42P-01A-11D-A23T-01
	TCGA-GU-A42Q-01A-11D-A23T-01
	TCGA-GU-A42R-01A-11D-A23L-01
	TCGA-GU-A762-01A-11D-A338-01
	TCGA-GU-A763-01A-11D-A32A-01
	TCGA-GU-A764-01A-11D-A34T-01
	TCGA-GU-A766-01A-11D-A32A-01
	TCGA-GU-A767-01A-11D-A32A-01
	TCGA-GU-AATO-01A-11D-A390-01
	TCGA-GU-AATP-01A-11D-A390-01
	TCGA-GU-AATQ-01A-11D-A390-01
	TCGA-GV-A3JV-01A-11D-A21Y-01
	TCGA-GV-A3JW-01A-11D-A20B-01
	TCGA-GV-A3JX-01A-11D-A20B-01
	TCGA-GV-A3JZ-01A-11D-A219-01
	TCGA-GV-A3QF-01A-31D-A22Y-01
	TCGA-GV-A3QG-01A-11D-A21Y-01
	TCGA-GV-A3QH-01A-11D-A21Y-01
	TCGA-GV-A3QI-01A-11D-A21Y-01
	TCGA-GV-A3QK-01B-11D-A23L-01
	TCGA-GV-A40E-01A-12D-A23L-01
	TCGA-GV-A40G-01A-11D-A23L-01
	TCGA-GV-A6ZA-01A-12D-A338-01
	TCGA-H4-A2HO-01A-11D-A17S-01
	TCGA-H4-A2HQ-01A-11D-A17S-01
	TCGA-HQ-A2OE-01A-11D-A201-01
	TCGA-HQ-A2OF-01A-11D-A26L-01
	TCGA-HQ-A5ND-01A-11D-A26L-01
	TCGA-HQ-A5NE-01A-12D-A288-01
	TCGA-K4-A3WS-01A-11D-A22Y-01
	TCGA-K4-A3WU-01B-11D-A23L-01
	TCGA-K4-A3WV-01A-11D-A22Y-01
	TCGA-K4-A4AB-01B-12D-A288-01
	TCGA-K4-A4AC-01A-21D-A26L-01
	TCGA-K4-A54R-01A-11D-A26L-01
	TCGA-K4-A5RH-01A-11D-A30D-01
	TCGA-K4-A5RI-01A-11D-A288-01
	TCGA-K4-A5RJ-01A-11D-A288-01
	TCGA-K4-A6FZ-01A-11D-A31K-01
	TCGA-K4-A6MB-01A-11D-A31K-01
	TCGA-K4-A83P-01A-11D-A34T-01
	TCGA-K4-AAQO-01A-11D-A38F-01
	TCGA-KQ-A41N-01A-11D-A338-01
	TCGA-KQ-A41O-01A-12D-A34T-01
	TCGA-KQ-A41P-01A-12D-A338-01
	TCGA-KQ-A41Q-01A-11D-A338-01
	TCGA-KQ-A41R-01A-21D-A34T-01
	TCGA-KQ-A41S-01A-12D-A338-01
	TCGA-LC-A66R-01A-41D-A30D-01
	TCGA-LT-A5Z6-01A-11D-A288-01
	TCGA-LT-A8JT-01A-11D-A363-01
	TCGA-MV-A51V-01A-11D-A26L-01
	TCGA-PQ-A6FI-01A-11D-A31K-01
	TCGA-PQ-A6FN-01A-11D-A31K-01
	TCGA-R3-A69X-01A-22D-A30D-01
	TCGA-S5-A6DX-01A-11D-A31K-01
	TCGA-S5-AA26-01A-11D-A38F-01
	TCGA-SY-A9G0-01A-12D-A38F-01
	TCGA-SY-A9G5-01A-11D-A38F-01
	TCGA-UY-A78K-01A-11D-A338-01
	TCGA-UY-A78L-01A-12D-A338-01
	TCGA-UY-A78M-01A-21D-A34T-01
	TCGA-UY-A78N-01A-12D-A338-01
	TCGA-UY-A78O-01A-12D-A338-01
	TCGA-UY-A78P-01A-12D-A363-01
	TCGA-UY-A8OB-01A-12D-A42D-01
	TCGA-UY-A8OC-01A-11D-A363-01
	TCGA-UY-A8OD-01A-11D-A363-01
	TCGA-UY-A9PA-01A-11D-A38F-01
	TCGA-UY-A9PB-01A-11D-A38F-01
	TCGA-UY-A9PD-01A-11D-A38F-01
	TCGA-UY-A9PE-01A-11D-A38F-01
	TCGA-UY-A9PF-01A-11D-A38F-01
	TCGA-UY-A9PH-01A-11D-A38F-01
	TCGA-XF-A8HB-01A-11D-A363-01
	TCGA-XF-A8HC-01A-11D-A363-01
	TCGA-XF-A8HD-01A-11D-A363-01
	TCGA-XF-A8HE-01A-11D-A363-01
	TCGA-XF-A8HF-01A-11D-A363-01
	TCGA-XF-A8HG-01A-11D-A363-01
	TCGA-XF-A8HH-01A-11D-A38F-01
	TCGA-XF-A8HI-01A-11D-A38F-01
	TCGA-XF-A9SG-01A-12D-A42D-01
	TCGA-XF-A9SH-01A-11D-A390-01
	TCGA-XF-A9SI-01A-11D-A390-01
	TCGA-XF-A9SJ-01A-11D-A390-01
	TCGA-XF-A9SK-01A-11D-A42D-01
	TCGA-XF-A9SL-01A-11D-A390-01
	TCGA-XF-A9SM-01A-11D-A42D-01
	TCGA-XF-A9SP-01A-11D-A390-01
	TCGA-XF-A9ST-01A-11D-A42D-01
	TCGA-XF-A9SU-01A-31D-A390-01
	TCGA-XF-A9SV-01A-21D-A42D-01
	TCGA-XF-A9SW-01A-11D-A42D-01
	TCGA-XF-A9SX-01A-21D-A390-01
	TCGA-XF-A9SY-01A-21D-A42D-01
	TCGA-XF-A9SZ-01A-11D-A390-01
	TCGA-XF-A9T0-01A-11D-A390-01
	TCGA-XF-A9T2-01A-11D-A42D-01
	TCGA-XF-A9T3-01A-11D-A42D-01
	TCGA-XF-A9T4-01A-11D-A390-01
	TCGA-XF-A9T5-01A-11D-A42D-01
	TCGA-XF-A9T6-01A-11D-A42D-01
	TCGA-XF-A9T8-01A-11D-A390-01
	TCGA-XF-AAME-01A-12D-A42D-01
	TCGA-XF-AAMF-01A-21D-A42D-01
	TCGA-XF-AAMG-01A-11D-A42D-01
	TCGA-XF-AAMH-01A-11D-A42D-01
	TCGA-XF-AAMJ-01A-11D-A42D-01
	TCGA-XF-AAML-01A-11D-A42D-01
	TCGA-XF-AAMQ-01A-11D-A42D-01
	TCGA-XF-AAMR-01A-31D-A42D-01
	TCGA-XF-AAMT-01A-11D-A42D-01
	TCGA-XF-AAMW-01A-11D-A42D-01
	TCGA-XF-AAMX-01A-11D-A42D-01
	TCGA-XF-AAMY-01A-11D-A42D-01
	TCGA-XF-AAMZ-01A-11D-A42D-01
	TCGA-XF-AAN0-01A-11D-A42D-01
	TCGA-XF-AAN1-01A-31D-A42D-01
	TCGA-XF-AAN2-01A-11D-A42D-01
	TCGA-XF-AAN3-01A-11D-A42D-01
	TCGA-XF-AAN4-01A-11D-A42D-01
	TCGA-XF-AAN5-01A-11D-A42D-01
	TCGA-XF-AAN7-01A-11D-A42D-01
	TCGA-XF-AAN8-01A-11D-A42D-01
	TCGA-YC-A89H-01A-11D-A363-01
	TCGA-YC-A8S6-01A-31D-A38F-01
	TCGA-YC-A9TC-01A-22D-A390-01
	TCGA-YF-AA3L-01A-11D-A38F-01
	TCGA-YF-AA3M-01A-11D-A42D-01
	TCGA-ZF-A9R0-01A-11D-A38F-01
	TCGA-ZF-A9R1-01A-11D-A390-01
	TCGA-ZF-A9R2-01A-11D-A390-01
	TCGA-ZF-A9R3-01A-11D-A38F-01
	TCGA-ZF-A9R4-01A-11D-A38F-01
	TCGA-ZF-A9R5-01A-12D-A42D-01
	TCGA-ZF-A9R7-01A-11D-A38F-01
	TCGA-ZF-A9R9-01A-11D-A38F-01
	TCGA-ZF-A9RC-01A-11D-A38F-01
	TCGA-ZF-A9RD-01A-11D-A42D-01
	TCGA-ZF-A9RE-01A-11D-A38F-01
	TCGA-ZF-A9RF-01A-11D-A38F-01
	TCGA-ZF-A9RG-01A-21D-A42D-01
	TCGA-ZF-A9RL-01A-11D-A38F-01
	TCGA-ZF-A9RM-01A-11D-A38F-01
	TCGA-ZF-A9RN-01A-11D-A42D-01
	TCGA-ZF-AA4N-01A-11D-A38F-01
	TCGA-ZF-AA4R-01A-11D-A38F-01
	TCGA-ZF-AA4T-01A-11D-A38F-01
	TCGA-ZF-AA4U-01A-11D-A38F-01
	TCGA-ZF-AA4V-01A-11D-A38F-01
	TCGA-ZF-AA4W-01A-12D-A38F-01
	TCGA-ZF-AA4X-01A-11D-A38F-01
	TCGA-ZF-AA51-01A-21D-A390-01
	TCGA-ZF-AA52-01A-12D-A390-01
	TCGA-ZF-AA53-01A-11D-A390-01
	TCGA-ZF-AA54-01A-11D-A390-01
	TCGA-ZF-AA56-01A-31D-A390-01
	TCGA-ZF-AA58-01A-12D-A42D-01
	TCGA-ZF-AA5H-01A-11D-A390-01
	TCGA-ZF-AA5N-01A-11D-A42D-01
	TCGA-ZF-AA5P-01A-11D-A390-01
	TCGA-3C-AAAU-01A-11D-A41E-01
	TCGA-3C-AALI-01A-11D-A41E-01
	TCGA-3C-AALJ-01A-31D-A41E-01
	TCGA-3C-AALK-01A-11D-A41E-01
	TCGA-4H-AAAK-01A-12D-A41E-01
	TCGA-5L-AAT0-01A-12D-A41E-01
	TCGA-5L-AAT1-01A-12D-A41E-01
	TCGA-5T-A9QA-01A-11D-A41E-01
	TCGA-A1-A0SB-01A-11D-A141-01
	TCGA-A1-A0SD-01A-11D-A111-01
	TCGA-A1-A0SE-01A-11D-A087-01
	TCGA-A1-A0SF-01A-11D-A141-01
	TCGA-A1-A0SG-01A-11D-A141-01
	TCGA-A1-A0SH-01A-11D-A087-01
	TCGA-A1-A0SI-01A-11D-A141-01
	TCGA-A1-A0SJ-01A-11D-A087-01
	TCGA-A1-A0SK-01A-12D-A087-01
	TCGA-A1-A0SM-01A-11D-A087-01
	TCGA-A1-A0SN-01A-11D-A141-01
	TCGA-A1-A0SO-01A-22D-A087-01
	TCGA-A1-A0SP-01A-11D-A087-01
	TCGA-A1-A0SQ-01A-21D-A141-01
	TCGA-A2-A04N-01A-11D-A111-01
	TCGA-A2-A04P-01A-31D-A036-01
	TCGA-A2-A04Q-01A-21D-A036-01
	TCGA-A2-A04R-01A-41D-A107-01
	TCGA-A2-A04T-01A-21D-A036-01
	TCGA-A2-A04U-01A-11D-A111-01
	TCGA-A2-A04V-01A-21D-A036-01
	TCGA-A2-A04W-01A-31D-A111-01
	TCGA-A2-A04X-01A-21D-A036-01
	TCGA-A2-A04Y-01A-21D-A036-01
	TCGA-A2-A0CK-01A-11D-A227-01
	TCGA-A2-A0CL-01A-11D-A111-01
	TCGA-A2-A0CM-01A-31D-A036-01
	TCGA-A2-A0CO-01A-13D-A227-01
	TCGA-A2-A0CP-01A-11D-A036-01
	TCGA-A2-A0CQ-01A-21D-A036-01
	TCGA-A2-A0CR-01A-11D-A227-01
	TCGA-A2-A0CS-01A-11D-A111-01
	TCGA-A2-A0CT-01A-31D-A059-01
	TCGA-A2-A0CU-01A-12D-A036-01
	TCGA-A2-A0CV-01A-31D-A111-01
	TCGA-A2-A0CW-01A-21D-A111-01
	TCGA-A2-A0CX-01A-21D-A011-01
	TCGA-A2-A0D0-01A-11D-A011-01
	TCGA-A2-A0D1-01A-11D-A036-01
	TCGA-A2-A0D2-01A-21D-A036-01
	TCGA-A2-A0D3-01A-11D-A111-01
	TCGA-A2-A0D4-01A-11D-A011-01
	TCGA-A2-A0EM-01A-11D-A036-01
	TCGA-A2-A0EN-01A-13D-A087-01
	TCGA-A2-A0EO-01A-11D-A036-01
	TCGA-A2-A0EP-01A-52D-A22W-01
	TCGA-A2-A0EQ-01A-11D-A036-01
	TCGA-A2-A0ER-01A-21D-A036-01
	TCGA-A2-A0ES-01A-11D-A111-01
	TCGA-A2-A0ET-01A-31D-A036-01
	TCGA-A2-A0EU-01A-22D-A059-01
	TCGA-A2-A0EV-01A-11D-A036-01
	TCGA-A2-A0EW-01A-21D-A111-01
	TCGA-A2-A0EX-01A-21D-A036-01
	TCGA-A2-A0EY-01A-11D-A036-01
	TCGA-A2-A0ST-01A-12D-A087-01
	TCGA-A2-A0SU-01A-11D-A087-01
	TCGA-A2-A0SV-01A-11D-A087-01
	TCGA-A2-A0SW-01A-11D-A087-01
	TCGA-A2-A0SX-01A-12D-A087-01
	TCGA-A2-A0SY-01A-31D-A087-01
	TCGA-A2-A0T0-01A-22D-A087-01
	TCGA-A2-A0T1-01A-21D-A087-01
	TCGA-A2-A0T2-01A-11D-A087-01
	TCGA-A2-A0T3-01A-21D-A111-01
	TCGA-A2-A0T4-01A-31D-A087-01
	TCGA-A2-A0T5-01A-21D-A087-01
	TCGA-A2-A0T6-01A-11D-A087-01
	TCGA-A2-A0T7-01A-21D-A087-01
	TCGA-A2-A0YC-01A-11D-A107-01
	TCGA-A2-A0YD-01A-11D-A107-01
	TCGA-A2-A0YE-01A-11D-A107-01
	TCGA-A2-A0YF-01A-21D-A107-01
	TCGA-A2-A0YG-01A-21D-A107-01
	TCGA-A2-A0YH-01A-11D-A107-01
	TCGA-A2-A0YI-01A-31D-A10L-01
	TCGA-A2-A0YJ-01A-11D-A107-01
	TCGA-A2-A0YK-01A-22D-A107-01
	TCGA-A2-A0YL-01A-21D-A107-01
	TCGA-A2-A0YM-01A-11D-A107-01
	TCGA-A2-A0YT-01A-11D-A107-01
	TCGA-A2-A1FV-01A-11D-A13J-01
	TCGA-A2-A1FW-01A-11D-A13J-01
	TCGA-A2-A1FX-01A-11D-A13J-01
	TCGA-A2-A1FZ-01A-51D-A14F-01
	TCGA-A2-A1G0-01A-11D-A13J-01
	TCGA-A2-A1G1-01A-21D-A13J-01
	TCGA-A2-A1G4-01A-11D-A13J-01
	TCGA-A2-A1G6-01A-11D-A13J-01
	TCGA-A2-A259-01A-11D-A16C-01
	TCGA-A2-A25A-01A-12D-A16C-01
	TCGA-A2-A25B-01A-11D-A166-01
	TCGA-A2-A25C-01A-11D-A166-01
	TCGA-A2-A25D-01A-12D-A16C-01
	TCGA-A2-A25E-01A-11D-A166-01
	TCGA-A2-A25F-01A-11D-A166-01
	TCGA-A2-A3KC-01A-11D-A20R-01
	TCGA-A2-A3KD-01A-12D-A20R-01
	TCGA-A2-A3XS-01A-11D-A22W-01
	TCGA-A2-A3XT-01A-11D-A22W-01
	TCGA-A2-A3XU-01A-12D-A22W-01
	TCGA-A2-A3XV-01A-21D-A238-01
	TCGA-A2-A3XW-01A-11D-A238-01
	TCGA-A2-A3XX-01A-21D-A238-01
	TCGA-A2-A3XY-01A-11D-A238-01
	TCGA-A2-A3XZ-01A-42D-A238-01
	TCGA-A2-A3Y0-01A-11D-A238-01
	TCGA-A2-A4RW-01A-21D-A25N-01
	TCGA-A2-A4RX-01A-11D-A25N-01
	TCGA-A2-A4RY-01A-31D-A25N-01
	TCGA-A2-A4S0-01A-21D-A25N-01
	TCGA-A2-A4S1-01A-21D-A25N-01
	TCGA-A2-A4S2-01A-12D-A25N-01
	TCGA-A2-A4S3-01A-21D-A25N-01
	TCGA-A7-A0CD-01A-11D-A011-01
	TCGA-A7-A0CE-01A-11D-A011-01
	TCGA-A7-A0CG-01A-11D-A011-01
	TCGA-A7-A0CH-01A-21D-A011-01
	TCGA-A7-A0CJ-01A-21D-A011-01
	TCGA-A7-A0D9-01A-31D-A059-01
	TCGA-A7-A0DA-01A-31D-A111-01
	TCGA-A7-A0DB-01A-11D-A011-01
	TCGA-A7-A0DC-01A-11D-A011-01
	TCGA-A7-A13D-01A-13D-A12N-01
	TCGA-A7-A13E-01A-11D-A12N-01
	TCGA-A7-A13F-01A-11D-A12N-01
	TCGA-A7-A13G-01A-11D-A13J-01
	TCGA-A7-A13H-01A-11D-A227-01
	TCGA-A7-A26E-01A-11D-A275-01
	TCGA-A7-A26F-01A-21D-A166-01
	TCGA-A7-A26G-01A-21D-A166-01
	TCGA-A7-A26H-01A-11D-A166-01
	TCGA-A7-A26I-01A-11D-A166-01
	TCGA-A7-A26J-01A-11D-A275-01
	TCGA-A7-A2KD-01A-31D-A21P-01
	TCGA-A7-A3IY-01A-21D-A21P-01
	TCGA-A7-A3IZ-01A-11D-A20R-01
	TCGA-A7-A3J0-01A-11D-A20R-01
	TCGA-A7-A3J1-01A-11D-A20R-01
	TCGA-A7-A3RF-01A-11D-A227-01
	TCGA-A7-A425-01A-11D-A242-01
	TCGA-A7-A426-01A-22D-A242-01
	TCGA-A7-A4SA-01A-11D-A25N-01
	TCGA-A7-A4SB-01A-21D-A25N-01
	TCGA-A7-A4SD-01A-11D-A25N-01
	TCGA-A7-A4SE-01A-11D-A25N-01
	TCGA-A7-A4SF-01A-11D-A25N-01
	TCGA-A7-A56D-01A-11D-A27O-01
	TCGA-A7-A5ZV-01A-11D-A28A-01
	TCGA-A7-A5ZW-01A-12D-A29M-01
	TCGA-A7-A5ZX-01A-12D-A29M-01
	TCGA-A7-A6VV-01A-22D-A33D-01
	TCGA-A7-A6VW-01A-21D-A33D-01
	TCGA-A7-A6VX-01A-12D-A33D-01
	TCGA-A7-A6VY-01A-12D-A33D-01
	TCGA-A8-A06N-01A-11D-A011-01
	TCGA-A8-A06O-01A-11D-A011-01
	TCGA-A8-A06P-01A-11D-A011-01
	TCGA-A8-A06Q-01A-11D-A036-01
	TCGA-A8-A06R-01A-11D-A011-01
	TCGA-A8-A06T-01A-11D-A011-01
	TCGA-A8-A06U-01A-11D-A011-01
	TCGA-A8-A06X-01A-21D-A011-01
	TCGA-A8-A06Y-01A-21D-A011-01
	TCGA-A8-A06Z-01A-11D-A011-01
	TCGA-A8-A075-01A-11D-A087-01
	TCGA-A8-A076-01A-21D-A011-01
	TCGA-A8-A079-01A-21D-A011-01
	TCGA-A8-A07B-01A-11D-A011-01
	TCGA-A8-A07E-01A-11D-A036-01
	TCGA-A8-A07F-01A-11D-A011-01
	TCGA-A8-A07G-01A-11D-A036-01
	TCGA-A8-A07I-01A-11D-A011-01
	TCGA-A8-A07J-01A-11D-A011-01
	TCGA-A8-A07L-01A-11D-A011-01
	TCGA-A8-A07O-01A-11D-A011-01
	TCGA-A8-A07P-01A-11D-A011-01
	TCGA-A8-A07R-01A-21D-A036-01
	TCGA-A8-A07S-01A-11D-A036-01
	TCGA-A8-A07U-01A-11D-A036-01
	TCGA-A8-A07W-01A-11D-A011-01
	TCGA-A8-A07Z-01A-11D-A011-01
	TCGA-A8-A081-01A-11D-A011-01
	TCGA-A8-A082-01A-11D-A011-01
	TCGA-A8-A083-01A-21D-A011-01
	TCGA-A8-A084-01A-21D-A011-01
	TCGA-A8-A085-01A-11D-A011-01
	TCGA-A8-A086-01A-11D-A011-01
	TCGA-A8-A08A-01A-11D-A011-01
	TCGA-A8-A08B-01A-11D-A011-01
	TCGA-A8-A08C-01A-11D-A011-01
	TCGA-A8-A08F-01A-11D-A011-01
	TCGA-A8-A08G-01A-11D-A011-01
	TCGA-A8-A08H-01A-21D-A011-01
	TCGA-A8-A08I-01A-11D-A011-01
	TCGA-A8-A08J-01A-11D-A011-01
	TCGA-A8-A08L-01A-11D-A011-01
	TCGA-A8-A08O-01A-21D-A059-01
	TCGA-A8-A08P-01A-11D-A011-01
	TCGA-A8-A08R-01A-11D-A036-01
	TCGA-A8-A08S-01A-11D-A036-01
	TCGA-A8-A08T-01A-21D-A011-01
	TCGA-A8-A08X-01A-21D-A011-01
	TCGA-A8-A08Z-01A-21D-A011-01
	TCGA-A8-A090-01A-11D-A011-01
	TCGA-A8-A091-01A-11D-A011-01
	TCGA-A8-A092-01A-11D-A011-01
	TCGA-A8-A093-01A-11D-A011-01
	TCGA-A8-A094-01A-11D-A011-01
	TCGA-A8-A095-01A-11D-A011-01
	TCGA-A8-A096-01A-11D-A011-01
	TCGA-A8-A097-01A-11D-A036-01
	TCGA-A8-A099-01A-11D-A011-01
	TCGA-A8-A09A-01A-11D-A011-01
	TCGA-A8-A09B-01A-11D-A011-01
	TCGA-A8-A09C-01A-11D-A011-01
	TCGA-A8-A09D-01A-11D-A011-01
	TCGA-A8-A09E-01A-11D-A011-01
	TCGA-A8-A09G-01A-21D-A011-01
	TCGA-A8-A09I-01A-22D-A036-01
	TCGA-A8-A09K-01A-11D-A011-01
	TCGA-A8-A09M-01A-11D-A011-01
	TCGA-A8-A09N-01A-11D-A011-01
	TCGA-A8-A09Q-01A-11D-A011-01
	TCGA-A8-A09R-01A-11D-A011-01
	TCGA-A8-A09T-01A-11D-A011-01
	TCGA-A8-A09V-01A-11D-A036-01
	TCGA-A8-A09W-01A-11D-A011-01
	TCGA-A8-A09X-01A-11D-A011-01
	TCGA-A8-A09Z-01A-11D-A011-01
	TCGA-A8-A0A1-01A-11D-A011-01
	TCGA-A8-A0A2-01A-11D-A036-01
	TCGA-A8-A0A4-01A-11D-A011-01
	TCGA-A8-A0A6-01A-12D-A059-01
	TCGA-A8-A0A7-01A-11D-A011-01
	TCGA-A8-A0A9-01A-11D-A011-01
	TCGA-A8-A0AB-01A-11D-A036-01
	TCGA-A8-A0AD-01A-11D-A059-01
	TCGA-AC-A23C-01A-12D-A166-01
	TCGA-AC-A23E-01A-11D-A160-01
	TCGA-AC-A23G-01A-11D-A20R-01
	TCGA-AC-A23H-01A-11D-A160-01
	TCGA-AC-A2B8-01A-11D-A17C-01
	TCGA-AC-A2BK-01A-11D-A21P-01
	TCGA-AC-A2BM-01A-11D-A21P-01
	TCGA-AC-A2FB-01A-11D-A17C-01
	TCGA-AC-A2FE-01A-11D-A19X-01
	TCGA-AC-A2FF-01A-11D-A17C-01
	TCGA-AC-A2FG-01A-11D-A17C-01
	TCGA-AC-A2FK-01A-12D-A17U-01
	TCGA-AC-A2FM-01A-11D-A19X-01
	TCGA-AC-A2FO-01A-11D-A17U-01
	TCGA-AC-A2QH-01A-11D-A18N-01
	TCGA-AC-A2QI-01A-12D-A19X-01
	TCGA-AC-A2QJ-01A-12D-A19X-01
	TCGA-AC-A3BB-01A-21D-A19X-01
	TCGA-AC-A3EH-01A-22D-A227-01
	TCGA-AC-A3HN-01A-11D-A20R-01
	TCGA-AC-A3OD-01A-11D-A21P-01
	TCGA-AC-A3QP-01A-11D-A22W-01
	TCGA-AC-A3QQ-01A-11D-A227-01
	TCGA-AC-A3TM-01A-11D-A227-01
	TCGA-AC-A3TN-01A-11D-A227-01
	TCGA-AC-A3W5-01A-11D-A227-01
	TCGA-AC-A3W6-01A-12D-A227-01
	TCGA-AC-A3W7-01A-11D-A227-01
	TCGA-AC-A3YI-01A-21D-A238-01
	TCGA-AC-A3YJ-01A-11D-A22W-01
	TCGA-AC-A4ZE-01A-11D-A41E-01
	TCGA-AC-A5EH-01A-11D-A28A-01
	TCGA-AC-A5EI-01A-11D-A27O-01
	TCGA-AC-A5XS-01A-11D-A29M-01
	TCGA-AC-A5XU-01A-11D-A28A-01
	TCGA-AC-A62V-01A-11D-A31T-01
	TCGA-AC-A62X-01A-11D-A29M-01
	TCGA-AC-A62Y-01A-11D-A29M-01
	TCGA-AC-A6IV-01A-12D-A33D-01
	TCGA-AC-A6IW-01A-12D-A33D-01
	TCGA-AC-A6IX-01A-12D-A32H-01
	TCGA-AC-A6NO-01A-12D-A33D-01
	TCGA-AC-A7VB-01A-11D-A350-01
	TCGA-AC-A7VC-01A-11D-A350-01
	TCGA-AC-A8OP-01A-11D-A36I-01
	TCGA-AC-A8OQ-01A-11D-A41E-01
	TCGA-AC-A8OR-01A-21D-A41E-01
	TCGA-AC-A8OS-01A-12D-A41E-01
	TCGA-AN-A03X-01A-21D-A011-01
	TCGA-AN-A03Y-01A-21D-A011-01
	TCGA-AN-A041-01A-11D-A036-01
	TCGA-AN-A046-01A-21D-A036-01
	TCGA-AN-A049-01A-21D-A011-01
	TCGA-AN-A04A-01A-21D-A036-01
	TCGA-AN-A04C-01A-21D-A036-01
	TCGA-AN-A04D-01A-21D-A036-01
	TCGA-AN-A0AJ-01A-11D-A011-01
	TCGA-AN-A0AK-01A-21D-A011-01
	TCGA-AN-A0AL-01A-11D-A011-01
	TCGA-AN-A0AM-01A-11D-A036-01
	TCGA-AN-A0AR-01A-11D-A011-01
	TCGA-AN-A0AS-01A-11D-A011-01
	TCGA-AN-A0AT-01A-11D-A036-01
	TCGA-AN-A0FD-01A-11D-A036-01
	TCGA-AN-A0FF-01A-11D-A036-01
	TCGA-AN-A0FJ-01A-11D-A011-01
	TCGA-AN-A0FK-01A-11D-A036-01
	TCGA-AN-A0FL-01A-11D-A036-01
	TCGA-AN-A0FN-01A-11D-A036-01
	TCGA-AN-A0FS-01A-11D-A036-01
	TCGA-AN-A0FT-01A-11D-A036-01
	TCGA-AN-A0FV-01A-11D-A011-01
	TCGA-AN-A0FW-01A-11D-A036-01
	TCGA-AN-A0FX-01A-11D-A036-01
	TCGA-AN-A0FY-01A-11D-A036-01
	TCGA-AN-A0FZ-01A-11D-A036-01
	TCGA-AN-A0G0-01A-11D-A036-01
	TCGA-AN-A0XL-01A-11D-A10L-01
	TCGA-AN-A0XN-01A-21D-A107-01
	TCGA-AN-A0XO-01A-11D-A107-01
	TCGA-AN-A0XP-01A-11D-A107-01
	TCGA-AN-A0XR-01A-11D-A107-01
	TCGA-AN-A0XS-01A-22D-A107-01
	TCGA-AN-A0XT-01A-11D-A107-01
	TCGA-AN-A0XU-01A-11D-A107-01
	TCGA-AN-A0XV-01A-11D-A107-01
	TCGA-AN-A0XW-01A-11D-A107-01
	TCGA-AO-A03L-01A-41D-A059-01
	TCGA-AO-A03M-01B-11D-A10L-01
	TCGA-AO-A03N-01B-11D-A10L-01
	TCGA-AO-A03O-01A-11D-A011-01
	TCGA-AO-A03P-01A-11D-A011-01
	TCGA-AO-A03R-01A-21D-A036-01
	TCGA-AO-A03T-01A-21D-A036-01
	TCGA-AO-A03U-01B-21D-A10L-01
	TCGA-AO-A03V-01A-11D-A111-01
	TCGA-AO-A0J2-01A-11D-A036-01
	TCGA-AO-A0J3-01A-11D-A036-01
	TCGA-AO-A0J4-01A-11D-A036-01
	TCGA-AO-A0J5-01A-11D-A036-01
	TCGA-AO-A0J6-01A-11D-A036-01
	TCGA-AO-A0J7-01A-11D-A036-01
	TCGA-AO-A0J8-01A-21D-A036-01
	TCGA-AO-A0J9-01A-11D-A036-01
	TCGA-AO-A0JA-01A-11D-A059-01
	TCGA-AO-A0JB-01A-11D-A059-01
	TCGA-AO-A0JC-01A-11D-A059-01
	TCGA-AO-A0JD-01A-11D-A059-01
	TCGA-AO-A0JE-01A-11D-A059-01
	TCGA-AO-A0JF-01A-11D-A059-01
	TCGA-AO-A0JG-01A-31D-A087-01
	TCGA-AO-A0JI-01A-21D-A059-01
	TCGA-AO-A0JJ-01A-11D-A059-01
	TCGA-AO-A0JL-01A-11D-A059-01
	TCGA-AO-A0JM-01A-21D-A059-01
	TCGA-AO-A124-01A-11D-A10L-01
	TCGA-AO-A125-01A-11D-A10L-01
	TCGA-AO-A126-01A-11D-A10L-01
	TCGA-AO-A128-01A-11D-A10L-01
	TCGA-AO-A129-01A-21D-A10L-01
	TCGA-AO-A12A-01A-21D-A111-01
	TCGA-AO-A12B-01A-11D-A10L-01
	TCGA-AO-A12D-01A-11D-A111-01
	TCGA-AO-A12E-01A-11D-A10L-01
	TCGA-AO-A12F-01A-11D-A111-01
	TCGA-AO-A12G-01A-11D-A10L-01
	TCGA-AO-A12H-01A-11D-A111-01
	TCGA-AO-A1KO-01A-31D-A13J-01
	TCGA-AO-A1KP-01A-11D-A13J-01
	TCGA-AO-A1KQ-01A-11D-A13J-01
	TCGA-AO-A1KR-01A-12D-A141-01
	TCGA-AO-A1KS-01A-11D-A13J-01
	TCGA-AO-A1KT-01A-11D-A13J-01
	TCGA-AQ-A04H-01B-11D-A10L-01
	TCGA-AQ-A04J-01A-02D-A036-01
	TCGA-AQ-A04L-01B-21D-A10L-01
	TCGA-AQ-A0Y5-01A-11D-A14J-01
	TCGA-AQ-A1H2-01A-11D-A13J-01
	TCGA-AQ-A1H3-01A-31D-A13J-01
	TCGA-AQ-A54N-01A-11D-A25N-01
	TCGA-AQ-A54O-01A-11D-A25N-01
	TCGA-AQ-A7U7-01A-22D-A350-01
	TCGA-AR-A0TP-01A-11D-A087-01
	TCGA-AR-A0TQ-01A-11D-A087-01
	TCGA-AR-A0TR-01A-11D-A087-01
	TCGA-AR-A0TS-01A-11D-A111-01
	TCGA-AR-A0TT-01A-31D-A087-01
	TCGA-AR-A0TV-01A-21D-A087-01
	TCGA-AR-A0TW-01A-11D-A087-01
	TCGA-AR-A0TX-01A-11D-A087-01
	TCGA-AR-A0TY-01A-12D-A111-01
	TCGA-AR-A0TZ-01A-12D-A087-01
	TCGA-AR-A0U0-01A-11D-A107-01
	TCGA-AR-A0U1-01A-11D-A111-01
	TCGA-AR-A0U2-01A-11D-A107-01
	TCGA-AR-A0U3-01A-11D-A107-01
	TCGA-AR-A0U4-01A-11D-A107-01
	TCGA-AR-A1AH-01A-11D-A12A-01
	TCGA-AR-A1AI-01A-11D-A12N-01
	TCGA-AR-A1AJ-01A-21D-A12N-01
	TCGA-AR-A1AK-01A-21D-A12N-01
	TCGA-AR-A1AL-01A-21D-A12N-01
	TCGA-AR-A1AM-01A-41D-A227-01
	TCGA-AR-A1AN-01A-11D-A12N-01
	TCGA-AR-A1AO-01A-11D-A12N-01
	TCGA-AR-A1AP-01A-11D-A12N-01
	TCGA-AR-A1AQ-01A-11D-A12N-01
	TCGA-AR-A1AR-01A-31D-A134-01
	TCGA-AR-A1AS-01A-11D-A12N-01
	TCGA-AR-A1AU-01A-11D-A12N-01
	TCGA-AR-A1AV-01A-21D-A12N-01
	TCGA-AR-A1AW-01A-21D-A12N-01
	TCGA-AR-A1AX-01A-11D-A12N-01
	TCGA-AR-A1AY-01A-21D-A12N-01
	TCGA-AR-A24H-01A-11D-A166-01
	TCGA-AR-A24K-01A-11D-A166-01
	TCGA-AR-A24L-01A-11D-A166-01
	TCGA-AR-A24M-01A-11D-A166-01
	TCGA-AR-A24N-01A-11D-A166-01
	TCGA-AR-A24O-01A-11D-A166-01
	TCGA-AR-A24P-01A-11D-A166-01
	TCGA-AR-A24Q-01A-12D-A166-01
	TCGA-AR-A24R-01A-11D-A166-01
	TCGA-AR-A24S-01A-11D-A166-01
	TCGA-AR-A24T-01A-11D-A166-01
	TCGA-AR-A24U-01A-11D-A166-01
	TCGA-AR-A24V-01A-21D-A166-01
	TCGA-AR-A24W-01A-11D-A166-01
	TCGA-AR-A24X-01A-11D-A166-01
	TCGA-AR-A24Z-01A-11D-A166-01
	TCGA-AR-A250-01A-31D-A166-01
	TCGA-AR-A251-01A-12D-A166-01
	TCGA-AR-A252-01A-11D-A166-01
	TCGA-AR-A254-01A-21D-A166-01
	TCGA-AR-A255-01A-11D-A166-01
	TCGA-AR-A256-01A-11D-A166-01
	TCGA-AR-A2LE-01A-11D-A17U-01
	TCGA-AR-A2LH-01A-31D-A18N-01
	TCGA-AR-A2LJ-01A-12D-A19X-01
	TCGA-AR-A2LK-01A-11D-A17U-01
	TCGA-AR-A2LL-01A-11D-A17U-01
	TCGA-AR-A2LM-01A-11D-A17U-01
	TCGA-AR-A2LN-01A-21D-A18N-01
	TCGA-AR-A2LO-01A-31D-A19G-01
	TCGA-AR-A2LQ-01A-22D-A18N-01
	TCGA-AR-A2LR-01A-12D-A18N-01
	TCGA-AR-A5QM-01A-11D-A27O-01
	TCGA-AR-A5QN-01A-12D-A28A-01
	TCGA-AR-A5QP-01A-11D-A28A-01
	TCGA-AR-A5QQ-01A-11D-A28A-01
	TCGA-B6-A0I1-01A-11D-A21P-01
	TCGA-B6-A0I2-01A-11D-A036-01
	TCGA-B6-A0I5-01A-11D-A036-01
	TCGA-B6-A0I6-01A-11D-A036-01
	TCGA-B6-A0I8-01A-11D-A036-01
	TCGA-B6-A0I9-01A-11D-A036-01
	TCGA-B6-A0IA-01A-11D-A036-01
	TCGA-B6-A0IB-01A-11D-A036-01
	TCGA-B6-A0IC-01A-11D-A036-01
	TCGA-B6-A0IE-01A-11D-A036-01
	TCGA-B6-A0IG-01A-11D-A036-01
	TCGA-B6-A0IH-01A-11D-A111-01
	TCGA-B6-A0IJ-01A-11D-A036-01
	TCGA-B6-A0IK-01A-12D-A059-01
	TCGA-B6-A0IM-01A-11D-A036-01
	TCGA-B6-A0IN-01A-11D-A036-01
	TCGA-B6-A0IO-01A-11D-A036-01
	TCGA-B6-A0IP-01A-11D-A036-01
	TCGA-B6-A0IQ-01A-11D-A036-01
	TCGA-B6-A0RE-01A-11D-A059-01
	TCGA-B6-A0RG-01A-11D-A059-01
	TCGA-B6-A0RH-01A-21D-A111-01
	TCGA-B6-A0RI-01A-11D-A059-01
	TCGA-B6-A0RL-01A-11D-A087-01
	TCGA-B6-A0RM-01A-11D-A087-01
	TCGA-B6-A0RN-01A-12D-A087-01
	TCGA-B6-A0RO-01A-22D-A087-01
	TCGA-B6-A0RP-01A-21D-A087-01
	TCGA-B6-A0RQ-01A-11D-A111-01
	TCGA-B6-A0RS-01A-11D-A087-01
	TCGA-B6-A0RT-01A-21D-A087-01
	TCGA-B6-A0RU-01A-11D-A087-01
	TCGA-B6-A0RV-01A-11D-A087-01
	TCGA-B6-A0WS-01A-11D-A111-01
	TCGA-B6-A0WT-01A-11D-A107-01
	TCGA-B6-A0WV-01A-11D-A107-01
	TCGA-B6-A0WW-01A-11D-A107-01
	TCGA-B6-A0WX-01A-11D-A107-01
	TCGA-B6-A0WY-01A-11D-A107-01
	TCGA-B6-A0WZ-01A-11D-A107-01
	TCGA-B6-A0X0-01A-21D-A111-01
	TCGA-B6-A0X1-01A-11D-A107-01
	TCGA-B6-A0X4-01A-11D-A107-01
	TCGA-B6-A0X5-01A-21D-A107-01
	TCGA-B6-A0X7-01A-11D-A10L-01
	TCGA-B6-A1KC-01B-11D-A160-01
	TCGA-B6-A1KF-01A-11D-A13J-01
	TCGA-B6-A1KI-01A-11D-A14J-01
	TCGA-B6-A1KN-01A-11D-A13J-01
	TCGA-B6-A2IU-01A-32D-A18N-01
	TCGA-B6-A3ZX-01A-11D-A238-01
	TCGA-B6-A400-01A-11D-A238-01
	TCGA-B6-A401-01A-11D-A238-01
	TCGA-B6-A402-01A-11D-A238-01
	TCGA-B6-A408-01A-12D-A242-01
	TCGA-B6-A409-01A-11D-A242-01
	TCGA-B6-A40B-01A-11D-A238-01
	TCGA-B6-A40C-01A-11D-A238-01
	TCGA-BH-A0AU-01A-11D-A12N-01
	TCGA-BH-A0AV-01A-31D-A111-01
	TCGA-BH-A0AW-01A-11D-A059-01
	TCGA-BH-A0AY-01A-21D-A011-01
	TCGA-BH-A0AZ-01A-21D-A12N-01
	TCGA-BH-A0B0-01A-21D-A111-01
	TCGA-BH-A0B1-01A-12D-A059-01
	TCGA-BH-A0B3-01A-11D-A059-01
	TCGA-BH-A0B4-01A-11D-A011-01
	TCGA-BH-A0B5-01A-11D-A12N-01
	TCGA-BH-A0B6-01A-11D-A19X-01
	TCGA-BH-A0B7-01A-12D-A111-01
	TCGA-BH-A0B8-01A-21D-A059-01
	TCGA-BH-A0B9-01A-11D-A059-01
	TCGA-BH-A0BA-01A-11D-A059-01
	TCGA-BH-A0BC-01A-22D-A087-01
	TCGA-BH-A0BD-01A-11D-A036-01
	TCGA-BH-A0BF-01A-21D-A12N-01
	TCGA-BH-A0BG-01A-11D-A111-01
	TCGA-BH-A0BJ-01A-11D-A059-01
	TCGA-BH-A0BL-01A-11D-A111-01
	TCGA-BH-A0BM-01A-11D-A059-01
	TCGA-BH-A0BO-01A-23D-A12A-01
	TCGA-BH-A0BP-01A-11D-A111-01
	TCGA-BH-A0BQ-01A-21D-A111-01
	TCGA-BH-A0BR-01A-21D-A111-01
	TCGA-BH-A0BS-01A-11D-A12N-01
	TCGA-BH-A0BT-01A-11D-A12N-01
	TCGA-BH-A0BV-01A-11D-A011-01
	TCGA-BH-A0BW-01A-11D-A111-01
	TCGA-BH-A0BZ-01A-31D-A12N-01
	TCGA-BH-A0C0-01A-21D-A059-01
	TCGA-BH-A0C1-01B-11D-A12A-01
	TCGA-BH-A0C3-01A-21D-A12N-01
	TCGA-BH-A0C7-01B-11D-A111-01
	TCGA-BH-A0DD-01A-31D-A12N-01
	TCGA-BH-A0DE-01A-11D-A111-01
	TCGA-BH-A0DG-01A-21D-A12N-01
	TCGA-BH-A0DH-01A-11D-A087-01
	TCGA-BH-A0DI-01A-21D-A12N-01
	TCGA-BH-A0DK-01A-21D-A059-01
	TCGA-BH-A0DL-01A-11D-A111-01
	TCGA-BH-A0DO-01B-11D-A12A-01
	TCGA-BH-A0DP-01A-21D-A059-01
	TCGA-BH-A0DQ-01A-11D-A087-01
	TCGA-BH-A0DS-01A-11D-A059-01
	TCGA-BH-A0DT-01A-21D-A12A-01
	TCGA-BH-A0DV-01A-21D-A12N-01
	TCGA-BH-A0DX-01A-11D-A111-01
	TCGA-BH-A0DZ-01A-11D-A011-01
	TCGA-BH-A0E0-01A-11D-A059-01
	TCGA-BH-A0E1-01A-11D-A059-01
	TCGA-BH-A0E2-01A-11D-A059-01
	TCGA-BH-A0E6-01A-11D-A036-01
	TCGA-BH-A0E7-01A-11D-A036-01
	TCGA-BH-A0E9-01B-11D-A111-01
	TCGA-BH-A0EA-01A-11D-A111-01
	TCGA-BH-A0EB-01A-11D-A036-01
	TCGA-BH-A0EE-01A-11D-A036-01
	TCGA-BH-A0EI-01A-11D-A111-01
	TCGA-BH-A0GY-01A-11D-A059-01
	TCGA-BH-A0GZ-01A-11D-A059-01
	TCGA-BH-A0H0-01A-11D-A059-01
	TCGA-BH-A0H3-01A-11D-A12N-01
	TCGA-BH-A0H5-01A-21D-A111-01
	TCGA-BH-A0H6-01A-21D-A059-01
	TCGA-BH-A0H7-01A-13D-A059-01
	TCGA-BH-A0H9-01A-11D-A059-01
	TCGA-BH-A0HA-01A-11D-A12N-01
	TCGA-BH-A0HB-01A-11D-A059-01
	TCGA-BH-A0HF-01A-11D-A059-01
	TCGA-BH-A0HI-01A-11D-A087-01
	TCGA-BH-A0HK-01A-11D-A059-01
	TCGA-BH-A0HL-01A-11D-A036-01
	TCGA-BH-A0HN-01A-11D-A087-01
	TCGA-BH-A0HO-01A-11D-A036-01
	TCGA-BH-A0HP-01A-12D-A087-01
	TCGA-BH-A0HQ-01A-11D-A036-01
	TCGA-BH-A0HU-01A-11D-A036-01
	TCGA-BH-A0HW-01A-11D-A036-01
	TCGA-BH-A0HX-01A-21D-A059-01
	TCGA-BH-A0HY-01A-11D-A059-01
	TCGA-BH-A0RX-01A-21D-A087-01
	TCGA-BH-A0W3-01A-11D-A107-01
	TCGA-BH-A0W4-01A-11D-A107-01
	TCGA-BH-A0W5-01A-11D-A107-01
	TCGA-BH-A0W7-01A-11D-A111-01
	TCGA-BH-A0WA-01A-11D-A107-01
	TCGA-BH-A18F-01A-11D-A12A-01
	TCGA-BH-A18G-01A-11D-A12A-01
	TCGA-BH-A18H-01A-11D-A12A-01
	TCGA-BH-A18I-01A-11D-A12A-01
	TCGA-BH-A18J-01A-11D-A12A-01
	TCGA-BH-A18K-01A-11D-A12A-01
	TCGA-BH-A18L-01A-32D-A12A-01
	TCGA-BH-A18M-01A-11D-A12A-01
	TCGA-BH-A18N-01A-11D-A12A-01
	TCGA-BH-A18P-01A-11D-A12A-01
	TCGA-BH-A18Q-01A-12D-A12A-01
	TCGA-BH-A18R-01A-11D-A12A-01
	TCGA-BH-A18S-01A-11D-A12A-01
	TCGA-BH-A18T-01A-11D-A12A-01
	TCGA-BH-A18U-01A-21D-A12A-01
	TCGA-BH-A18V-01A-11D-A12A-01
	TCGA-BH-A1EN-01A-11D-A13J-01
	TCGA-BH-A1EO-01A-11D-A134-01
	TCGA-BH-A1ES-01A-11D-A134-01
	TCGA-BH-A1ET-01A-11D-A134-01
	TCGA-BH-A1EU-01A-11D-A134-01
	TCGA-BH-A1EV-01A-11D-A134-01
	TCGA-BH-A1EW-01A-11D-A134-01
	TCGA-BH-A1EX-01A-11D-A13J-01
	TCGA-BH-A1EY-01A-11D-A13J-01
	TCGA-BH-A1F0-01A-11D-A134-01
	TCGA-BH-A1F2-01A-31D-A13J-01
	TCGA-BH-A1F5-01A-12D-A13J-01
	TCGA-BH-A1F6-01A-11D-A13J-01
	TCGA-BH-A1F8-01A-11D-A13J-01
	TCGA-BH-A1FB-01A-11D-A13J-01
	TCGA-BH-A1FC-01A-11D-A13J-01
	TCGA-BH-A1FD-01A-11D-A13J-01
	TCGA-BH-A1FE-01A-11D-A13J-01
	TCGA-BH-A1FG-01A-11D-A13J-01
	TCGA-BH-A1FH-01A-12D-A13J-01
	TCGA-BH-A1FJ-01A-11D-A13J-01
	TCGA-BH-A1FL-01A-11D-A13J-01
	TCGA-BH-A1FM-01A-11D-A13J-01
	TCGA-BH-A1FN-01A-11D-A13J-01
	TCGA-BH-A1FR-01A-11D-A13J-01
	TCGA-BH-A1FU-01A-11D-A14F-01
	TCGA-BH-A201-01A-11D-A14J-01
	TCGA-BH-A202-01A-11D-A14J-01
	TCGA-BH-A203-01A-12D-A166-01
	TCGA-BH-A204-01A-11D-A160-01
	TCGA-BH-A208-01A-11D-A160-01
	TCGA-BH-A209-01A-11D-A160-01
	TCGA-BH-A28O-01A-11D-A227-01
	TCGA-BH-A28Q-01A-11D-A16C-01
	TCGA-BH-A2L8-01A-11D-A18N-01
	TCGA-BH-A42T-01A-11D-A242-01
	TCGA-BH-A42U-01A-12D-A242-01
	TCGA-BH-A42V-01A-11D-A242-01
	TCGA-BH-A5IZ-01A-11D-A27O-01
	TCGA-BH-A5J0-01A-11D-A27O-01
	TCGA-BH-A6R8-01A-21D-A33D-01
	TCGA-BH-A6R9-01A-21D-A32H-01
	TCGA-BH-A8FY-01A-11D-A36I-01
	TCGA-BH-A8FZ-01A-11D-A350-01
	TCGA-BH-A8G0-01A-11D-A350-01
	TCGA-BH-AB28-01A-31D-A41E-01
	TCGA-C8-A12K-01A-21D-A111-01
	TCGA-C8-A12L-01A-11D-A111-01
	TCGA-C8-A12M-01A-11D-A111-01
	TCGA-C8-A12N-01A-11D-A111-01
	TCGA-C8-A12O-01A-11D-A111-01
	TCGA-C8-A12P-01A-11D-A111-01
	TCGA-C8-A12Q-01A-11D-A111-01
	TCGA-C8-A12T-01A-11D-A111-01
	TCGA-C8-A12U-01A-11D-A111-01
	TCGA-C8-A12V-01A-11D-A111-01
	TCGA-C8-A12W-01A-11D-A111-01
	TCGA-C8-A12X-01A-11D-A111-01
	TCGA-C8-A12Y-01A-11D-A12A-01
	TCGA-C8-A12Z-01A-11D-A111-01
	TCGA-C8-A130-01A-31D-A111-01
	TCGA-C8-A131-01A-11D-A111-01
	TCGA-C8-A132-01A-31D-A111-01
	TCGA-C8-A133-01A-32D-A12A-01
	TCGA-C8-A134-01A-11D-A111-01
	TCGA-C8-A135-01A-11D-A111-01
	TCGA-C8-A137-01A-11D-A111-01
	TCGA-C8-A138-01A-11D-A111-01
	TCGA-C8-A1HE-01A-11D-A13J-01
	TCGA-C8-A1HF-01A-11D-A134-01
	TCGA-C8-A1HG-01A-11D-A134-01
	TCGA-C8-A1HI-01A-11D-A134-01
	TCGA-C8-A1HJ-01A-11D-A13J-01
	TCGA-C8-A1HK-01A-21D-A13J-01
	TCGA-C8-A1HL-01A-11D-A134-01
	TCGA-C8-A1HM-01A-12D-A134-01
	TCGA-C8-A1HN-01A-11D-A134-01
	TCGA-C8-A1HO-01A-11D-A13J-01
	TCGA-C8-A26V-01A-11D-A16C-01
	TCGA-C8-A26W-01A-11D-A16C-01
	TCGA-C8-A26X-01A-31D-A16C-01
	TCGA-C8-A26Y-01A-11D-A16C-01
	TCGA-C8-A26Z-01A-11D-A16C-01
	TCGA-C8-A273-01A-11D-A16C-01
	TCGA-C8-A274-01A-11D-A16C-01
	TCGA-C8-A275-01A-21D-A16C-01
	TCGA-C8-A278-01A-11D-A166-01
	TCGA-C8-A27A-01A-11D-A166-01
	TCGA-C8-A27B-01A-11D-A166-01
	TCGA-C8-A3M7-01A-12D-A21P-01
	TCGA-C8-A3M8-01A-11D-A20R-01
	TCGA-C8-A8HP-01A-11D-A36I-01
	TCGA-C8-A8HQ-01A-11D-A36I-01
	TCGA-C8-A8HR-01A-11D-A36I-01
	TCGA-C8-A9FZ-01A-11D-A41E-01
	TCGA-D8-A13Y-01A-11D-A111-01
	TCGA-D8-A13Z-01A-11D-A111-01
	TCGA-D8-A140-01A-11D-A111-01
	TCGA-D8-A141-01A-11D-A111-01
	TCGA-D8-A142-01A-11D-A111-01
	TCGA-D8-A143-01A-11D-A111-01
	TCGA-D8-A145-01A-11D-A111-01
	TCGA-D8-A146-01A-31D-A111-01
	TCGA-D8-A147-01A-11D-A111-01
	TCGA-D8-A1J8-01A-11D-A13J-01
	TCGA-D8-A1J9-01A-11D-A13J-01
	TCGA-D8-A1JA-01A-11D-A13J-01
	TCGA-D8-A1JB-01A-11D-A13J-01
	TCGA-D8-A1JC-01A-11D-A13J-01
	TCGA-D8-A1JD-01A-11D-A13J-01
	TCGA-D8-A1JE-01A-11D-A13J-01
	TCGA-D8-A1JF-01A-11D-A13J-01
	TCGA-D8-A1JG-01B-11D-A13J-01
	TCGA-D8-A1JH-01A-11D-A13J-01
	TCGA-D8-A1JI-01A-11D-A13J-01
	TCGA-D8-A1JJ-01A-31D-A14J-01
	TCGA-D8-A1JK-01A-11D-A13J-01
	TCGA-D8-A1JL-01A-11D-A13J-01
	TCGA-D8-A1JM-01A-11D-A13J-01
	TCGA-D8-A1JN-01A-11D-A13J-01
	TCGA-D8-A1JP-01A-11D-A13J-01
	TCGA-D8-A1JS-01A-11D-A13J-01
	TCGA-D8-A1JT-01A-31D-A13J-01
	TCGA-D8-A1JU-01A-11D-A13J-01
	TCGA-D8-A1X5-01A-11D-A14F-01
	TCGA-D8-A1X6-01A-11D-A14J-01
	TCGA-D8-A1X7-01A-11D-A14J-01
	TCGA-D8-A1X8-01A-11D-A14J-01
	TCGA-D8-A1X9-01A-12D-A160-01
	TCGA-D8-A1XA-01A-11D-A14F-01
	TCGA-D8-A1XB-01A-11D-A14F-01
	TCGA-D8-A1XC-01A-11D-A14F-01
	TCGA-D8-A1XD-01A-11D-A14F-01
	TCGA-D8-A1XF-01A-11D-A14F-01
	TCGA-D8-A1XG-01A-11D-A14F-01
	TCGA-D8-A1XJ-01A-11D-A14J-01
	TCGA-D8-A1XK-01A-21D-A14J-01
	TCGA-D8-A1XL-01A-11D-A14J-01
	TCGA-D8-A1XM-01A-21D-A14J-01
	TCGA-D8-A1XO-01A-11D-A14J-01
	TCGA-D8-A1XQ-01A-11D-A14J-01
	TCGA-D8-A1XR-01A-11D-A14J-01
	TCGA-D8-A1XS-01A-11D-A14J-01
	TCGA-D8-A1XT-01A-11D-A14J-01
	TCGA-D8-A1XU-01A-11D-A14J-01
	TCGA-D8-A1XV-01A-11D-A14J-01
	TCGA-D8-A1XW-01A-11D-A14J-01
	TCGA-D8-A1XY-01A-11D-A14J-01
	TCGA-D8-A1XZ-01A-11D-A14J-01
	TCGA-D8-A1Y0-01A-11D-A14J-01
	TCGA-D8-A1Y1-01A-21D-A14J-01
	TCGA-D8-A1Y2-01A-11D-A160-01
	TCGA-D8-A1Y3-01A-11D-A160-01
	TCGA-D8-A27E-01A-11D-A16C-01
	TCGA-D8-A27F-01A-11D-A16C-01
	TCGA-D8-A27G-01A-11D-A16C-01
	TCGA-D8-A27H-01A-11D-A16C-01
	TCGA-D8-A27I-01A-11D-A16C-01
	TCGA-D8-A27K-01A-11D-A16C-01
	TCGA-D8-A27L-01A-11D-A16C-01
	TCGA-D8-A27M-01A-11D-A16C-01
	TCGA-D8-A27N-01A-11D-A16C-01
	TCGA-D8-A27P-01A-11D-A16C-01
	TCGA-D8-A27R-01A-11D-A16C-01
	TCGA-D8-A27T-01A-11D-A16C-01
	TCGA-D8-A27V-01A-12D-A17C-01
	TCGA-D8-A27W-01A-11D-A16C-01
	TCGA-D8-A3Z5-01A-41D-A242-01
	TCGA-D8-A3Z6-01A-11D-A238-01
	TCGA-D8-A4Z1-01A-21D-A25N-01
	TCGA-D8-A73U-01A-11D-A33D-01
	TCGA-D8-A73W-01A-22D-A350-01
	TCGA-D8-A73X-01A-11D-A32H-01
	TCGA-E2-A105-01A-11D-A10L-01
	TCGA-E2-A107-01A-11D-A10L-01
	TCGA-E2-A108-01A-13D-A10L-01
	TCGA-E2-A109-01A-11D-A10L-01
	TCGA-E2-A10A-01A-21D-A111-01
	TCGA-E2-A10B-01A-11D-A10L-01
	TCGA-E2-A10C-01A-21D-A10L-01
	TCGA-E2-A10E-01A-21D-A10L-01
	TCGA-E2-A10F-01A-11D-A10L-01
	TCGA-E2-A14N-01A-31D-A134-01
	TCGA-E2-A14O-01A-31D-A111-01
	TCGA-E2-A14P-01A-31D-A12A-01
	TCGA-E2-A14Q-01A-11D-A12A-01
	TCGA-E2-A14R-01A-11D-A111-01
	TCGA-E2-A14S-01A-11D-A12A-01
	TCGA-E2-A14T-01A-11D-A111-01
	TCGA-E2-A14U-01A-11D-A227-01
	TCGA-E2-A14V-01A-11D-A12A-01
	TCGA-E2-A14W-01A-11D-A12A-01
	TCGA-E2-A14X-01A-11D-A111-01
	TCGA-E2-A14Y-01A-21D-A12A-01
	TCGA-E2-A14Z-01A-11D-A111-01
	TCGA-E2-A150-01A-11D-A12A-01
	TCGA-E2-A152-01A-11D-A12A-01
	TCGA-E2-A153-01A-12D-A12A-01
	TCGA-E2-A154-01A-11D-A111-01
	TCGA-E2-A155-01A-11D-A12A-01
	TCGA-E2-A156-01A-11D-A12A-01
	TCGA-E2-A158-01A-11D-A12A-01
	TCGA-E2-A159-01A-11D-A111-01
	TCGA-E2-A15A-01A-11D-A12A-01
	TCGA-E2-A15C-01A-31D-A12A-01
	TCGA-E2-A15D-01A-11D-A111-01
	TCGA-E2-A15E-01A-11D-A12A-01
	TCGA-E2-A15F-01A-11D-A111-01
	TCGA-E2-A15G-01A-11D-A12A-01
	TCGA-E2-A15H-01A-11D-A12A-01
	TCGA-E2-A15I-01A-21D-A134-01
	TCGA-E2-A15J-01A-11D-A12N-01
	TCGA-E2-A15K-01A-11D-A12N-01
	TCGA-E2-A15L-01A-11D-A12A-01
	TCGA-E2-A15M-01A-11D-A12A-01
	TCGA-E2-A15O-01A-11D-A111-01
	TCGA-E2-A15P-01A-11D-A111-01
	TCGA-E2-A15R-01A-11D-A111-01
	TCGA-E2-A15S-01A-11D-A111-01
	TCGA-E2-A15T-01A-11D-A111-01
	TCGA-E2-A1AZ-01A-11D-A12N-01
	TCGA-E2-A1B0-01A-11D-A12N-01
	TCGA-E2-A1B1-01A-21D-A12N-01
	TCGA-E2-A1B4-01A-11D-A12N-01
	TCGA-E2-A1B5-01A-21D-A12N-01
	TCGA-E2-A1B6-01A-31D-A12N-01
	TCGA-E2-A1BC-01A-11D-A12N-01
	TCGA-E2-A1BD-01A-11D-A12N-01
	TCGA-E2-A1IE-01A-11D-A13J-01
	TCGA-E2-A1IF-01A-11D-A141-01
	TCGA-E2-A1IG-01A-11D-A141-01
	TCGA-E2-A1IH-01A-11D-A13J-01
	TCGA-E2-A1II-01A-11D-A141-01
	TCGA-E2-A1IJ-01A-11D-A141-01
	TCGA-E2-A1IK-01A-11D-A141-01
	TCGA-E2-A1IL-01A-11D-A14F-01
	TCGA-E2-A1IN-01A-11D-A13J-01
	TCGA-E2-A1IO-01A-11D-A141-01
	TCGA-E2-A1IU-01A-11D-A14F-01
	TCGA-E2-A1L6-01A-11D-A13J-01
	TCGA-E2-A1L7-01A-11D-A141-01
	TCGA-E2-A1L8-01A-11D-A13J-01
	TCGA-E2-A1L9-01A-11D-A13J-01
	TCGA-E2-A1LA-01A-11D-A141-01
	TCGA-E2-A1LB-01A-11D-A141-01
	TCGA-E2-A1LE-01A-12D-A19X-01
	TCGA-E2-A1LG-01A-21D-A14J-01
	TCGA-E2-A1LH-01A-11D-A14F-01
	TCGA-E2-A1LI-01A-12D-A160-01
	TCGA-E2-A1LK-01A-21D-A14F-01
	TCGA-E2-A1LL-01A-11D-A141-01
	TCGA-E2-A2P5-01A-11D-A19X-01
	TCGA-E2-A2P6-01A-11D-A19X-01
	TCGA-E2-A3DX-01A-21D-A20R-01
	TCGA-E2-A56Z-01A-12D-A29M-01
	TCGA-E2-A570-01A-11D-A29M-01
	TCGA-E2-A572-01A-13D-A31T-01
	TCGA-E2-A573-01A-11D-A29M-01
	TCGA-E2-A574-01A-11D-A29M-01
	TCGA-E2-A576-01A-11D-A31T-01
	TCGA-E2-A9RU-01A-11D-A41E-01
	TCGA-E9-A1N3-01A-12D-A160-01
	TCGA-E9-A1N4-01A-11D-A14J-01
	TCGA-E9-A1N5-01A-11D-A14F-01
	TCGA-E9-A1N6-01A-11D-A141-01
	TCGA-E9-A1N8-01A-11D-A141-01
	TCGA-E9-A1N9-01A-11D-A14F-01
	TCGA-E9-A1NA-01A-11D-A141-01
	TCGA-E9-A1NC-01A-12D-A160-01
	TCGA-E9-A1ND-01A-11D-A141-01
	TCGA-E9-A1NE-01A-21D-A14J-01
	TCGA-E9-A1NF-01A-11D-A14F-01
	TCGA-E9-A1NG-01A-21D-A14J-01
	TCGA-E9-A1NH-01A-11D-A14F-01
	TCGA-E9-A1NI-01A-11D-A14F-01
	TCGA-E9-A1QZ-01A-21D-A166-01
	TCGA-E9-A1R0-01A-22D-A16C-01
	TCGA-E9-A1R2-01A-11D-A14F-01
	TCGA-E9-A1R3-01A-31D-A14J-01
	TCGA-E9-A1R4-01A-21D-A14F-01
	TCGA-E9-A1R5-01A-11D-A14J-01
	TCGA-E9-A1R6-01A-11D-A14F-01
	TCGA-E9-A1R7-01A-11D-A14J-01
	TCGA-E9-A1RA-01A-11D-A14F-01
	TCGA-E9-A1RB-01A-11D-A160-01
	TCGA-E9-A1RC-01A-11D-A160-01
	TCGA-E9-A1RD-01A-11D-A160-01
	TCGA-E9-A1RE-01A-11D-A160-01
	TCGA-E9-A1RF-01A-11D-A160-01
	TCGA-E9-A1RG-01A-11D-A14F-01
	TCGA-E9-A1RH-01A-21D-A166-01
	TCGA-E9-A1RI-01A-11D-A166-01
	TCGA-E9-A226-01A-21D-A160-01
	TCGA-E9-A227-01A-11D-A160-01
	TCGA-E9-A228-01A-31D-A160-01
	TCGA-E9-A229-01A-31D-A160-01
	TCGA-E9-A22A-01A-11D-A160-01
	TCGA-E9-A22B-01A-11D-A160-01
	TCGA-E9-A22D-01A-11D-A160-01
	TCGA-E9-A22E-01A-11D-A160-01
	TCGA-E9-A22G-01A-11D-A160-01
	TCGA-E9-A22H-01A-11D-A160-01
	TCGA-E9-A243-01A-21D-A166-01
	TCGA-E9-A244-01A-11D-A166-01
	TCGA-E9-A245-01A-22D-A16C-01
	TCGA-E9-A247-01A-11D-A166-01
	TCGA-E9-A248-01A-11D-A166-01
	TCGA-E9-A249-01A-11D-A166-01
	TCGA-E9-A24A-01A-11D-A166-01
	TCGA-E9-A295-01A-11D-A16C-01
	TCGA-E9-A2JS-01A-11D-A17U-01
	TCGA-E9-A2JT-01A-22D-A18N-01
	TCGA-E9-A3HO-01A-11D-A20R-01
	TCGA-E9-A3Q9-01A-11D-A21P-01
	TCGA-E9-A3QA-01A-61D-A227-01
	TCGA-E9-A3X8-01A-31D-A22W-01
	TCGA-E9-A54X-01A-11D-A25N-01
	TCGA-E9-A54Y-01A-11D-A25N-01
	TCGA-E9-A5FK-01A-11D-A27O-01
	TCGA-E9-A5FL-01A-11D-A27O-01
	TCGA-E9-A5UO-01A-11D-A28A-01
	TCGA-E9-A5UP-01A-11D-A28A-01
	TCGA-E9-A6HE-01A-11D-A31T-01
	TCGA-EW-A1IW-01A-11D-A13J-01
	TCGA-EW-A1IX-01A-12D-A141-01
	TCGA-EW-A1IY-01A-11D-A13J-01
	TCGA-EW-A1IZ-01A-11D-A13J-01
	TCGA-EW-A1J1-01A-11D-A13J-01
	TCGA-EW-A1J2-01A-21D-A13J-01
	TCGA-EW-A1J3-01A-11D-A13J-01
	TCGA-EW-A1J5-01A-11D-A13J-01
	TCGA-EW-A1J6-01A-11D-A13J-01
	TCGA-EW-A1OV-01A-11D-A141-01
	TCGA-EW-A1OW-01A-21D-A141-01
	TCGA-EW-A1OX-01A-11D-A141-01
	TCGA-EW-A1OY-01A-11D-A141-01
	TCGA-EW-A1OZ-01A-11D-A141-01
	TCGA-EW-A1P0-01A-11D-A141-01
	TCGA-EW-A1P1-01A-31D-A14F-01
	TCGA-EW-A1P3-01A-11D-A141-01
	TCGA-EW-A1P4-01A-21D-A141-01
	TCGA-EW-A1P5-01A-11D-A141-01
	TCGA-EW-A1P6-01A-11D-A141-01
	TCGA-EW-A1P7-01A-21D-A141-01
	TCGA-EW-A1P8-01A-11D-A141-01
	TCGA-EW-A1PA-01A-11D-A141-01
	TCGA-EW-A1PB-01A-11D-A141-01
	TCGA-EW-A1PC-01B-11D-A21P-01
	TCGA-EW-A1PD-01A-11D-A141-01
	TCGA-EW-A1PE-01A-11D-A141-01
	TCGA-EW-A1PF-01A-11D-A141-01
	TCGA-EW-A1PG-01A-11D-A141-01
	TCGA-EW-A1PH-01A-11D-A14J-01
	TCGA-EW-A2FR-01A-11D-A21P-01
	TCGA-EW-A2FS-01A-11D-A17C-01
	TCGA-EW-A2FV-01A-11D-A17C-01
	TCGA-EW-A2FW-01A-11D-A17C-01
	TCGA-EW-A3E8-01B-11D-A242-01
	TCGA-EW-A3U0-01A-11D-A227-01
	TCGA-EW-A423-01A-11D-A242-01
	TCGA-EW-A424-01A-11D-A242-01
	TCGA-EW-A6S9-01A-22D-A33D-01
	TCGA-EW-A6SA-01A-21D-A32H-01
	TCGA-EW-A6SB-01A-12D-A32H-01
	TCGA-EW-A6SC-01A-12D-A32H-01
	TCGA-EW-A6SD-01A-12D-A33D-01
	TCGA-GI-A2C8-01A-11D-A16C-01
	TCGA-GI-A2C9-01A-11D-A21P-01
	TCGA-GM-A2D9-01A-11D-A18N-01
	TCGA-GM-A2DA-01A-11D-A18N-01
	TCGA-GM-A2DB-01A-31D-A18N-01
	TCGA-GM-A2DC-01A-11D-A18N-01
	TCGA-GM-A2DD-01A-11D-A17U-01
	TCGA-GM-A2DF-01A-11D-A17U-01
	TCGA-GM-A2DH-01A-11D-A17U-01
	TCGA-GM-A2DI-01A-31D-A18N-01
	TCGA-GM-A2DK-01A-21D-A17U-01
	TCGA-GM-A2DL-01A-11D-A18N-01
	TCGA-GM-A2DM-01A-11D-A17U-01
	TCGA-GM-A2DN-01A-11D-A17U-01
	TCGA-GM-A2DO-01A-11D-A18N-01
	TCGA-GM-A3NW-01A-21D-A227-01
	TCGA-GM-A3NY-01A-11D-A21P-01
	TCGA-GM-A3XG-01A-31D-A242-01
	TCGA-GM-A3XL-01A-11D-A22W-01
	TCGA-GM-A3XN-01A-12D-A22W-01
	TCGA-GM-A4E0-01A-12D-A25N-01
	TCGA-GM-A5PV-01A-11D-A28A-01
	TCGA-GM-A5PX-01A-12D-A28A-01
	TCGA-HN-A2NL-01A-11D-A18N-01
	TCGA-HN-A2OB-01A-21D-A27O-01
	TCGA-JL-A3YW-01A-12D-A238-01
	TCGA-JL-A3YX-01A-11D-A22W-01
	TCGA-LD-A66U-01A-11D-A31T-01
	TCGA-LD-A74U-01A-13D-A33D-01
	TCGA-LD-A7W5-01A-22D-A350-01
	TCGA-LD-A7W6-01A-81D-A350-01
	TCGA-LD-A9QF-01A-32D-A41E-01
	TCGA-LL-A440-01A-11D-A242-01
	TCGA-LL-A441-01A-11D-A242-01
	TCGA-LL-A442-01A-11D-A242-01
	TCGA-LL-A50Y-01A-11D-A25N-01
	TCGA-LL-A5YL-01A-12D-A29M-01
	TCGA-LL-A5YM-01A-11D-A28A-01
	TCGA-LL-A5YN-01A-11D-A28A-01
	TCGA-LL-A5YO-01A-21D-A28A-01
	TCGA-LL-A5YP-01A-21D-A28A-01
	TCGA-LL-A6FP-01A-11D-A31T-01
	TCGA-LL-A6FQ-01A-11D-A31T-01
	TCGA-LL-A6FR-01A-12D-A31T-01
	TCGA-LL-A73Y-01A-11D-A33D-01
	TCGA-LL-A73Z-01A-11D-A32H-01
	TCGA-LL-A740-01A-21D-A32H-01
	TCGA-LL-A7SZ-01A-32D-A350-01
	TCGA-LL-A7T0-01A-31D-A350-01
	TCGA-LL-A8F5-01A-11D-A36I-01
	TCGA-LL-A9Q3-01A-11D-A41E-01
	TCGA-LQ-A4E4-01A-11D-A25N-01
	TCGA-MS-A51U-01A-31D-A25N-01
	TCGA-OK-A5Q2-01A-11D-A27O-01
	TCGA-OL-A5D6-01A-21D-A27O-01
	TCGA-OL-A5D7-01A-11D-A27O-01
	TCGA-OL-A5D8-01A-11D-A27O-01
	TCGA-OL-A5DA-01A-11D-A27O-01
	TCGA-OL-A5RU-01A-11D-A28A-01
	TCGA-OL-A5RV-01A-12D-A28A-01
	TCGA-OL-A5RW-01A-11D-A28A-01
	TCGA-OL-A5RX-01A-11D-A28A-01
	TCGA-OL-A5RY-01A-21D-A28A-01
	TCGA-OL-A5RZ-01A-11D-A28A-01
	TCGA-OL-A5S0-01A-11D-A28A-01
	TCGA-OL-A66H-01A-11D-A29M-01
	TCGA-OL-A66I-01A-21D-A29M-01
	TCGA-OL-A66J-01A-11D-A29M-01
	TCGA-OL-A66K-01A-11D-A29M-01
	TCGA-OL-A66L-01A-12D-A31T-01
	TCGA-OL-A66N-01A-12D-A31T-01
	TCGA-OL-A66O-01A-11D-A31T-01
	TCGA-OL-A66P-01A-11D-A31T-01
	TCGA-OL-A6VO-01A-12D-A33D-01
	TCGA-OL-A6VQ-01A-12D-A41E-01
	TCGA-OL-A6VR-01A-32D-A33D-01
	TCGA-OL-A97C-01A-32D-A41E-01
	TCGA-PE-A5DC-01A-12D-A27O-01
	TCGA-PE-A5DD-01A-12D-A27O-01
	TCGA-PE-A5DE-01A-11D-A27O-01
	TCGA-PL-A8LV-01A-21D-A41E-01
	TCGA-PL-A8LX-01A-11D-A41E-01
	TCGA-PL-A8LY-01A-11D-A41E-01
	TCGA-PL-A8LZ-01A-31D-A36I-01
	TCGA-S3-A6ZF-01A-32D-A32H-01
	TCGA-S3-A6ZG-01A-22D-A32H-01
	TCGA-S3-A6ZH-01A-22D-A32H-01
	TCGA-S3-AA0Z-01A-11D-A41E-01
	TCGA-S3-AA10-01A-21D-A41E-01
	TCGA-S3-AA11-01A-31D-A41E-01
	TCGA-S3-AA12-01A-11D-A41E-01
	TCGA-S3-AA14-01A-11D-A41E-01
	TCGA-S3-AA15-01A-11D-A41E-01
	TCGA-S3-AA17-01A-11D-A41E-01
	TCGA-UL-AAZ6-01A-11D-A41E-01
	TCGA-UU-A93S-01A-21D-A41E-01
	TCGA-V7-A7HQ-01A-11D-A33D-01
	TCGA-W8-A86G-01A-21D-A36I-01
	TCGA-WT-AB41-01A-11D-A41E-01
	TCGA-WT-AB44-01A-11D-A41E-01
	TCGA-XX-A899-01A-11D-A36I-01
	TCGA-XX-A89A-01A-11D-A36I-01
	TCGA-Z7-A8R5-01A-42D-A41E-01
	TCGA-Z7-A8R6-01A-11D-A41E-01
	TCGA-2W-A8YY-01A-11D-A37M-01
	TCGA-4J-AA1J-01A-21D-A386-01
	TCGA-BI-A0VR-01A-11D-A10T-01
	TCGA-BI-A0VS-01A-11D-A10T-01
	TCGA-BI-A20A-01A-11D-A14V-01
	TCGA-C5-A0TN-01A-21D-A14V-01
	TCGA-C5-A1BE-01B-11D-A13V-01
	TCGA-C5-A1BF-01B-11D-A13V-01
	TCGA-C5-A1BI-01B-11D-A13V-01
	TCGA-C5-A1BJ-01A-11D-A13V-01
	TCGA-C5-A1BK-01B-11D-A13V-01
	TCGA-C5-A1BL-01A-11D-A13V-01
	TCGA-C5-A1BM-01A-11D-A13V-01
	TCGA-C5-A1BN-01B-11D-A14V-01
	TCGA-C5-A1BQ-01C-11D-A20T-01
	TCGA-C5-A1M5-01A-11D-A13V-01
	TCGA-C5-A1M6-01A-11D-A13V-01
	TCGA-C5-A1M7-01A-11D-A13V-01
	TCGA-C5-A1M8-01A-21D-A13V-01
	TCGA-C5-A1M9-01A-11D-A13V-01
	TCGA-C5-A1ME-01A-11D-A13V-01
	TCGA-C5-A1MF-01A-11D-A13V-01
	TCGA-C5-A1MH-01A-11D-A14V-01
	TCGA-C5-A1MI-01A-11D-A14V-01
	TCGA-C5-A1MJ-01A-11D-A14V-01
	TCGA-C5-A1MK-01A-11D-A14V-01
	TCGA-C5-A1ML-01A-11D-A14V-01
	TCGA-C5-A1MN-01A-11D-A14V-01
	TCGA-C5-A1MP-01A-11D-A14V-01
	TCGA-C5-A2LS-01A-22D-A22W-01
	TCGA-C5-A2LT-01A-11D-A18H-01
	TCGA-C5-A2LV-01A-11D-A18H-01
	TCGA-C5-A2LX-01A-11D-A18H-01
	TCGA-C5-A2LY-01A-31D-A18H-01
	TCGA-C5-A2LZ-01A-11D-A20T-01
	TCGA-C5-A2M1-01A-11D-A18H-01
	TCGA-C5-A2M2-01A-21D-A18H-01
	TCGA-C5-A3HD-01B-11D-A20T-01
	TCGA-C5-A3HE-01A-21D-A22W-01
	TCGA-C5-A3HF-01A-11D-A20T-01
	TCGA-C5-A3HL-01A-11D-A20T-01
	TCGA-C5-A7CG-01A-11D-A32H-01
	TCGA-C5-A7CH-01A-11D-A33N-01
	TCGA-C5-A7CJ-01A-11D-A32H-01
	TCGA-C5-A7CK-01A-11D-A32H-01
	TCGA-C5-A7CL-01A-11D-A32H-01
	TCGA-C5-A7CM-01A-11D-A33N-01
	TCGA-C5-A7CO-01A-11D-A350-01
	TCGA-C5-A7UC-01A-11D-A350-01
	TCGA-C5-A7UE-01A-11D-A33N-01
	TCGA-C5-A7UH-01A-11D-A350-01
	TCGA-C5-A7UI-01A-11D-A36I-01
	TCGA-C5-A7X3-01A-11D-A350-01
	TCGA-C5-A7X5-01A-11D-A36I-01
	TCGA-C5-A7X8-01A-11D-A36I-01
	TCGA-C5-A7XC-01A-11D-A386-01
	TCGA-C5-A8XH-01A-11D-A37M-01
	TCGA-C5-A8XI-01A-11D-A37M-01
	TCGA-C5-A8XJ-01A-11D-A37M-01
	TCGA-C5-A8XK-01A-11D-A37M-01
	TCGA-C5-A8YQ-01A-11D-A37M-01
	TCGA-C5-A8YR-01A-12D-A37M-01
	TCGA-C5-A8YT-01A-11D-A37M-01
	TCGA-C5-A8ZZ-01A-11D-A37M-01
	TCGA-C5-A907-01A-11D-A37M-01
	TCGA-DG-A2KH-01A-21D-A22W-01
	TCGA-DG-A2KJ-01A-11D-A18H-01
	TCGA-DG-A2KK-01A-11D-A17U-01
	TCGA-DG-A2KL-01A-11D-A17U-01
	TCGA-DG-A2KM-01A-11D-A17U-01
	TCGA-DR-A0ZL-01A-11D-A10T-01
	TCGA-DR-A0ZM-01A-12D-A10T-01
	TCGA-DS-A0VK-01A-21D-A10T-01
	TCGA-DS-A0VL-01A-21D-A10T-01
	TCGA-DS-A0VM-01A-11D-A10T-01
	TCGA-DS-A0VN-01A-21D-A10T-01
	TCGA-DS-A3LQ-01A-21D-A21P-01
	TCGA-DS-A5RQ-01A-11D-A28A-01
	TCGA-DS-A7WF-01A-11D-A350-01
	TCGA-DS-A7WH-01A-22D-A350-01
	TCGA-DS-A7WI-01A-12D-A350-01
	TCGA-EA-A1QS-01A-61D-A22W-01
	TCGA-EA-A1QT-01A-11D-A14V-01
	TCGA-EA-A3HQ-01A-11D-A20T-01
	TCGA-EA-A3HR-01A-11D-A20T-01
	TCGA-EA-A3HS-01A-11D-A20T-01
	TCGA-EA-A3HT-01A-61D-A21P-01
	TCGA-EA-A3QD-01A-32D-A22W-01
	TCGA-EA-A3QE-01A-21D-A21P-01
	TCGA-EA-A3Y4-01A-51D-A242-01
	TCGA-EA-A410-01A-11D-A242-01
	TCGA-EA-A411-01A-11D-A242-01
	TCGA-EA-A439-01A-11D-A242-01
	TCGA-EA-A43B-01A-81D-A242-01
	TCGA-EA-A44S-01A-12D-A26F-01
	TCGA-EA-A4BA-01A-21D-A26F-01
	TCGA-EA-A50E-01A-21D-A26F-01
	TCGA-EA-A556-01A-11D-A26F-01
	TCGA-EA-A5FO-01A-21D-A28A-01
	TCGA-EA-A5O9-01A-11D-A28A-01
	TCGA-EA-A5ZD-01A-11D-A28A-01
	TCGA-EA-A5ZE-01A-11D-A28A-01
	TCGA-EA-A5ZF-01A-11D-A28A-01
	TCGA-EA-A6QX-01A-12D-A33N-01
	TCGA-EA-A78R-01A-11D-A32H-01
	TCGA-EA-A97N-01A-11D-A386-01
	TCGA-EK-A2GZ-01A-11D-A17U-01
	TCGA-EK-A2H0-01A-11D-A17U-01
	TCGA-EK-A2H1-01A-11D-A17U-01
	TCGA-EK-A2IP-01A-11D-A17U-01
	TCGA-EK-A2PG-01A-11D-A18H-01
	TCGA-EK-A2PI-01A-11D-A18H-01
	TCGA-EK-A2PK-01A-11D-A18H-01
	TCGA-EK-A2PL-01A-11D-A18H-01
	TCGA-EK-A2PM-01A-11D-A18H-01
	TCGA-EK-A2R7-01A-11D-A18H-01
	TCGA-EK-A2R8-01A-21D-A18H-01
	TCGA-EK-A2R9-01A-11D-A18H-01
	TCGA-EK-A2RA-01A-11D-A18H-01
	TCGA-EK-A2RB-01A-11D-A18H-01
	TCGA-EK-A2RC-01A-11D-A18H-01
	TCGA-EK-A2RD-01A-12D-A20T-01
	TCGA-EK-A2RE-01A-11D-A18H-01
	TCGA-EK-A2RJ-01A-11D-A18H-01
	TCGA-EK-A2RK-01A-11D-A18H-01
	TCGA-EK-A2RL-01A-11D-A18H-01
	TCGA-EK-A2RM-01A-21D-A18H-01
	TCGA-EK-A2RN-01A-12D-A20T-01
	TCGA-EK-A2RO-01A-11D-A18H-01
	TCGA-EK-A3GJ-01A-21D-A20T-01
	TCGA-EK-A3GK-01A-11D-A20T-01
	TCGA-EK-A3GM-01A-11D-A20T-01
	TCGA-EK-A3GN-01A-11D-A20T-01
	TCGA-EX-A1H5-01A-31D-A13V-01
	TCGA-EX-A1H6-01B-11D-A22W-01
	TCGA-EX-A3L1-01A-11D-A21P-01
	TCGA-EX-A449-01A-11D-A242-01
	TCGA-EX-A69L-01A-11D-A32H-01
	TCGA-EX-A69M-01A-11D-A32H-01
	TCGA-EX-A8YF-01A-11D-A37M-01
	TCGA-FU-A23K-01A-11D-A16M-01
	TCGA-FU-A23L-01A-11D-A16M-01
	TCGA-FU-A2QG-01A-11D-A18H-01
	TCGA-FU-A3EO-01A-11D-A20T-01
	TCGA-FU-A3HY-01A-11D-A21P-01
	TCGA-FU-A3HZ-01A-11D-A20T-01
	TCGA-FU-A3NI-01A-11D-A21P-01
	TCGA-FU-A3TQ-01A-11D-A22W-01
	TCGA-FU-A3TX-01A-11D-A22W-01
	TCGA-FU-A3WB-01A-11D-A22W-01
	TCGA-FU-A3YQ-01A-11D-A22W-01
	TCGA-FU-A40J-01A-11D-A242-01
	TCGA-FU-A57G-01A-11D-A26F-01
	TCGA-FU-A5XV-01A-11D-A28A-01
	TCGA-FU-A770-01A-11D-A33N-01
	TCGA-GH-A9DA-01A-21D-A37M-01
	TCGA-HG-A2PA-01A-11D-A20T-01
	TCGA-HG-A9SC-01A-21D-A42N-01
	TCGA-HM-A3JJ-01A-21D-A21P-01
	TCGA-HM-A3JK-01A-11D-A21P-01
	TCGA-HM-A4S6-01A-11D-A26F-01
	TCGA-HM-A6W2-01A-21D-A33N-01
	TCGA-IR-A3L7-01A-21D-A20T-01
	TCGA-IR-A3LA-01A-11D-A22W-01
	TCGA-IR-A3LB-01A-11D-A242-01
	TCGA-IR-A3LC-01A-11D-A20T-01
	TCGA-IR-A3LF-01A-21D-A22W-01
	TCGA-IR-A3LH-01A-21D-A20T-01
	TCGA-IR-A3LI-01A-11D-A20T-01
	TCGA-IR-A3LK-01A-12D-A20T-01
	TCGA-IR-A3LL-01A-11D-A20T-01
	TCGA-JW-A5VG-01A-11D-A28A-01
	TCGA-JW-A5VH-01A-11D-A28A-01
	TCGA-JW-A5VI-01A-11D-A28A-01
	TCGA-JW-A5VJ-01A-11D-A28A-01
	TCGA-JW-A5VK-01A-11D-A28A-01
	TCGA-JW-A5VL-01A-11D-A28A-01
	TCGA-JW-A69B-01A-11D-A32H-01
	TCGA-JW-A852-01A-11D-A350-01
	TCGA-JW-AAVH-01A-11D-A386-01
	TCGA-JX-A3PZ-01A-11D-A21P-01
	TCGA-JX-A3Q0-01A-11D-A21P-01
	TCGA-JX-A3Q8-01A-11D-A21P-01
	TCGA-JX-A5QV-01A-22D-A28A-01
	TCGA-LP-A4AU-01A-32D-A242-01
	TCGA-LP-A4AV-01A-11D-A242-01
	TCGA-LP-A4AW-01A-11D-A242-01
	TCGA-LP-A4AX-01A-12D-A242-01
	TCGA-LP-A5U2-01A-11D-A28A-01
	TCGA-LP-A5U3-01A-11D-A28A-01
	TCGA-LP-A7HU-01A-11D-A33N-01
	TCGA-MA-AA3W-01A-11D-A386-01
	TCGA-MA-AA3X-01A-22D-A42N-01
	TCGA-MA-AA3Y-01A-11D-A386-01
	TCGA-MA-AA3Z-01A-11D-A386-01
	TCGA-MA-AA41-01A-11D-A386-01
	TCGA-MA-AA42-01A-12D-A386-01
	TCGA-MA-AA43-01A-11D-A42N-01
	TCGA-MU-A51Y-01A-11D-A26F-01
	TCGA-MU-A5YI-01A-11D-A32H-01
	TCGA-MU-A8JM-01A-11D-A36I-01
	TCGA-MY-A5BD-01A-11D-A26F-01
	TCGA-MY-A5BE-01A-21D-A26F-01
	TCGA-MY-A5BF-01A-11D-A26F-01
	TCGA-MY-A913-01A-11D-A37M-01
	TCGA-PN-A8MA-01A-11D-A36I-01
	TCGA-Q1-A5R1-01A-11D-A28A-01
	TCGA-Q1-A5R2-01A-11D-A28A-01
	TCGA-Q1-A5R3-01A-11D-A28A-01
	TCGA-Q1-A6DT-01A-11D-A32H-01
	TCGA-Q1-A6DV-01A-11D-A32H-01
	TCGA-Q1-A6DW-01A-11D-A32H-01
	TCGA-Q1-A73O-01A-11D-A32H-01
	TCGA-Q1-A73P-01A-11D-A32H-01
	TCGA-Q1-A73Q-01A-21D-A32H-01
	TCGA-Q1-A73R-01A-11D-A33N-01
	TCGA-Q1-A73S-01A-11D-A33N-01
	TCGA-R2-A69V-01A-11D-A32H-01
	TCGA-RA-A741-01A-11D-A33N-01
	TCGA-UC-A7PD-01A-11D-A350-01
	TCGA-UC-A7PF-01A-11D-A350-01
	TCGA-UC-A7PG-01A-11D-A42N-01
	TCGA-UC-A7PI-01A-11D-A42N-01
	TCGA-VS-A8EB-01A-11D-A36I-01
	TCGA-VS-A8EC-01A-11D-A36I-01
	TCGA-VS-A8EG-01A-11D-A36I-01
	TCGA-VS-A8EH-01A-11D-A36I-01
	TCGA-VS-A8EI-01A-11D-A37M-01
	TCGA-VS-A8EJ-01A-11D-A37M-01
	TCGA-VS-A8EL-01A-11D-A37M-01
	TCGA-VS-A8Q8-01A-11D-A37M-01
	TCGA-VS-A8Q9-01A-12D-A37M-01
	TCGA-VS-A8QA-01A-11D-A37M-01
	TCGA-VS-A8QC-01A-11D-A37M-01
	TCGA-VS-A8QF-01A-21D-A37M-01
	TCGA-VS-A8QH-01A-11D-A37M-01
	TCGA-VS-A8QM-01A-11D-A37M-01
	TCGA-VS-A94W-01A-12D-A37M-01
	TCGA-VS-A94X-01A-11D-A386-01
	TCGA-VS-A94Y-01A-11D-A386-01
	TCGA-VS-A94Z-01A-11D-A386-01
	TCGA-VS-A950-01A-11D-A42N-01
	TCGA-VS-A952-01A-11D-A386-01
	TCGA-VS-A953-01A-11D-A386-01
	TCGA-VS-A954-01A-11D-A386-01
	TCGA-VS-A957-01A-11D-A42N-01
	TCGA-VS-A958-01A-11D-A42N-01
	TCGA-VS-A959-01A-11D-A42N-01
	TCGA-VS-A9U5-01A-11D-A42N-01
	TCGA-VS-A9U6-01A-11D-A42N-01
	TCGA-VS-A9U7-01A-11D-A42N-01
	TCGA-VS-A9UA-01A-11D-A42N-01
	TCGA-VS-A9UB-01A-22D-A42N-01
	TCGA-VS-A9UC-01A-11D-A42N-01
	TCGA-VS-A9UD-01A-11D-A42N-01
	TCGA-VS-A9UH-01A-11D-A42N-01
	TCGA-VS-A9UI-01A-11D-A42N-01
	TCGA-VS-A9UJ-01A-11D-A42N-01
	TCGA-VS-A9UL-01A-11D-A42N-01
	TCGA-VS-A9UM-01A-11D-A42N-01
	TCGA-VS-A9UO-01A-11D-A42N-01
	TCGA-VS-A9UP-01A-11D-A42N-01
	TCGA-VS-A9UQ-01A-21D-A42N-01
	TCGA-VS-A9UR-01A-11D-A42N-01
	TCGA-VS-A9UT-01A-11D-A42N-01
	TCGA-VS-A9UU-01A-11D-A42N-01
	TCGA-VS-A9UV-01A-11D-A42N-01
	TCGA-VS-A9UY-01A-11D-A42N-01
	TCGA-VS-A9UZ-01A-11D-A42N-01
	TCGA-VS-A9V0-01A-11D-A42N-01
	TCGA-VS-A9V1-01A-11D-A42N-01
	TCGA-VS-A9V2-01A-11D-A42N-01
	TCGA-VS-A9V3-01A-11D-A42N-01
	TCGA-VS-A9V4-01A-12D-A42N-01
	TCGA-VS-A9V5-01A-11D-A42N-01
	TCGA-VS-AA62-01A-11D-A42N-01
	TCGA-WL-A834-01A-11D-A350-01
	TCGA-XS-A8TJ-01A-11D-A36I-01
	TCGA-ZJ-A8QO-01A-11D-A37M-01
	TCGA-ZJ-A8QQ-01A-11D-A37M-01
	TCGA-ZJ-A8QR-01A-11D-A37M-01
	TCGA-ZJ-AAX4-01A-11D-A42N-01
	TCGA-ZJ-AAX8-01A-11D-A42N-01
	TCGA-ZJ-AAXA-01A-11D-A42N-01
	TCGA-ZJ-AAXB-01A-11D-A42N-01
	TCGA-ZJ-AAXD-01A-21D-A42N-01
	TCGA-ZJ-AAXF-01A-31D-A42N-01
	TCGA-ZJ-AAXI-01A-11D-A42N-01
	TCGA-ZJ-AAXJ-01A-11D-A42N-01
	TCGA-ZJ-AAXN-01A-11D-A42N-01
	TCGA-ZJ-AAXT-01A-11D-A42N-01
	TCGA-ZJ-AAXU-01A-11D-A42N-01
	TCGA-ZJ-AB0H-01A-11D-A42N-01
	TCGA-ZJ-AB0I-01A-11D-A42N-01
	TCGA-ZX-AA5X-01A-11D-A42N-01
	TCGA-3X-AAV9-01A-72D-A416-01
	TCGA-3X-AAVA-01A-11D-A416-01
	TCGA-3X-AAVB-01A-31D-A416-01
	TCGA-3X-AAVC-01A-21D-A416-01
	TCGA-3X-AAVE-01A-11D-A416-01
	TCGA-4G-AAZO-01A-12D-A416-01
	TCGA-4G-AAZT-01A-11D-A416-01
	TCGA-W5-AA2G-01A-11D-A416-01
	TCGA-W5-AA2H-01A-31D-A416-01
	TCGA-W5-AA2I-01A-32D-A416-01
	TCGA-W5-AA2O-01A-11D-A416-01
	TCGA-W5-AA2Q-01A-11D-A416-01
	TCGA-W5-AA2R-01A-11D-A416-01
	TCGA-W5-AA2T-01A-12D-A416-01
	TCGA-W5-AA2U-01A-11D-A416-01
	TCGA-W5-AA2W-01A-11D-A416-01
	TCGA-W5-AA2X-01A-11D-A416-01
	TCGA-W5-AA2Z-01A-11D-A416-01
	TCGA-W5-AA30-01A-31D-A416-01
	TCGA-W5-AA31-01A-11D-A416-01
	TCGA-W5-AA33-01A-11D-A416-01
	TCGA-W5-AA34-01A-11D-A416-01
	TCGA-W5-AA36-01A-11D-A416-01
	TCGA-W5-AA38-01A-11D-A416-01
	TCGA-W5-AA39-01A-11D-A416-01
	TCGA-W6-AA0S-01A-11D-A416-01
	TCGA-WD-A7RX-01A-12D-A416-01
	TCGA-YR-A95A-01A-12D-A416-01
	TCGA-ZD-A8I3-01A-11D-A416-01
	TCGA-ZH-A8Y1-01A-11D-A416-01
	TCGA-ZH-A8Y2-01A-11D-A416-01
	TCGA-ZH-A8Y4-01A-11D-A416-01
	TCGA-ZH-A8Y5-01A-11D-A416-01
	TCGA-ZH-A8Y6-01A-11D-A416-01
	TCGA-ZH-A8Y8-01A-51D-A416-01
	TCGA-ZU-A8S4-01A-11D-A416-01
	TCGA-3L-AA1B-01A-11D-A36W-01
	TCGA-4N-A93T-01A-11D-A36W-01
	TCGA-4T-AA8H-01A-11D-A40O-01
	TCGA-5M-AAT4-01A-11D-A40O-01
	TCGA-5M-AAT6-01A-11D-A40O-01
	TCGA-5M-AATE-01A-11D-A40O-01
	TCGA-A6-2671-01A-01D-1549-01
	TCGA-A6-2672-01A-01D-1549-01
	TCGA-A6-2674-01A-02D-1549-01
	TCGA-A6-2675-01A-02D-1717-01
	TCGA-A6-2676-01A-01D-1549-01
	TCGA-A6-2677-01A-01D-A274-01
	TCGA-A6-2678-01A-01D-1549-01
	TCGA-A6-2679-01A-02D-1549-01
	TCGA-A6-2680-01A-01D-1549-01
	TCGA-A6-2681-01A-01D-1549-01
	TCGA-A6-2682-01A-01D-1549-01
	TCGA-A6-2683-01A-01D-1549-01
	TCGA-A6-2684-01A-01D-A274-01
	TCGA-A6-2685-01A-01D-1549-01
	TCGA-A6-2686-01A-01D-1549-01
	TCGA-A6-3807-01A-01D-1018-01
	TCGA-A6-3809-01A-01D-A274-01
	TCGA-A6-3810-01A-01D-A274-01
	TCGA-A6-4105-01A-02D-1770-01
	TCGA-A6-4107-01A-02D-1549-01
	TCGA-A6-5656-01A-21D-A274-01
	TCGA-A6-5657-01A-01D-1649-01
	TCGA-A6-5659-01A-01D-A274-01
	TCGA-A6-5660-01A-01D-1649-01
	TCGA-A6-5661-01A-01D-1649-01
	TCGA-A6-5662-01A-01D-1649-01
	TCGA-A6-5664-01A-21D-1834-01
	TCGA-A6-5665-01A-01D-1649-01
	TCGA-A6-5666-01A-01D-1649-01
	TCGA-A6-5667-01A-21D-1717-01
	TCGA-A6-6137-01A-11D-1770-01
	TCGA-A6-6138-01A-11D-1770-01
	TCGA-A6-6140-01A-11D-1770-01
	TCGA-A6-6141-01A-11D-1770-01
	TCGA-A6-6142-01A-11D-1770-01
	TCGA-A6-6648-01A-11D-1770-01
	TCGA-A6-6649-01A-11D-1770-01
	TCGA-A6-6650-01A-11D-A274-01
	TCGA-A6-6651-01A-21D-1834-01
	TCGA-A6-6652-01A-11D-1770-01
	TCGA-A6-6653-01A-11D-1770-01
	TCGA-A6-6654-01A-21D-1834-01
	TCGA-A6-6780-01A-11D-A274-01
	TCGA-A6-6781-01A-22D-A274-01
	TCGA-A6-6782-01A-11D-1834-01
	TCGA-A6-A565-01A-31D-A28F-01
	TCGA-A6-A566-01A-11D-A28F-01
	TCGA-A6-A567-01A-31D-A28F-01
	TCGA-A6-A56B-01A-31D-A28F-01
	TCGA-A6-A5ZU-01A-11D-A28F-01
	TCGA-AA-3488-01A-01D-1406-01
	TCGA-AA-3489-01A-21D-1834-01
	TCGA-AA-3492-01A-01D-1406-01
	TCGA-AA-3494-01A-01D-1406-01
	TCGA-AA-3495-01A-01D-1406-01
	TCGA-AA-3496-01A-21D-1834-01
	TCGA-AA-3502-01A-01D-1406-01
	TCGA-AA-3506-01A-01D-1406-01
	TCGA-AA-3510-01A-01D-1406-01
	TCGA-AA-3511-01A-21D-1834-01
	TCGA-AA-3514-01A-02D-1549-01
	TCGA-AA-3516-01A-02D-1549-01
	TCGA-AA-3517-01A-01D-1549-01
	TCGA-AA-3518-01A-02D-1549-01
	TCGA-AA-3519-01A-02D-1549-01
	TCGA-AA-3520-01A-01D-1549-01
	TCGA-AA-3521-01A-01D-1549-01
	TCGA-AA-3522-01A-01D-1549-01
	TCGA-AA-3524-01A-02D-1549-01
[truncated: 8,584 more rows]

## Sheet: 3b
Figure 3b
	CNH and Aneuploidy score are found in Supplemental Data 1
	Samples from Supplemental Data 1
	TCGA-OR-A5J1-01A-11D-A29H-01
	TCGA-OR-A5J2-01A-11D-A29H-01
	TCGA-OR-A5J3-01A-11D-A29H-01
	TCGA-OR-A5J4-01A-11D-A29H-01
	TCGA-OR-A5J5-01A-11D-A29H-01
	TCGA-OR-A5J6-01A-31D-A29H-01
	TCGA-OR-A5J7-01A-11D-A29H-01
	TCGA-OR-A5J8-01A-11D-A29H-01
	TCGA-OR-A5J9-01A-11D-A29H-01
	TCGA-OR-A5JA-01A-11D-A29H-01
	TCGA-OR-A5JB-01A-11D-A29H-01
	TCGA-OR-A5JC-01A-11D-A29H-01
	TCGA-OR-A5JD-01A-11D-A29H-01
	TCGA-OR-A5JE-01A-11D-A29H-01
	TCGA-OR-A5JF-01A-11D-A29H-01
	TCGA-OR-A5JG-01A-11D-A29H-01
	TCGA-OR-A5JH-01A-11D-A309-01
	TCGA-OR-A5JI-01A-11D-A29H-01
	TCGA-OR-A5JJ-01A-11D-A29H-01
	TCGA-OR-A5JK-01A-11D-A29H-01
	TCGA-OR-A5JL-01A-11D-A29H-01
	TCGA-OR-A5JM-01A-11D-A29H-01
	TCGA-OR-A5JO-01A-11D-A29H-01
	TCGA-OR-A5JP-01A-11D-A29H-01
	TCGA-OR-A5JQ-01A-11D-A29H-01
	TCGA-OR-A5JR-01A-11D-A29H-01
	TCGA-OR-A5JS-01A-11D-A29H-01
	TCGA-OR-A5JT-01A-11D-A29H-01
	TCGA-OR-A5JU-01A-11D-A309-01
	TCGA-OR-A5JV-01A-11D-A29H-01
	TCGA-OR-A5JW-01A-11D-A29H-01
	TCGA-OR-A5JX-01A-11D-A29H-01
	TCGA-OR-A5JY-01A-31D-A29H-01
	TCGA-OR-A5JZ-01A-11D-A29H-01
	TCGA-OR-A5K0-01A-11D-A29H-01
	TCGA-OR-A5K1-01A-11D-A29H-01
	TCGA-OR-A5K2-01A-11D-A29H-01
	TCGA-OR-A5K3-01A-11D-A29H-01
	TCGA-OR-A5K4-01A-11D-A29H-01
	TCGA-OR-A5K5-01A-11D-A29H-01
	TCGA-OR-A5K6-01A-11D-A29H-01
	TCGA-OR-A5K8-01A-11D-A29H-01
	TCGA-OR-A5K9-01A-11D-A29H-01
	TCGA-OR-A5KB-01A-11D-A309-01
	TCGA-OR-A5KO-01A-11D-A29H-01
	TCGA-OR-A5KP-01A-11D-A309-01
	TCGA-OR-A5KQ-01A-11D-A309-01
	TCGA-OR-A5KT-01A-11D-A29H-01
	TCGA-OR-A5KU-01A-11D-A29H-01
	TCGA-OR-A5KV-01A-11D-A29H-01
	TCGA-OR-A5KW-01A-11D-A29H-01
	TCGA-OR-A5KX-01A-11D-A29H-01
	TCGA-OR-A5KY-01A-11D-A29H-01
	TCGA-OR-A5KZ-01A-11D-A29H-01
	TCGA-OR-A5L1-01A-11D-A309-01
	TCGA-OR-A5L2-01A-11D-A309-01
	TCGA-OR-A5L3-01A-11D-A29H-01
	TCGA-OR-A5L4-01A-11D-A29H-01
	TCGA-OR-A5L5-01A-11D-A29H-01
	TCGA-OR-A5L6-01A-11D-A29H-01
	TCGA-OR-A5L8-01A-11D-A29H-01
	TCGA-OR-A5L9-01A-11D-A29H-01
	TCGA-OR-A5LA-01A-11D-A29H-01
	TCGA-OR-A5LB-01A-11D-A29H-01
	TCGA-OR-A5LC-01A-11D-A29H-01
	TCGA-OR-A5LD-01A-11D-A29H-01
	TCGA-OR-A5LE-01A-11D-A29H-01
	TCGA-OR-A5LF-01A-11D-A309-01
	TCGA-OR-A5LG-01A-11D-A29H-01
	TCGA-OR-A5LH-01A-11D-A29H-01
	TCGA-OR-A5LI-01A-11D-A309-01
	TCGA-OR-A5LJ-01A-11D-A29H-01
	TCGA-OR-A5LK-01A-11D-A29H-01
	TCGA-OR-A5LL-01A-11D-A29H-01
	TCGA-OR-A5LM-01A-11D-A29H-01
	TCGA-OR-A5LN-01A-11D-A29H-01
	TCGA-OR-A5LO-01A-11D-A29H-01
	TCGA-OR-A5LP-01A-11D-A29H-01
	TCGA-OR-A5LR-01A-11D-A29H-01
	TCGA-OR-A5LS-01A-11D-A29H-01
	TCGA-OR-A5LT-01A-11D-A29H-01
	TCGA-OU-A5PI-01A-12D-A29H-01
	TCGA-P6-A5OH-01A-11D-A309-01
	TCGA-PA-A5YG-01A-11D-A29H-01
	TCGA-PK-A5H9-01A-11D-A29H-01
	TCGA-PK-A5HA-01A-11D-A29H-01
	TCGA-PK-A5HB-01A-11D-A29H-01
	TCGA-PK-A5HC-01A-11D-A309-01
	TCGA-2F-A9KO-01A-11D-A38F-01
	TCGA-2F-A9KP-01A-11D-A38F-01
	TCGA-2F-A9KQ-01A-11D-A38F-01
	TCGA-2F-A9KR-01A-11D-A38F-01
	TCGA-2F-A9KT-01A-11D-A38F-01
	TCGA-2F-A9KW-01A-11D-A38F-01
	TCGA-4Z-AA7M-01A-11D-A390-01
	TCGA-4Z-AA7O-01A-31D-A390-01
	TCGA-4Z-AA7Q-01A-11D-A390-01
	TCGA-4Z-AA7R-01A-11D-A390-01
	TCGA-4Z-AA7S-01A-11D-A390-01
	TCGA-4Z-AA7W-01A-11D-A390-01
	TCGA-4Z-AA7Y-01A-11D-A390-01
	TCGA-4Z-AA80-01A-11D-A390-01
	TCGA-4Z-AA81-01A-11D-A390-01
	TCGA-4Z-AA82-01A-11D-A390-01
	TCGA-4Z-AA83-01A-11D-A390-01
	TCGA-4Z-AA84-01A-11D-A390-01
	TCGA-4Z-AA86-01A-11D-A390-01
	TCGA-4Z-AA87-01A-11D-A390-01
	TCGA-4Z-AA89-01A-11D-A390-01
	TCGA-5N-A9KI-01A-31D-A42D-01
	TCGA-5N-A9KM-01A-11D-A42D-01
	TCGA-BL-A0C8-01A-11D-A273-01
	TCGA-BL-A13I-01A-11D-A13V-01
	TCGA-BL-A13J-01A-11D-A273-01
	TCGA-BL-A3JM-01A-12D-A219-01
	TCGA-BL-A5ZZ-01A-31D-A30D-01
	TCGA-BT-A0S7-01A-11D-A10T-01
	TCGA-BT-A0YX-01A-11D-A10T-01
	TCGA-BT-A20J-01A-11D-A14V-01
	TCGA-BT-A20N-01A-11D-A14V-01
	TCGA-BT-A20O-01A-21D-A14V-01
	TCGA-BT-A20P-01A-11D-A14V-01
	TCGA-BT-A20Q-01A-11D-A14V-01
	TCGA-BT-A20R-01A-12D-A16M-01
	TCGA-BT-A20T-01A-11D-A14V-01
	TCGA-BT-A20U-01A-11D-A14V-01
	TCGA-BT-A20V-01A-11D-A14V-01
	TCGA-BT-A20W-01A-21D-A14V-01
	TCGA-BT-A20X-01A-11D-A16M-01
	TCGA-BT-A2LA-01A-11D-A18E-01
	TCGA-BT-A2LB-01A-11D-A18E-01
	TCGA-BT-A2LD-01A-12D-A20B-01
	TCGA-BT-A3PH-01A-11D-A21Y-01
	TCGA-BT-A3PJ-01A-21D-A21Y-01
	TCGA-BT-A3PK-01A-21D-A21Y-01
	TCGA-BT-A42B-01A-32D-A23L-01
	TCGA-BT-A42C-01A-11D-A23L-01
	TCGA-BT-A42E-01A-11D-A23T-01
	TCGA-BT-A42F-01A-11D-A23T-01
	TCGA-C4-A0F0-01A-12D-A10T-01
	TCGA-C4-A0F6-01A-11D-A10T-01
	TCGA-CF-A1HR-01A-11D-A13V-01
	TCGA-CF-A1HS-01A-11D-A13V-01
	TCGA-CF-A27C-01A-11D-A16M-01
	TCGA-CF-A3MF-01A-12D-A219-01
	TCGA-CF-A3MG-01A-11D-A20B-01
	TCGA-CF-A3MH-01A-11D-A20B-01
	TCGA-CF-A3MI-01A-11D-A20B-01
	TCGA-CF-A47T-01A-11D-A23T-01
	TCGA-CF-A47V-01A-11D-A23T-01
	TCGA-CF-A47W-01A-11D-A23T-01
	TCGA-CF-A47X-01A-31D-A23T-01
	TCGA-CF-A47Y-01A-11D-A23T-01
	TCGA-CF-A5U8-01A-11D-A288-01
	TCGA-CF-A5UA-01A-11D-A288-01
	TCGA-CF-A7I0-01A-22D-A34T-01
	TCGA-CF-A8HX-01A-11D-A363-01
	TCGA-CF-A8HY-01A-11D-A363-01
	TCGA-CF-A9FF-01A-11D-A38F-01
	TCGA-CF-A9FH-01A-11D-A38F-01
	TCGA-CF-A9FL-01A-11D-A38F-01
	TCGA-CF-A9FM-01A-11D-A38F-01
	TCGA-CU-A0YN-01A-21D-A10T-01
	TCGA-CU-A0YO-01A-11D-A10T-01
	TCGA-CU-A0YR-01A-12D-A10T-01
	TCGA-CU-A3KJ-01A-11D-A219-01
	TCGA-CU-A3QU-01A-11D-A22Y-01
	TCGA-CU-A3YL-01A-11D-A22Y-01
	TCGA-CU-A5W6-01A-11D-A288-01
	TCGA-CU-A72E-01A-12D-A338-01
	TCGA-DK-A1A3-01A-11D-A13V-01
	TCGA-DK-A1A5-01A-11D-A13V-01
	TCGA-DK-A1A6-01A-11D-A13V-01
	TCGA-DK-A1A7-01A-11D-A13V-01
	TCGA-DK-A1AA-01A-11D-A13V-01
	TCGA-DK-A1AB-01A-11D-A13V-01
	TCGA-DK-A1AC-01A-11D-A13V-01
	TCGA-DK-A1AD-01A-11D-A13V-01
	TCGA-DK-A1AE-01A-11D-A13V-01
	TCGA-DK-A1AF-01A-11D-A13V-01
	TCGA-DK-A1AG-01A-11D-A13V-01
	TCGA-DK-A2HX-01A-12D-A18E-01
	TCGA-DK-A2I1-01A-11D-A17S-01
	TCGA-DK-A2I2-01A-11D-A17S-01
	TCGA-DK-A2I4-01A-11D-A219-01
	TCGA-DK-A2I6-01A-12D-A18E-01
	TCGA-DK-A3IK-01A-32D-A219-01
	TCGA-DK-A3IL-01A-11D-A20B-01
	TCGA-DK-A3IM-01A-11D-A20B-01
	TCGA-DK-A3IN-01A-11D-A20B-01
	TCGA-DK-A3IQ-01A-31D-A20B-01
	TCGA-DK-A3IS-01A-21D-A219-01
	TCGA-DK-A3IT-01A-31D-A20B-01
	TCGA-DK-A3IU-01A-11D-A20B-01
	TCGA-DK-A3IV-01A-22D-A219-01
	TCGA-DK-A3WW-01A-22D-A23L-01
	TCGA-DK-A3WX-01A-22D-A22Y-01
	TCGA-DK-A3X1-01A-12D-A22Y-01
	TCGA-DK-A3X2-01A-11D-A22Y-01
	TCGA-DK-A6AV-01A-12D-A30D-01
	TCGA-DK-A6AW-01A-11D-A30D-01
	TCGA-DK-A6B0-01A-11D-A31K-01
	TCGA-DK-A6B1-01A-12D-A30D-01
	TCGA-DK-A6B2-01A-11D-A30D-01
	TCGA-DK-A6B5-01A-11D-A31K-01
	TCGA-DK-A6B6-01A-11D-A30D-01
	TCGA-DK-AA6L-01A-11D-A390-01
	TCGA-DK-AA6M-01A-11D-A390-01
	TCGA-DK-AA6P-01A-11D-A390-01
	TCGA-DK-AA6Q-01A-11D-A390-01
	TCGA-DK-AA6R-01A-11D-A42D-01
	TCGA-DK-AA6S-01A-21D-A390-01
	TCGA-DK-AA6T-01A-11D-A390-01
	TCGA-DK-AA6U-01A-11D-A390-01
	TCGA-DK-AA6W-01A-12D-A390-01
	TCGA-DK-AA6X-01A-12D-A42D-01
	TCGA-DK-AA71-01A-31D-A390-01
	TCGA-DK-AA74-01A-11D-A390-01
	TCGA-DK-AA76-01A-11D-A390-01
	TCGA-DK-AA77-01A-11D-A390-01
	TCGA-E5-A2PC-01A-11D-A201-01
	TCGA-E5-A4TZ-01A-11D-A31K-01
	TCGA-E5-A4U1-01A-11D-A31K-01
	TCGA-E7-A3X6-01A-12D-A22Y-01
	TCGA-E7-A3Y1-01A-11D-A22Y-01
	TCGA-E7-A4IJ-01A-31D-A26L-01
	TCGA-E7-A4XJ-01A-11D-A26L-01
	TCGA-E7-A541-01A-11D-A26L-01
	TCGA-E7-A5KE-01A-11D-A288-01
	TCGA-E7-A5KF-01A-11D-A288-01
	TCGA-E7-A677-01A-11D-A30D-01
	TCGA-E7-A678-01A-11D-A30D-01
	TCGA-E7-A6MD-01A-41D-A34T-01
	TCGA-E7-A6ME-01A-22D-A32A-01
	TCGA-E7-A6MF-01A-12D-A32A-01
	TCGA-E7-A7DU-01A-11D-A32A-01
	TCGA-E7-A7DV-01A-11D-A338-01
	TCGA-E7-A7PW-01A-11D-A34T-01
	TCGA-E7-A7XN-01A-11D-A34T-01
	TCGA-E7-A85H-01A-11D-A34T-01
	TCGA-E7-A8O7-01A-11D-A363-01
	TCGA-E7-A97P-01A-11D-A38F-01
	TCGA-E7-A97Q-01A-11D-A38F-01
	TCGA-FD-A3B3-01A-12D-A201-01
	TCGA-FD-A3B4-01A-12D-A201-01
	TCGA-FD-A3B5-01A-11D-A20B-01
	TCGA-FD-A3B6-01A-21D-A20B-01
	TCGA-FD-A3B7-01A-31D-A20B-01
	TCGA-FD-A3N5-01A-11D-A219-01
	TCGA-FD-A3N6-01A-11D-A219-01
	TCGA-FD-A3SJ-01A-12D-A22Y-01
	TCGA-FD-A3SL-01A-21D-A22Y-01
	TCGA-FD-A3SM-01A-11D-A22Y-01
	TCGA-FD-A3SN-01A-12D-A22Y-01
	TCGA-FD-A3SO-01A-11D-A22Y-01
	TCGA-FD-A3SP-01A-31D-A22Y-01
	TCGA-FD-A3SQ-01A-21D-A22Y-01
	TCGA-FD-A3SR-01A-11D-A22Y-01
	TCGA-FD-A3SS-01A-12D-A22Y-01
	TCGA-FD-A43N-01A-11D-A23T-01
	TCGA-FD-A43P-01A-31D-A23T-01
	TCGA-FD-A43S-01A-21D-A23T-01
	TCGA-FD-A43U-01A-11D-A23T-01
	TCGA-FD-A43X-01A-11D-A23T-01
	TCGA-FD-A43Y-01A-21D-A26L-01
	TCGA-FD-A5BR-01A-11D-A26L-01
	TCGA-FD-A5BS-01A-21D-A26L-01
	TCGA-FD-A5BT-01A-11D-A26L-01
	TCGA-FD-A5BU-01A-31D-A26L-01
	TCGA-FD-A5BV-01A-11D-A26L-01
	TCGA-FD-A5BX-01A-11D-A26L-01
	TCGA-FD-A5BY-01A-31D-A288-01
	TCGA-FD-A5BZ-01A-11D-A288-01
	TCGA-FD-A5C0-01A-11D-A288-01
	TCGA-FD-A5C1-01A-11D-A288-01
	TCGA-FD-A62N-01A-11D-A30D-01
	TCGA-FD-A62O-01A-11D-A30D-01
	TCGA-FD-A62P-01A-32D-A30D-01
	TCGA-FD-A62S-01A-11D-A30D-01
	TCGA-FD-A6TA-01A-12D-A338-01
	TCGA-FD-A6TB-01A-12D-A338-01
	TCGA-FD-A6TC-01A-21D-A338-01
	TCGA-FD-A6TD-01A-51D-A338-01
	TCGA-FD-A6TE-01A-12D-A338-01
	TCGA-FD-A6TF-01A-52D-A32A-01
	TCGA-FD-A6TG-01A-11D-A32A-01
	TCGA-FD-A6TH-01A-11D-A32A-01
	TCGA-FD-A6TI-01A-11D-A32A-01
	TCGA-FD-A6TK-01A-42D-A338-01
	TCGA-FJ-A3Z7-01A-12D-A23L-01
	TCGA-FJ-A3Z9-01A-11D-A26L-01
	TCGA-FJ-A3ZE-01A-11D-A23L-01
	TCGA-FJ-A3ZF-01A-11D-A23L-01
	TCGA-FJ-A871-01A-11D-A34T-01
	TCGA-FT-A3EE-01A-11D-A201-01
	TCGA-FT-A61P-01A-11D-A30D-01
	TCGA-G2-A2EF-01A-12D-A18E-01
	TCGA-G2-A2EJ-01A-11D-A17S-01
	TCGA-G2-A2EK-01A-22D-A18E-01
	TCGA-G2-A2EL-01A-12D-A18E-01
	TCGA-G2-A2EO-01A-11D-A17S-01
	TCGA-G2-A2ES-01A-11D-A17S-01
	TCGA-G2-A3IB-01A-11D-A20B-01
	TCGA-G2-A3IE-01A-11D-A20B-01
	TCGA-G2-A3VY-01A-11D-A22Y-01
	TCGA-G2-AA3B-01A-11D-A390-01
	TCGA-G2-AA3C-01A-21D-A390-01
	TCGA-G2-AA3D-01A-11D-A390-01
	TCGA-G2-AA3F-01A-12D-A42D-01
	TCGA-GC-A3BM-01A-11D-A22Y-01
	TCGA-GC-A3I6-01A-11D-A20B-01
	TCGA-GC-A3OO-01A-11D-A22Y-01
	TCGA-GC-A3RB-01A-12D-A21Y-01
	TCGA-GC-A3RC-01A-11D-A22Y-01
	TCGA-GC-A3RD-01A-12D-A22Y-01
	TCGA-GC-A3WC-01A-31D-A22Y-01
	TCGA-GC-A3YS-01A-11D-A23L-01
	TCGA-GC-A4ZW-01A-11D-A26L-01
	TCGA-GC-A6I1-01A-12D-A31K-01
	TCGA-GC-A6I3-01A-11D-A31K-01
	TCGA-GD-A2C5-01A-12D-A17S-01
	TCGA-GD-A3OP-01A-21D-A21Y-01
	TCGA-GD-A3OQ-01A-32D-A21Y-01
	TCGA-GD-A3OS-01A-12D-A21Y-01
	TCGA-GD-A6C6-01A-21D-A31K-01
	TCGA-GD-A76B-01A-11D-A32A-01
	TCGA-GU-A42P-01A-11D-A23T-01
	TCGA-GU-A42Q-01A-11D-A23T-01
	TCGA-GU-A42R-01A-11D-A23L-01
	TCGA-GU-A762-01A-11D-A338-01
	TCGA-GU-A763-01A-11D-A32A-01
	TCGA-GU-A764-01A-11D-A34T-01
	TCGA-GU-A766-01A-11D-A32A-01
	TCGA-GU-A767-01A-11D-A32A-01
	TCGA-GU-AATO-01A-11D-A390-01
	TCGA-GU-AATP-01A-11D-A390-01
	TCGA-GU-AATQ-01A-11D-A390-01
	TCGA-GV-A3JV-01A-11D-A21Y-01
	TCGA-GV-A3JW-01A-11D-A20B-01
	TCGA-GV-A3JX-01A-11D-A20B-01
	TCGA-GV-A3JZ-01A-11D-A219-01
	TCGA-GV-A3QF-01A-31D-A22Y-01
	TCGA-GV-A3QG-01A-11D-A21Y-01
	TCGA-GV-A3QH-01A-11D-A21Y-01
	TCGA-GV-A3QI-01A-11D-A21Y-01
	TCGA-GV-A3QK-01B-11D-A23L-01
	TCGA-GV-A40E-01A-12D-A23L-01
	TCGA-GV-A40G-01A-11D-A23L-01
	TCGA-GV-A6ZA-01A-12D-A338-01
	TCGA-H4-A2HO-01A-11D-A17S-01
	TCGA-HQ-A2OE-01A-11D-A201-01
	TCGA-HQ-A2OF-01A-11D-A26L-01
	TCGA-HQ-A5ND-01A-11D-A26L-01
	TCGA-HQ-A5NE-01A-12D-A288-01
	TCGA-K4-A3WS-01A-11D-A22Y-01
	TCGA-K4-A3WU-01B-11D-A23L-01
	TCGA-K4-A3WV-01A-11D-A22Y-01
	TCGA-K4-A4AB-01B-12D-A288-01
	TCGA-K4-A4AC-01A-21D-A26L-01
	TCGA-K4-A54R-01A-11D-A26L-01
	TCGA-K4-A5RH-01A-11D-A30D-01
	TCGA-K4-A5RI-01A-11D-A288-01
	TCGA-K4-A5RJ-01A-11D-A288-01
	TCGA-K4-A6FZ-01A-11D-A31K-01
	TCGA-K4-A6MB-01A-11D-A31K-01
	TCGA-K4-A83P-01A-11D-A34T-01
	TCGA-K4-AAQO-01A-11D-A38F-01
	TCGA-KQ-A41N-01A-11D-A338-01
	TCGA-KQ-A41O-01A-12D-A34T-01
	TCGA-KQ-A41P-01A-12D-A338-01
	TCGA-KQ-A41Q-01A-11D-A338-01
	TCGA-KQ-A41R-01A-21D-A34T-01
	TCGA-KQ-A41S-01A-12D-A338-01
	TCGA-LC-A66R-01A-41D-A30D-01
	TCGA-LT-A5Z6-01A-11D-A288-01
	TCGA-LT-A8JT-01A-11D-A363-01
	TCGA-MV-A51V-01A-11D-A26L-01
	TCGA-PQ-A6FI-01A-11D-A31K-01
	TCGA-PQ-A6FN-01A-11D-A31K-01
	TCGA-R3-A69X-01A-22D-A30D-01
	TCGA-S5-A6DX-01A-11D-A31K-01
	TCGA-S5-AA26-01A-11D-A38F-01
	TCGA-SY-A9G0-01A-12D-A38F-01
	TCGA-SY-A9G5-01A-11D-A38F-01
	TCGA-UY-A78K-01A-11D-A338-01
	TCGA-UY-A78L-01A-12D-A338-01
	TCGA-UY-A78M-01A-21D-A34T-01
	TCGA-UY-A78N-01A-12D-A338-01
	TCGA-UY-A78O-01A-12D-A338-01
	TCGA-UY-A78P-01A-12D-A363-01
	TCGA-UY-A8OB-01A-12D-A42D-01
	TCGA-UY-A8OC-01A-11D-A363-01
	TCGA-UY-A8OD-01A-11D-A363-01
	TCGA-UY-A9PA-01A-11D-A38F-01
	TCGA-UY-A9PB-01A-11D-A38F-01
	TCGA-UY-A9PD-01A-11D-A38F-01
	TCGA-UY-A9PE-01A-11D-A38F-01
	TCGA-UY-A9PF-01A-11D-A38F-01
	TCGA-UY-A9PH-01A-11D-A38F-01
	TCGA-XF-A8HB-01A-11D-A363-01
	TCGA-XF-A8HC-01A-11D-A363-01
	TCGA-XF-A8HD-01A-11D-A363-01
	TCGA-XF-A8HE-01A-11D-A363-01
	TCGA-XF-A8HF-01A-11D-A363-01
	TCGA-XF-A8HG-01A-11D-A363-01
	TCGA-XF-A8HH-01A-11D-A38F-01
	TCGA-XF-A8HI-01A-11D-A38F-01
	TCGA-XF-A9SG-01A-12D-A42D-01
	TCGA-XF-A9SH-01A-11D-A390-01
	TCGA-XF-A9SI-01A-11D-A390-01
	TCGA-XF-A9SJ-01A-11D-A390-01
	TCGA-XF-A9SK-01A-11D-A42D-01
	TCGA-XF-A9SM-01A-11D-A42D-01
	TCGA-XF-A9SP-01A-11D-A390-01
	TCGA-XF-A9ST-01A-11D-A42D-01
	TCGA-XF-A9SU-01A-31D-A390-01
	TCGA-XF-A9SV-01A-21D-A42D-01
	TCGA-XF-A9SW-01A-11D-A42D-01
	TCGA-XF-A9SX-01A-21D-A390-01
	TCGA-XF-A9SY-01A-21D-A42D-01
	TCGA-XF-A9SZ-01A-11D-A390-01
	TCGA-XF-A9T0-01A-11D-A390-01
	TCGA-XF-A9T2-01A-11D-A42D-01
	TCGA-XF-A9T3-01A-11D-A42D-01
	TCGA-XF-A9T4-01A-11D-A390-01
	TCGA-XF-A9T5-01A-11D-A42D-01
	TCGA-XF-A9T6-01A-11D-A42D-01
	TCGA-XF-A9T8-01A-11D-A390-01
	TCGA-XF-AAME-01A-12D-A42D-01
	TCGA-XF-AAMF-01A-21D-A42D-01
	TCGA-XF-AAMG-01A-11D-A42D-01
	TCGA-XF-AAMH-01A-11D-A42D-01
	TCGA-XF-AAMJ-01A-11D-A42D-01
	TCGA-XF-AAML-01A-11D-A42D-01
	TCGA-XF-AAMQ-01A-11D-A42D-01
	TCGA-XF-AAMR-01A-31D-A42D-01
	TCGA-XF-AAMT-01A-11D-A42D-01
	TCGA-XF-AAMW-01A-11D-A42D-01
	TCGA-XF-AAMY-01A-11D-A42D-01
	TCGA-XF-AAMZ-01A-11D-A42D-01
	TCGA-XF-AAN0-01A-11D-A42D-01
	TCGA-XF-AAN1-01A-31D-A42D-01
	TCGA-XF-AAN2-01A-11D-A42D-01
	TCGA-XF-AAN3-01A-11D-A42D-01
	TCGA-XF-AAN4-01A-11D-A42D-01
	TCGA-XF-AAN5-01A-11D-A42D-01
	TCGA-XF-AAN7-01A-11D-A42D-01
	TCGA-XF-AAN8-01A-11D-A42D-01
	TCGA-YC-A89H-01A-11D-A363-01
	TCGA-YC-A8S6-01A-31D-A38F-01
	TCGA-YC-A9TC-01A-22D-A390-01
	TCGA-YF-AA3L-01A-11D-A38F-01
	TCGA-YF-AA3M-01A-11D-A42D-01
	TCGA-ZF-A9R0-01A-11D-A38F-01
	TCGA-ZF-A9R1-01A-11D-A390-01
	TCGA-ZF-A9R2-01A-11D-A390-01
	TCGA-ZF-A9R3-01A-11D-A38F-01
	TCGA-ZF-A9R4-01A-11D-A38F-01
	TCGA-ZF-A9R5-01A-12D-A42D-01
	TCGA-ZF-A9R7-01A-11D-A38F-01
	TCGA-ZF-A9R9-01A-11D-A38F-01
	TCGA-ZF-A9RC-01A-11D-A38F-01
	TCGA-ZF-A9RD-01A-11D-A42D-01
	TCGA-ZF-A9RE-01A-11D-A38F-01
	TCGA-ZF-A9RF-01A-11D-A38F-01
	TCGA-ZF-A9RG-01A-21D-A42D-01
	TCGA-ZF-A9RL-01A-11D-A38F-01
	TCGA-ZF-A9RM-01A-11D-A38F-01
	TCGA-ZF-A9RN-01A-11D-A42D-01
	TCGA-ZF-AA4N-01A-11D-A38F-01
	TCGA-ZF-AA4R-01A-11D-A38F-01
	TCGA-ZF-AA4T-01A-11D-A38F-01
	TCGA-ZF-AA4U-01A-11D-A38F-01
	TCGA-ZF-AA4V-01A-11D-A38F-01
	TCGA-ZF-AA4W-01A-12D-A38F-01
	TCGA-ZF-AA4X-01A-11D-A38F-01
	TCGA-ZF-AA51-01A-21D-A390-01
	TCGA-ZF-AA52-01A-12D-A390-01
	TCGA-ZF-AA53-01A-11D-A390-01
	TCGA-ZF-AA54-01A-11D-A390-01
	TCGA-ZF-AA56-01A-31D-A390-01
	TCGA-ZF-AA58-01A-12D-A42D-01
	TCGA-ZF-AA5H-01A-11D-A390-01
	TCGA-ZF-AA5N-01A-11D-A42D-01
	TCGA-3C-AAAU-01A-11D-A41E-01
	TCGA-3C-AALI-01A-11D-A41E-01
	TCGA-3C-AALJ-01A-31D-A41E-01
	TCGA-3C-AALK-01A-11D-A41E-01
	TCGA-4H-AAAK-01A-12D-A41E-01
	TCGA-5L-AAT0-01A-12D-A41E-01
	TCGA-5T-A9QA-01A-11D-A41E-01
	TCGA-A1-A0SB-01A-11D-A141-01
	TCGA-A1-A0SD-01A-11D-A111-01
	TCGA-A1-A0SE-01A-11D-A087-01
	TCGA-A1-A0SF-01A-11D-A141-01
	TCGA-A1-A0SG-01A-11D-A141-01
	TCGA-A1-A0SH-01A-11D-A087-01
	TCGA-A1-A0SI-01A-11D-A141-01
	TCGA-A1-A0SJ-01A-11D-A087-01
	TCGA-A1-A0SM-01A-11D-A087-01
	TCGA-A1-A0SN-01A-11D-A141-01
	TCGA-A1-A0SP-01A-11D-A087-01
	TCGA-A1-A0SQ-01A-21D-A141-01
	TCGA-A2-A04N-01A-11D-A111-01
	TCGA-A2-A04P-01A-31D-A036-01
	TCGA-A2-A04Q-01A-21D-A036-01
	TCGA-A2-A04R-01A-41D-A107-01
	TCGA-A2-A04T-01A-21D-A036-01
	TCGA-A2-A04V-01A-21D-A036-01
	TCGA-A2-A04W-01A-31D-A111-01
	TCGA-A2-A04X-01A-21D-A036-01
	TCGA-A2-A04Y-01A-21D-A036-01
	TCGA-A2-A0CK-01A-11D-A227-01
	TCGA-A2-A0CL-01A-11D-A111-01
	TCGA-A2-A0CM-01A-31D-A036-01
	TCGA-A2-A0CO-01A-13D-A227-01
	TCGA-A2-A0CP-01A-11D-A036-01
	TCGA-A2-A0CQ-01A-21D-A036-01
	TCGA-A2-A0CR-01A-11D-A227-01
	TCGA-A2-A0CS-01A-11D-A111-01
	TCGA-A2-A0CT-01A-31D-A059-01
	TCGA-A2-A0CU-01A-12D-A036-01
	TCGA-A2-A0CV-01A-31D-A111-01
	TCGA-A2-A0CW-01A-21D-A111-01
	TCGA-A2-A0CX-01A-21D-A011-01
	TCGA-A2-A0D0-01A-11D-A011-01
	TCGA-A2-A0D1-01A-11D-A036-01
	TCGA-A2-A0D2-01A-21D-A036-01
	TCGA-A2-A0D3-01A-11D-A111-01
	TCGA-A2-A0D4-01A-11D-A011-01
	TCGA-A2-A0EM-01A-11D-A036-01
	TCGA-A2-A0EN-01A-13D-A087-01
	TCGA-A2-A0EO-01A-11D-A036-01
	TCGA-A2-A0EQ-01A-11D-A036-01
	TCGA-A2-A0ER-01A-21D-A036-01
	TCGA-A2-A0ES-01A-11D-A111-01
	TCGA-A2-A0ET-01A-31D-A036-01
	TCGA-A2-A0EU-01A-22D-A059-01
	TCGA-A2-A0EV-01A-11D-A036-01
	TCGA-A2-A0EW-01A-21D-A111-01
	TCGA-A2-A0EX-01A-21D-A036-01
	TCGA-A2-A0EY-01A-11D-A036-01
	TCGA-A2-A0SU-01A-11D-A087-01
	TCGA-A2-A0SV-01A-11D-A087-01
	TCGA-A2-A0SW-01A-11D-A087-01
	TCGA-A2-A0SX-01A-12D-A087-01
	TCGA-A2-A0SY-01A-31D-A087-01
	TCGA-A2-A0T0-01A-22D-A087-01
	TCGA-A2-A0T1-01A-21D-A087-01
	TCGA-A2-A0T2-01A-11D-A087-01
	TCGA-A2-A0T3-01A-21D-A111-01
	TCGA-A2-A0T4-01A-31D-A087-01
	TCGA-A2-A0T5-01A-21D-A087-01
	TCGA-A2-A0T6-01A-11D-A087-01
	TCGA-A2-A0T7-01A-21D-A087-01
	TCGA-A2-A0YC-01A-11D-A107-01
	TCGA-A2-A0YD-01A-11D-A107-01
	TCGA-A2-A0YE-01A-11D-A107-01
	TCGA-A2-A0YF-01A-21D-A107-01
	TCGA-A2-A0YG-01A-21D-A107-01
	TCGA-A2-A0YH-01A-11D-A107-01
	TCGA-A2-A0YI-01A-31D-A10L-01
	TCGA-A2-A0YJ-01A-11D-A107-01
	TCGA-A2-A0YK-01A-22D-A107-01
	TCGA-A2-A0YL-01A-21D-A107-01
	TCGA-A2-A0YM-01A-11D-A107-01
	TCGA-A2-A0YT-01A-11D-A107-01
	TCGA-A2-A1FV-01A-11D-A13J-01
	TCGA-A2-A1FW-01A-11D-A13J-01
	TCGA-A2-A1FX-01A-11D-A13J-01
	TCGA-A2-A1FZ-01A-51D-A14F-01
	TCGA-A2-A1G0-01A-11D-A13J-01
	TCGA-A2-A1G1-01A-21D-A13J-01
	TCGA-A2-A1G4-01A-11D-A13J-01
	TCGA-A2-A259-01A-11D-A16C-01
	TCGA-A2-A25A-01A-12D-A16C-01
	TCGA-A2-A25C-01A-11D-A166-01
	TCGA-A2-A25D-01A-12D-A16C-01
	TCGA-A2-A25E-01A-11D-A166-01
	TCGA-A2-A3KC-01A-11D-A20R-01
	TCGA-A2-A3KD-01A-12D-A20R-01
	TCGA-A2-A3XS-01A-11D-A22W-01
	TCGA-A2-A3XT-01A-11D-A22W-01
	TCGA-A2-A3XU-01A-12D-A22W-01
	TCGA-A2-A3XV-01A-21D-A238-01
	TCGA-A2-A3XX-01A-21D-A238-01
	TCGA-A2-A3XY-01A-11D-A238-01
	TCGA-A2-A3XZ-01A-42D-A238-01
	TCGA-A2-A3Y0-01A-11D-A238-01
	TCGA-A2-A4RW-01A-21D-A25N-01
	TCGA-A2-A4RX-01A-11D-A25N-01
	TCGA-A2-A4RY-01A-31D-A25N-01
	TCGA-A2-A4S0-01A-21D-A25N-01
	TCGA-A2-A4S1-01A-21D-A25N-01
	TCGA-A2-A4S2-01A-12D-A25N-01
	TCGA-A2-A4S3-01A-21D-A25N-01
	TCGA-A7-A0CD-01A-11D-A011-01
	TCGA-A7-A0CE-01A-11D-A011-01
	TCGA-A7-A0CG-01A-11D-A011-01
	TCGA-A7-A0CH-01A-21D-A011-01
	TCGA-A7-A0CJ-01A-21D-A011-01
	TCGA-A7-A0D9-01A-31D-A059-01
	TCGA-A7-A0DA-01A-31D-A111-01
	TCGA-A7-A0DB-01A-11D-A011-01
	TCGA-A7-A13D-01A-13D-A12N-01
	TCGA-A7-A13E-01A-11D-A12N-01
	TCGA-A7-A13F-01A-11D-A12N-01
	TCGA-A7-A13G-01A-11D-A13J-01
	TCGA-A7-A13H-01A-11D-A227-01
	TCGA-A7-A26E-01A-11D-A275-01
	TCGA-A7-A26F-01A-21D-A166-01
	TCGA-A7-A26G-01A-21D-A166-01
	TCGA-A7-A26H-01A-11D-A166-01
	TCGA-A7-A26I-01A-11D-A166-01
	TCGA-A7-A26J-01A-11D-A275-01
	TCGA-A7-A2KD-01A-31D-A21P-01
	TCGA-A7-A3IY-01A-21D-A21P-01
	TCGA-A7-A3IZ-01A-11D-A20R-01
	TCGA-A7-A3J0-01A-11D-A20R-01
	TCGA-A7-A3J1-01A-11D-A20R-01
	TCGA-A7-A3RF-01A-11D-A227-01
	TCGA-A7-A425-01A-11D-A242-01
	TCGA-A7-A426-01A-22D-A242-01
	TCGA-A7-A4SA-01A-11D-A25N-01
	TCGA-A7-A4SB-01A-21D-A25N-01
	TCGA-A7-A4SD-01A-11D-A25N-01
	TCGA-A7-A4SE-01A-11D-A25N-01
	TCGA-A7-A4SF-01A-11D-A25N-01
	TCGA-A7-A56D-01A-11D-A27O-01
	TCGA-A7-A5ZW-01A-12D-A29M-01
	TCGA-A7-A5ZX-01A-12D-A29M-01
	TCGA-A7-A6VW-01A-21D-A33D-01
	TCGA-A7-A6VX-01A-12D-A33D-01
	TCGA-A7-A6VY-01A-12D-A33D-01
	TCGA-A8-A06N-01A-11D-A011-01
	TCGA-A8-A06O-01A-11D-A011-01
	TCGA-A8-A06P-01A-11D-A011-01
	TCGA-A8-A06Q-01A-11D-A036-01
	TCGA-A8-A06T-01A-11D-A011-01
	TCGA-A8-A06U-01A-11D-A011-01
	TCGA-A8-A06X-01A-21D-A011-01
	TCGA-A8-A06Y-01A-21D-A011-01
	TCGA-A8-A06Z-01A-11D-A011-01
	TCGA-A8-A075-01A-11D-A087-01
	TCGA-A8-A076-01A-21D-A011-01
	TCGA-A8-A079-01A-21D-A011-01
	TCGA-A8-A07B-01A-11D-A011-01
	TCGA-A8-A07E-01A-11D-A036-01
	TCGA-A8-A07F-01A-11D-A011-01
	TCGA-A8-A07G-01A-11D-A036-01
	TCGA-A8-A07I-01A-11D-A011-01
	TCGA-A8-A07J-01A-11D-A011-01
	TCGA-A8-A07O-01A-11D-A011-01
	TCGA-A8-A07P-01A-11D-A011-01
	TCGA-A8-A07R-01A-21D-A036-01
	TCGA-A8-A07S-01A-11D-A036-01
	TCGA-A8-A07U-01A-11D-A036-01
	TCGA-A8-A07W-01A-11D-A011-01
	TCGA-A8-A07Z-01A-11D-A011-01
	TCGA-A8-A081-01A-11D-A011-01
	TCGA-A8-A082-01A-11D-A011-01
	TCGA-A8-A083-01A-21D-A011-01
	TCGA-A8-A085-01A-11D-A011-01
	TCGA-A8-A086-01A-11D-A011-01
	TCGA-A8-A08A-01A-11D-A011-01
	TCGA-A8-A08B-01A-11D-A011-01
	TCGA-A8-A08C-01A-11D-A011-01
	TCGA-A8-A08G-01A-11D-A011-01
	TCGA-A8-A08H-01A-21D-A011-01
	TCGA-A8-A08I-01A-11D-A011-01
	TCGA-A8-A08J-01A-11D-A011-01
	TCGA-A8-A08L-01A-11D-A011-01
	TCGA-A8-A08O-01A-21D-A059-01
	TCGA-A8-A08R-01A-11D-A036-01
	TCGA-A8-A08T-01A-21D-A011-01
	TCGA-A8-A08X-01A-21D-A011-01
	TCGA-A8-A08Z-01A-21D-A011-01
	TCGA-A8-A090-01A-11D-A011-01
	TCGA-A8-A091-01A-11D-A011-01
	TCGA-A8-A092-01A-11D-A011-01
	TCGA-A8-A093-01A-11D-A011-01
	TCGA-A8-A094-01A-11D-A011-01
	TCGA-A8-A095-01A-11D-A011-01
	TCGA-A8-A096-01A-11D-A011-01
	TCGA-A8-A097-01A-11D-A036-01
	TCGA-A8-A099-01A-11D-A011-01
	TCGA-A8-A09A-01A-11D-A011-01
	TCGA-A8-A09B-01A-11D-A011-01
	TCGA-A8-A09C-01A-11D-A011-01
	TCGA-A8-A09D-01A-11D-A011-01
	TCGA-A8-A09G-01A-21D-A011-01
	TCGA-A8-A09I-01A-22D-A036-01
	TCGA-A8-A09M-01A-11D-A011-01
	TCGA-A8-A09N-01A-11D-A011-01
	TCGA-A8-A09Q-01A-11D-A011-01
	TCGA-A8-A09R-01A-11D-A011-01
	TCGA-A8-A09T-01A-11D-A011-01
	TCGA-A8-A09V-01A-11D-A036-01
	TCGA-A8-A09W-01A-11D-A011-01
	TCGA-A8-A09X-01A-11D-A011-01
	TCGA-A8-A09Z-01A-11D-A011-01
	TCGA-A8-A0A1-01A-11D-A011-01
	TCGA-A8-A0A2-01A-11D-A036-01
	TCGA-A8-A0A4-01A-11D-A011-01
	TCGA-A8-A0A6-01A-12D-A059-01
	TCGA-A8-A0A7-01A-11D-A011-01
	TCGA-A8-A0A9-01A-11D-A011-01
	TCGA-A8-A0AB-01A-11D-A036-01
	TCGA-A8-A0AD-01A-11D-A059-01
	TCGA-AC-A23C-01A-12D-A166-01
	TCGA-AC-A23E-01A-11D-A160-01
	TCGA-AC-A23G-01A-11D-A20R-01
	TCGA-AC-A23H-01A-11D-A160-01
	TCGA-AC-A2B8-01A-11D-A17C-01
	TCGA-AC-A2BK-01A-11D-A21P-01
	TCGA-AC-A2BM-01A-11D-A21P-01
	TCGA-AC-A2FB-01A-11D-A17C-01
	TCGA-AC-A2FE-01A-11D-A19X-01
	TCGA-AC-A2FF-01A-11D-A17C-01
	TCGA-AC-A2FG-01A-11D-A17C-01
	TCGA-AC-A2FK-01A-12D-A17U-01
	TCGA-AC-A2FM-01A-11D-A19X-01
	TCGA-AC-A2FO-01A-11D-A17U-01
	TCGA-AC-A2QH-01A-11D-A18N-01
	TCGA-AC-A2QI-01A-12D-A19X-01
	TCGA-AC-A2QJ-01A-12D-A19X-01
	TCGA-AC-A3BB-01A-21D-A19X-01
	TCGA-AC-A3EH-01A-22D-A227-01
	TCGA-AC-A3HN-01A-11D-A20R-01
	TCGA-AC-A3OD-01A-11D-A21P-01
	TCGA-AC-A3QP-01A-11D-A22W-01
	TCGA-AC-A3QQ-01A-11D-A227-01
	TCGA-AC-A3TM-01A-11D-A227-01
	TCGA-AC-A3TN-01A-11D-A227-01
	TCGA-AC-A3W5-01A-11D-A227-01
	TCGA-AC-A3W6-01A-12D-A227-01
	TCGA-AC-A3W7-01A-11D-A227-01
	TCGA-AC-A3YI-01A-21D-A238-01
	TCGA-AC-A3YJ-01A-11D-A22W-01
	TCGA-AC-A4ZE-01A-11D-A41E-01
	TCGA-AC-A5EH-01A-11D-A28A-01
	TCGA-AC-A5EI-01A-11D-A27O-01
	TCGA-AC-A5XS-01A-11D-A29M-01
	TCGA-AC-A5XU-01A-11D-A28A-01
	TCGA-AC-A62V-01A-11D-A31T-01
	TCGA-AC-A62Y-01A-11D-A29M-01
	TCGA-AC-A6IV-01A-12D-A33D-01
	TCGA-AC-A6IW-01A-12D-A33D-01
	TCGA-AC-A6IX-01A-12D-A32H-01
	TCGA-AC-A6NO-01A-12D-A33D-01
	TCGA-AC-A7VB-01A-11D-A350-01
	TCGA-AC-A7VC-01A-11D-A350-01
	TCGA-AC-A8OP-01A-11D-A36I-01
	TCGA-AC-A8OQ-01A-11D-A41E-01
	TCGA-AC-A8OR-01A-21D-A41E-01
	TCGA-AC-A8OS-01A-12D-A41E-01
	TCGA-AN-A03X-01A-21D-A011-01
	TCGA-AN-A03Y-01A-21D-A011-01
	TCGA-AN-A041-01A-11D-A036-01
	TCGA-AN-A046-01A-21D-A036-01
	TCGA-AN-A049-01A-21D-A011-01
	TCGA-AN-A04A-01A-21D-A036-01
	TCGA-AN-A04C-01A-21D-A036-01
	TCGA-AN-A04D-01A-21D-A036-01
	TCGA-AN-A0AJ-01A-11D-A011-01
	TCGA-AN-A0AK-01A-21D-A011-01
	TCGA-AN-A0AL-01A-11D-A011-01
	TCGA-AN-A0AM-01A-11D-A036-01
	TCGA-AN-A0AR-01A-11D-A011-01
	TCGA-AN-A0AS-01A-11D-A011-01
	TCGA-AN-A0AT-01A-11D-A036-01
	TCGA-AN-A0FD-01A-11D-A036-01
	TCGA-AN-A0FF-01A-11D-A036-01
	TCGA-AN-A0FJ-01A-11D-A011-01
	TCGA-AN-A0FK-01A-11D-A036-01
	TCGA-AN-A0FL-01A-11D-A036-01
	TCGA-AN-A0FN-01A-11D-A036-01
	TCGA-AN-A0FS-01A-11D-A036-01
	TCGA-AN-A0FT-01A-11D-A036-01
	TCGA-AN-A0FV-01A-11D-A011-01
	TCGA-AN-A0FW-01A-11D-A036-01
	TCGA-AN-A0FX-01A-11D-A036-01
	TCGA-AN-A0FY-01A-11D-A036-01
	TCGA-AN-A0FZ-01A-11D-A036-01
	TCGA-AN-A0XL-01A-11D-A10L-01
	TCGA-AN-A0XN-01A-21D-A107-01
	TCGA-AN-A0XO-01A-11D-A107-01
	TCGA-AN-A0XP-01A-11D-A107-01
	TCGA-AN-A0XR-01A-11D-A107-01
	TCGA-AN-A0XS-01A-22D-A107-01
	TCGA-AN-A0XT-01A-11D-A107-01
	TCGA-AN-A0XU-01A-11D-A107-01
	TCGA-AN-A0XV-01A-11D-A107-01
	TCGA-AN-A0XW-01A-11D-A107-01
	TCGA-AO-A03L-01A-41D-A059-01
	TCGA-AO-A03M-01B-11D-A10L-01
	TCGA-AO-A03N-01B-11D-A10L-01
	TCGA-AO-A03O-01A-11D-A011-01
	TCGA-AO-A03P-01A-11D-A011-01
	TCGA-AO-A03R-01A-21D-A036-01
	TCGA-AO-A03T-01A-21D-A036-01
	TCGA-AO-A03U-01B-21D-A10L-01
	TCGA-AO-A03V-01A-11D-A111-01
	TCGA-AO-A0J2-01A-11D-A036-01
	TCGA-AO-A0J3-01A-11D-A036-01
	TCGA-AO-A0J4-01A-11D-A036-01
	TCGA-AO-A0J5-01A-11D-A036-01
	TCGA-AO-A0J6-01A-11D-A036-01
	TCGA-AO-A0J7-01A-11D-A036-01
	TCGA-AO-A0J8-01A-21D-A036-01
	TCGA-AO-A0J9-01A-11D-A036-01
	TCGA-AO-A0JA-01A-11D-A059-01
	TCGA-AO-A0JB-01A-11D-A059-01
	TCGA-AO-A0JD-01A-11D-A059-01
	TCGA-AO-A0JE-01A-11D-A059-01
	TCGA-AO-A0JF-01A-11D-A059-01
	TCGA-AO-A0JG-01A-31D-A087-01
	TCGA-AO-A0JI-01A-21D-A059-01
	TCGA-AO-A0JJ-01A-11D-A059-01
	TCGA-AO-A0JL-01A-11D-A059-01
	TCGA-AO-A0JM-01A-21D-A059-01
	TCGA-AO-A124-01A-11D-A10L-01
	TCGA-AO-A125-01A-11D-A10L-01
	TCGA-AO-A126-01A-11D-A10L-01
	TCGA-AO-A128-01A-11D-A10L-01
	TCGA-AO-A129-01A-21D-A10L-01
	TCGA-AO-A12A-01A-21D-A111-01
	TCGA-AO-A12B-01A-11D-A10L-01
	TCGA-AO-A12D-01A-11D-A111-01
	TCGA-AO-A12E-01A-11D-A10L-01
	TCGA-AO-A12F-01A-11D-A111-01
	TCGA-AO-A12G-01A-11D-A10L-01
	TCGA-AO-A12H-01A-11D-A111-01
	TCGA-AO-A1KP-01A-11D-A13J-01
	TCGA-AO-A1KR-01A-12D-A141-01
	TCGA-AO-A1KS-01A-11D-A13J-01
	TCGA-AO-A1KT-01A-11D-A13J-01
	TCGA-AQ-A04H-01B-11D-A10L-01
	TCGA-AQ-A04J-01A-02D-A036-01
	TCGA-AQ-A04L-01B-21D-A10L-01
	TCGA-AQ-A0Y5-01A-11D-A14J-01
	TCGA-AQ-A1H2-01A-11D-A13J-01
	TCGA-AQ-A1H3-01A-31D-A13J-01
	TCGA-AQ-A54N-01A-11D-A25N-01
	TCGA-AQ-A54O-01A-11D-A25N-01
	TCGA-AQ-A7U7-01A-22D-A350-01
	TCGA-AR-A0TP-01A-11D-A087-01
	TCGA-AR-A0TQ-01A-11D-A087-01
	TCGA-AR-A0TR-01A-11D-A087-01
	TCGA-AR-A0TS-01A-11D-A111-01
	TCGA-AR-A0TV-01A-21D-A087-01
	TCGA-AR-A0TW-01A-11D-A087-01
	TCGA-AR-A0TX-01A-11D-A087-01
	TCGA-AR-A0TY-01A-12D-A111-01
	TCGA-AR-A0TZ-01A-12D-A087-01
	TCGA-AR-A0U0-01A-11D-A107-01
	TCGA-AR-A0U1-01A-11D-A111-01
	TCGA-AR-A0U2-01A-11D-A107-01
	TCGA-AR-A0U3-01A-11D-A107-01
	TCGA-AR-A1AH-01A-11D-A12A-01
	TCGA-AR-A1AI-01A-11D-A12N-01
	TCGA-AR-A1AJ-01A-21D-A12N-01
	TCGA-AR-A1AK-01A-21D-A12N-01
	TCGA-AR-A1AL-01A-21D-A12N-01
	TCGA-AR-A1AM-01A-41D-A227-01
	TCGA-AR-A1AN-01A-11D-A12N-01
	TCGA-AR-A1AO-01A-11D-A12N-01
	TCGA-AR-A1AP-01A-11D-A12N-01
	TCGA-AR-A1AQ-01A-11D-A12N-01
	TCGA-AR-A1AR-01A-31D-A134-01
	TCGA-AR-A1AS-01A-11D-A12N-01
	TCGA-AR-A1AU-01A-11D-A12N-01
	TCGA-AR-A1AV-01A-21D-A12N-01
	TCGA-AR-A1AW-01A-21D-A12N-01
	TCGA-AR-A1AX-01A-11D-A12N-01
	TCGA-AR-A1AY-01A-21D-A12N-01
	TCGA-AR-A24H-01A-11D-A166-01
	TCGA-AR-A24K-01A-11D-A166-01
	TCGA-AR-A24L-01A-11D-A166-01
	TCGA-AR-A24M-01A-11D-A166-01
	TCGA-AR-A24N-01A-11D-A166-01
	TCGA-AR-A24O-01A-11D-A166-01
	TCGA-AR-A24P-01A-11D-A166-01
	TCGA-AR-A24Q-01A-12D-A166-01
	TCGA-AR-A24R-01A-11D-A166-01
	TCGA-AR-A24S-01A-11D-A166-01
	TCGA-AR-A24U-01A-11D-A166-01
	TCGA-AR-A24V-01A-21D-A166-01
	TCGA-AR-A24W-01A-11D-A166-01
	TCGA-AR-A24X-01A-11D-A166-01
	TCGA-AR-A24Z-01A-11D-A166-01
	TCGA-AR-A250-01A-31D-A166-01
	TCGA-AR-A251-01A-12D-A166-01
	TCGA-AR-A252-01A-11D-A166-01
	TCGA-AR-A254-01A-21D-A166-01
	TCGA-AR-A255-01A-11D-A166-01
	TCGA-AR-A256-01A-11D-A166-01
	TCGA-AR-A2LE-01A-11D-A17U-01
	TCGA-AR-A2LH-01A-31D-A18N-01
	TCGA-AR-A2LJ-01A-12D-A19X-01
	TCGA-AR-A2LK-01A-11D-A17U-01
	TCGA-AR-A2LM-01A-11D-A17U-01
	TCGA-AR-A2LN-01A-21D-A18N-01
	TCGA-AR-A2LO-01A-31D-A19G-01
	TCGA-AR-A2LQ-01A-22D-A18N-01
	TCGA-AR-A5QM-01A-11D-A27O-01
	TCGA-AR-A5QN-01A-12D-A28A-01
	TCGA-AR-A5QP-01A-11D-A28A-01
	TCGA-AR-A5QQ-01A-11D-A28A-01
	TCGA-B6-A0I1-01A-11D-A21P-01
	TCGA-B6-A0I2-01A-11D-A036-01
	TCGA-B6-A0I5-01A-11D-A036-01
	TCGA-B6-A0I9-01A-11D-A036-01
	TCGA-B6-A0IA-01A-11D-A036-01
	TCGA-B6-A0IB-01A-11D-A036-01
	TCGA-B6-A0IC-01A-11D-A036-01
	TCGA-B6-A0IE-01A-11D-A036-01
	TCGA-B6-A0IG-01A-11D-A036-01
	TCGA-B6-A0IH-01A-11D-A111-01
	TCGA-B6-A0IJ-01A-11D-A036-01
	TCGA-B6-A0IK-01A-12D-A059-01
	TCGA-B6-A0IM-01A-11D-A036-01
	TCGA-B6-A0IN-01A-11D-A036-01
	TCGA-B6-A0IO-01A-11D-A036-01
	TCGA-B6-A0IP-01A-11D-A036-01
	TCGA-B6-A0IQ-01A-11D-A036-01
	TCGA-B6-A0RE-01A-11D-A059-01
	TCGA-B6-A0RG-01A-11D-A059-01
	TCGA-B6-A0RH-01A-21D-A111-01
	TCGA-B6-A0RI-01A-11D-A059-01
	TCGA-B6-A0RM-01A-11D-A087-01
	TCGA-B6-A0RN-01A-12D-A087-01
	TCGA-B6-A0RO-01A-22D-A087-01
	TCGA-B6-A0RP-01A-21D-A087-01
	TCGA-B6-A0RS-01A-11D-A087-01
	TCGA-B6-A0RT-01A-21D-A087-01
	TCGA-B6-A0RU-01A-11D-A087-01
	TCGA-B6-A0RV-01A-11D-A087-01
	TCGA-B6-A0WS-01A-11D-A111-01
	TCGA-B6-A0WT-01A-11D-A107-01
	TCGA-B6-A0WV-01A-11D-A107-01
	TCGA-B6-A0WW-01A-11D-A107-01
	TCGA-B6-A0WX-01A-11D-A107-01
	TCGA-B6-A0WY-01A-11D-A107-01
	TCGA-B6-A0WZ-01A-11D-A107-01
	TCGA-B6-A0X0-01A-21D-A111-01
	TCGA-B6-A0X1-01A-11D-A107-01
	TCGA-B6-A0X4-01A-11D-A107-01
	TCGA-B6-A0X5-01A-21D-A107-01
	TCGA-B6-A0X7-01A-11D-A10L-01
	TCGA-B6-A1KC-01B-11D-A160-01
	TCGA-B6-A1KF-01A-11D-A13J-01
	TCGA-B6-A1KI-01A-11D-A14J-01
	TCGA-B6-A1KN-01A-11D-A13J-01
	TCGA-B6-A2IU-01A-32D-A18N-01
	TCGA-B6-A3ZX-01A-11D-A238-01
	TCGA-B6-A400-01A-11D-A238-01
	TCGA-B6-A401-01A-11D-A238-01
	TCGA-B6-A402-01A-11D-A238-01
	TCGA-B6-A408-01A-12D-A242-01
	TCGA-B6-A409-01A-11D-A242-01
	TCGA-B6-A40B-01A-11D-A238-01
	TCGA-B6-A40C-01A-11D-A238-01
	TCGA-BH-A0AU-01A-11D-A12N-01
	TCGA-BH-A0AW-01A-11D-A059-01
	TCGA-BH-A0AY-01A-21D-A011-01
	TCGA-BH-A0AZ-01A-21D-A12N-01
	TCGA-BH-A0B0-01A-21D-A111-01
	TCGA-BH-A0B3-01A-11D-A059-01
	TCGA-BH-A0B4-01A-11D-A011-01
	TCGA-BH-A0B5-01A-11D-A12N-01
	TCGA-BH-A0B7-01A-12D-A111-01
	TCGA-BH-A0B9-01A-11D-A059-01
	TCGA-BH-A0BA-01A-11D-A059-01
	TCGA-BH-A0BC-01A-22D-A087-01
	TCGA-BH-A0BD-01A-11D-A036-01
	TCGA-BH-A0BF-01A-21D-A12N-01
	TCGA-BH-A0BG-01A-11D-A111-01
	TCGA-BH-A0BJ-01A-11D-A059-01
	TCGA-BH-A0BL-01A-11D-A111-01
	TCGA-BH-A0BM-01A-11D-A059-01
	TCGA-BH-A0BO-01A-23D-A12A-01
	TCGA-BH-A0BP-01A-11D-A111-01
	TCGA-BH-A0BQ-01A-21D-A111-01
	TCGA-BH-A0BR-01A-21D-A111-01
	TCGA-BH-A0BT-01A-11D-A12N-01
	TCGA-BH-A0BV-01A-11D-A011-01
	TCGA-BH-A0BW-01A-11D-A111-01
	TCGA-BH-A0BZ-01A-31D-A12N-01
	TCGA-BH-A0C0-01A-21D-A059-01
	TCGA-BH-A0C1-01B-11D-A12A-01
	TCGA-BH-A0C3-01A-21D-A12N-01
	TCGA-BH-A0C7-01B-11D-A111-01
	TCGA-BH-A0DD-01A-31D-A12N-01
	TCGA-BH-A0DE-01A-11D-A111-01
	TCGA-BH-A0DG-01A-21D-A12N-01
	TCGA-BH-A0DH-01A-11D-A087-01
	TCGA-BH-A0DI-01A-21D-A12N-01
	TCGA-BH-A0DK-01A-21D-A059-01
	TCGA-BH-A0DL-01A-11D-A111-01
	TCGA-BH-A0DO-01B-11D-A12A-01
	TCGA-BH-A0DP-01A-21D-A059-01
	TCGA-BH-A0DQ-01A-11D-A087-01
	TCGA-BH-A0DS-01A-11D-A059-01
	TCGA-BH-A0DT-01A-21D-A12A-01
	TCGA-BH-A0DV-01A-21D-A12N-01
	TCGA-BH-A0DX-01A-11D-A111-01
	TCGA-BH-A0DZ-01A-11D-A011-01
	TCGA-BH-A0E0-01A-11D-A059-01
	TCGA-BH-A0E1-01A-11D-A059-01
	TCGA-BH-A0E2-01A-11D-A059-01
	TCGA-BH-A0E6-01A-11D-A036-01
	TCGA-BH-A0E7-01A-11D-A036-01
	TCGA-BH-A0E9-01B-11D-A111-01
	TCGA-BH-A0EA-01A-11D-A111-01
	TCGA-BH-A0EB-01A-11D-A036-01
	TCGA-BH-A0EE-01A-11D-A036-01
	TCGA-BH-A0GY-01A-11D-A059-01
	TCGA-BH-A0GZ-01A-11D-A059-01
	TCGA-BH-A0H0-01A-11D-A059-01
	TCGA-BH-A0H3-01A-11D-A12N-01
	TCGA-BH-A0H5-01A-21D-A111-01
	TCGA-BH-A0H6-01A-21D-A059-01
	TCGA-BH-A0H7-01A-13D-A059-01
	TCGA-BH-A0H9-01A-11D-A059-01
	TCGA-BH-A0HA-01A-11D-A12N-01
	TCGA-BH-A0HB-01A-11D-A059-01
	TCGA-BH-A0HI-01A-11D-A087-01
	TCGA-BH-A0HK-01A-11D-A059-01
	TCGA-BH-A0HO-01A-11D-A036-01
	TCGA-BH-A0HP-01A-12D-A087-01
	TCGA-BH-A0HU-01A-11D-A036-01
	TCGA-BH-A0HW-01A-11D-A036-01
	TCGA-BH-A0HX-01A-21D-A059-01
	TCGA-BH-A0W3-01A-11D-A107-01
	TCGA-BH-A0W4-01A-11D-A107-01
	TCGA-BH-A0W5-01A-11D-A107-01
	TCGA-BH-A0W7-01A-11D-A111-01
	TCGA-BH-A0WA-01A-11D-A107-01
	TCGA-BH-A18F-01A-11D-A12A-01
	TCGA-BH-A18G-01A-11D-A12A-01
	TCGA-BH-A18H-01A-11D-A12A-01
	TCGA-BH-A18I-01A-11D-A12A-01
	TCGA-BH-A18J-01A-11D-A12A-01
	TCGA-BH-A18K-01A-11D-A12A-01
	TCGA-BH-A18L-01A-32D-A12A-01
	TCGA-BH-A18N-01A-11D-A12A-01
	TCGA-BH-A18P-01A-11D-A12A-01
	TCGA-BH-A18Q-01A-12D-A12A-01
	TCGA-BH-A18R-01A-11D-A12A-01
	TCGA-BH-A18S-01A-11D-A12A-01
	TCGA-BH-A18T-01A-11D-A12A-01
	TCGA-BH-A18U-01A-21D-A12A-01
	TCGA-BH-A18V-01A-11D-A12A-01
	TCGA-BH-A1EN-01A-11D-A13J-01
	TCGA-BH-A1EO-01A-11D-A134-01
	TCGA-BH-A1ES-01A-11D-A134-01
	TCGA-BH-A1ET-01A-11D-A134-01
	TCGA-BH-A1EU-01A-11D-A134-01
	TCGA-BH-A1EV-01A-11D-A134-01
	TCGA-BH-A1EW-01A-11D-A134-01
	TCGA-BH-A1EX-01A-11D-A13J-01
	TCGA-BH-A1EY-01A-11D-A13J-01
	TCGA-BH-A1F0-01A-11D-A134-01
	TCGA-BH-A1F2-01A-31D-A13J-01
	TCGA-BH-A1F6-01A-11D-A13J-01
	TCGA-BH-A1F8-01A-11D-A13J-01
	TCGA-BH-A1FC-01A-11D-A13J-01
	TCGA-BH-A1FD-01A-11D-A13J-01
	TCGA-BH-A1FE-01A-11D-A13J-01
	TCGA-BH-A1FG-01A-11D-A13J-01
	TCGA-BH-A1FJ-01A-11D-A13J-01
	TCGA-BH-A1FL-01A-11D-A13J-01
	TCGA-BH-A1FM-01A-11D-A13J-01
	TCGA-BH-A1FN-01A-11D-A13J-01
	TCGA-BH-A1FU-01A-11D-A14F-01
	TCGA-BH-A201-01A-11D-A14J-01
	TCGA-BH-A202-01A-11D-A14J-01
	TCGA-BH-A203-01A-12D-A166-01
	TCGA-BH-A204-01A-11D-A160-01
	TCGA-BH-A208-01A-11D-A160-01
	TCGA-BH-A209-01A-11D-A160-01
	TCGA-BH-A28O-01A-11D-A227-01
	TCGA-BH-A28Q-01A-11D-A16C-01
	TCGA-BH-A2L8-01A-11D-A18N-01
	TCGA-BH-A42T-01A-11D-A242-01
	TCGA-BH-A42V-01A-11D-A242-01
	TCGA-BH-A5IZ-01A-11D-A27O-01
	TCGA-BH-A5J0-01A-11D-A27O-01
	TCGA-BH-A6R8-01A-21D-A33D-01
	TCGA-BH-A6R9-01A-21D-A32H-01
	TCGA-BH-A8FY-01A-11D-A36I-01
	TCGA-BH-A8FZ-01A-11D-A350-01
	TCGA-BH-A8G0-01A-11D-A350-01
	TCGA-BH-AB28-01A-31D-A41E-01
	TCGA-C8-A12L-01A-11D-A111-01
	TCGA-C8-A12M-01A-11D-A111-01
	TCGA-C8-A12N-01A-11D-A111-01
	TCGA-C8-A12O-01A-11D-A111-01
	TCGA-C8-A12P-01A-11D-A111-01
	TCGA-C8-A12Q-01A-11D-A111-01
	TCGA-C8-A12T-01A-11D-A111-01
	TCGA-C8-A12U-01A-11D-A111-01
	TCGA-C8-A12W-01A-11D-A111-01
	TCGA-C8-A12X-01A-11D-A111-01
	TCGA-C8-A12Y-01A-11D-A12A-01
	TCGA-C8-A12Z-01A-11D-A111-01
	TCGA-C8-A130-01A-31D-A111-01
	TCGA-C8-A131-01A-11D-A111-01
	TCGA-C8-A132-01A-31D-A111-01
	TCGA-C8-A133-01A-32D-A12A-01
	TCGA-C8-A134-01A-11D-A111-01
	TCGA-C8-A135-01A-11D-A111-01
	TCGA-C8-A137-01A-11D-A111-01
	TCGA-C8-A138-01A-11D-A111-01
	TCGA-C8-A1HE-01A-11D-A13J-01
	TCGA-C8-A1HF-01A-11D-A134-01
	TCGA-C8-A1HG-01A-11D-A134-01
	TCGA-C8-A1HI-01A-11D-A134-01
	TCGA-C8-A1HJ-01A-11D-A13J-01
	TCGA-C8-A1HK-01A-21D-A13J-01
	TCGA-C8-A1HL-01A-11D-A134-01
	TCGA-C8-A1HM-01A-12D-A134-01
	TCGA-C8-A1HN-01A-11D-A134-01
	TCGA-C8-A1HO-01A-11D-A13J-01
	TCGA-C8-A26V-01A-11D-A16C-01
	TCGA-C8-A26W-01A-11D-A16C-01
	TCGA-C8-A26X-01A-31D-A16C-01
	TCGA-C8-A26Y-01A-11D-A16C-01
	TCGA-C8-A26Z-01A-11D-A16C-01
	TCGA-C8-A273-01A-11D-A16C-01
	TCGA-C8-A274-01A-11D-A16C-01
	TCGA-C8-A275-01A-21D-A16C-01
	TCGA-C8-A278-01A-11D-A166-01
	TCGA-C8-A27A-01A-11D-A166-01
	TCGA-C8-A27B-01A-11D-A166-01
	TCGA-C8-A3M7-01A-12D-A21P-01
	TCGA-C8-A3M8-01A-11D-A20R-01
	TCGA-C8-A8HP-01A-11D-A36I-01
	TCGA-C8-A8HQ-01A-11D-A36I-01
	TCGA-C8-A8HR-01A-11D-A36I-01
	TCGA-C8-A9FZ-01A-11D-A41E-01
	TCGA-D8-A13Y-01A-11D-A111-01
	TCGA-D8-A13Z-01A-11D-A111-01
	TCGA-D8-A140-01A-11D-A111-01
	TCGA-D8-A141-01A-11D-A111-01
	TCGA-D8-A143-01A-11D-A111-01
	TCGA-D8-A145-01A-11D-A111-01
	TCGA-D8-A147-01A-11D-A111-01
	TCGA-D8-A1J8-01A-11D-A13J-01
	TCGA-D8-A1J9-01A-11D-A13J-01
	TCGA-D8-A1JA-01A-11D-A13J-01
	TCGA-D8-A1JB-01A-11D-A13J-01
	TCGA-D8-A1JC-01A-11D-A13J-01
	TCGA-D8-A1JD-01A-11D-A13J-01
	TCGA-D8-A1JE-01A-11D-A13J-01
	TCGA-D8-A1JF-01A-11D-A13J-01
	TCGA-D8-A1JG-01B-11D-A13J-01
	TCGA-D8-A1JH-01A-11D-A13J-01
	TCGA-D8-A1JI-01A-11D-A13J-01
	TCGA-D8-A1JJ-01A-31D-A14J-01
	TCGA-D8-A1JK-01A-11D-A13J-01
	TCGA-D8-A1JM-01A-11D-A13J-01
	TCGA-D8-A1JN-01A-11D-A13J-01
	TCGA-D8-A1JP-01A-11D-A13J-01
	TCGA-D8-A1JS-01A-11D-A13J-01
	TCGA-D8-A1JT-01A-31D-A13J-01
	TCGA-D8-A1JU-01A-11D-A13J-01
	TCGA-D8-A1X5-01A-11D-A14F-01
	TCGA-D8-A1X6-01A-11D-A14J-01
	TCGA-D8-A1X7-01A-11D-A14J-01
	TCGA-D8-A1X8-01A-11D-A14J-01
	TCGA-D8-A1X9-01A-12D-A160-01
	TCGA-D8-A1XA-01A-11D-A14F-01
	TCGA-D8-A1XB-01A-11D-A14F-01
	TCGA-D8-A1XC-01A-11D-A14F-01
	TCGA-D8-A1XD-01A-11D-A14F-01
	TCGA-D8-A1XF-01A-11D-A14F-01
	TCGA-D8-A1XG-01A-11D-A14F-01
	TCGA-D8-A1XJ-01A-11D-A14J-01
	TCGA-D8-A1XK-01A-21D-A14J-01
	TCGA-D8-A1XL-01A-11D-A14J-01
	TCGA-D8-A1XM-01A-21D-A14J-01
	TCGA-D8-A1XO-01A-11D-A14J-01
	TCGA-D8-A1XQ-01A-11D-A14J-01
	TCGA-D8-A1XR-01A-11D-A14J-01
	TCGA-D8-A1XS-01A-11D-A14J-01
	TCGA-D8-A1XT-01A-11D-A14J-01
	TCGA-D8-A1XU-01A-11D-A14J-01
	TCGA-D8-A1XV-01A-11D-A14J-01
	TCGA-D8-A1XW-01A-11D-A14J-01
	TCGA-D8-A1XY-01A-11D-A14J-01
	TCGA-D8-A1XZ-01A-11D-A14J-01
	TCGA-D8-A1Y0-01A-11D-A14J-01
	TCGA-D8-A1Y1-01A-21D-A14J-01
	TCGA-D8-A1Y2-01A-11D-A160-01
	TCGA-D8-A1Y3-01A-11D-A160-01
	TCGA-D8-A27E-01A-11D-A16C-01
	TCGA-D8-A27F-01A-11D-A16C-01
	TCGA-D8-A27G-01A-11D-A16C-01
	TCGA-D8-A27H-01A-11D-A16C-01
	TCGA-D8-A27I-01A-11D-A16C-01
	TCGA-D8-A27K-01A-11D-A16C-01
	TCGA-D8-A27L-01A-11D-A16C-01
	TCGA-D8-A27M-01A-11D-A16C-01
	TCGA-D8-A27N-01A-11D-A16C-01
	TCGA-D8-A27P-01A-11D-A16C-01
	TCGA-D8-A27R-01A-11D-A16C-01
	TCGA-D8-A27T-01A-11D-A16C-01
	TCGA-D8-A27V-01A-12D-A17C-01
	TCGA-D8-A27W-01A-11D-A16C-01
	TCGA-D8-A3Z5-01A-41D-A242-01
	TCGA-D8-A3Z6-01A-11D-A238-01
	TCGA-D8-A4Z1-01A-21D-A25N-01
	TCGA-D8-A73U-01A-11D-A33D-01
	TCGA-D8-A73W-01A-22D-A350-01
	TCGA-D8-A73X-01A-11D-A32H-01
	TCGA-E2-A105-01A-11D-A10L-01
	TCGA-E2-A107-01A-11D-A10L-01
	TCGA-E2-A108-01A-13D-A10L-01
	TCGA-E2-A109-01A-11D-A10L-01
	TCGA-E2-A10A-01A-21D-A111-01
	TCGA-E2-A10B-01A-11D-A10L-01
	TCGA-E2-A10C-01A-21D-A10L-01
	TCGA-E2-A10E-01A-21D-A10L-01
	TCGA-E2-A10F-01A-11D-A10L-01
	TCGA-E2-A14N-01A-31D-A134-01
	TCGA-E2-A14O-01A-31D-A111-01
	TCGA-E2-A14P-01A-31D-A12A-01
	TCGA-E2-A14R-01A-11D-A111-01
	TCGA-E2-A14S-01A-11D-A12A-01
	TCGA-E2-A14T-01A-11D-A111-01
	TCGA-E2-A14U-01A-11D-A227-01
	TCGA-E2-A14V-01A-11D-A12A-01
	TCGA-E2-A14W-01A-11D-A12A-01
	TCGA-E2-A14X-01A-11D-A111-01
	TCGA-E2-A14Y-01A-21D-A12A-01
	TCGA-E2-A14Z-01A-11D-A111-01
	TCGA-E2-A150-01A-11D-A12A-01
	TCGA-E2-A152-01A-11D-A12A-01
	TCGA-E2-A153-01A-12D-A12A-01
	TCGA-E2-A154-01A-11D-A111-01
	TCGA-E2-A155-01A-11D-A12A-01
	TCGA-E2-A156-01A-11D-A12A-01
	TCGA-E2-A158-01A-11D-A12A-01
	TCGA-E2-A159-01A-11D-A111-01
	TCGA-E2-A15A-01A-11D-A12A-01
	TCGA-E2-A15C-01A-31D-A12A-01
	TCGA-E2-A15D-01A-11D-A111-01
	TCGA-E2-A15E-01A-11D-A12A-01
	TCGA-E2-A15F-01A-11D-A111-01
	TCGA-E2-A15G-01A-11D-A12A-01
	TCGA-E2-A15H-01A-11D-A12A-01
	TCGA-E2-A15I-01A-21D-A134-01
	TCGA-E2-A15J-01A-11D-A12N-01
	TCGA-E2-A15K-01A-11D-A12N-01
	TCGA-E2-A15L-01A-11D-A12A-01
	TCGA-E2-A15M-01A-11D-A12A-01
	TCGA-E2-A15O-01A-11D-A111-01
	TCGA-E2-A15P-01A-11D-A111-01
	TCGA-E2-A15R-01A-11D-A111-01
	TCGA-E2-A15S-01A-11D-A111-01
	TCGA-E2-A15T-01A-11D-A111-01
	TCGA-E2-A1AZ-01A-11D-A12N-01
	TCGA-E2-A1B0-01A-11D-A12N-01
	TCGA-E2-A1B1-01A-21D-A12N-01
	TCGA-E2-A1B4-01A-11D-A12N-01
	TCGA-E2-A1B5-01A-21D-A12N-01
	TCGA-E2-A1BC-01A-11D-A12N-01
	TCGA-E2-A1BD-01A-11D-A12N-01
	TCGA-E2-A1IE-01A-11D-A13J-01
	TCGA-E2-A1IF-01A-11D-A141-01
	TCGA-E2-A1IG-01A-11D-A141-01
	TCGA-E2-A1IH-01A-11D-A13J-01
	TCGA-E2-A1II-01A-11D-A141-01
	TCGA-E2-A1IJ-01A-11D-A141-01
	TCGA-E2-A1IK-01A-11D-A141-01
	TCGA-E2-A1IL-01A-11D-A14F-01
	TCGA-E2-A1IN-01A-11D-A13J-01
	TCGA-E2-A1IO-01A-11D-A141-01
	TCGA-E2-A1IU-01A-11D-A14F-01
	TCGA-E2-A1L6-01A-11D-A13J-01
	TCGA-E2-A1L7-01A-11D-A141-01
	TCGA-E2-A1L8-01A-11D-A13J-01
	TCGA-E2-A1L9-01A-11D-A13J-01
	TCGA-E2-A1LA-01A-11D-A141-01
	TCGA-E2-A1LB-01A-11D-A141-01
	TCGA-E2-A1LE-01A-12D-A19X-01
	TCGA-E2-A1LG-01A-21D-A14J-01
	TCGA-E2-A1LH-01A-11D-A14F-01
	TCGA-E2-A1LI-01A-12D-A160-01
	TCGA-E2-A1LK-01A-21D-A14F-01
	TCGA-E2-A1LL-01A-11D-A141-01
	TCGA-E2-A2P5-01A-11D-A19X-01
	TCGA-E2-A2P6-01A-11D-A19X-01
	TCGA-E2-A3DX-01A-21D-A20R-01
	TCGA-E2-A56Z-01A-12D-A29M-01
	TCGA-E2-A570-01A-11D-A29M-01
	TCGA-E2-A573-01A-11D-A29M-01
	TCGA-E2-A574-01A-11D-A29M-01
	TCGA-E2-A576-01A-11D-A31T-01
	TCGA-E2-A9RU-01A-11D-A41E-01
	TCGA-E9-A1N3-01A-12D-A160-01
	TCGA-E9-A1N4-01A-11D-A14J-01
	TCGA-E9-A1N5-01A-11D-A14F-01
	TCGA-E9-A1N6-01A-11D-A141-01
	TCGA-E9-A1N8-01A-11D-A141-01
	TCGA-E9-A1N9-01A-11D-A14F-01
	TCGA-E9-A1NC-01A-12D-A160-01
	TCGA-E9-A1ND-01A-11D-A141-01
	TCGA-E9-A1NE-01A-21D-A14J-01
	TCGA-E9-A1NF-01A-11D-A14F-01
	TCGA-E9-A1NG-01A-21D-A14J-01
	TCGA-E9-A1NH-01A-11D-A14F-01
	TCGA-E9-A1NI-01A-11D-A14F-01
	TCGA-E9-A1QZ-01A-21D-A166-01
	TCGA-E9-A1R0-01A-22D-A16C-01
	TCGA-E9-A1R2-01A-11D-A14F-01
	TCGA-E9-A1R3-01A-31D-A14J-01
	TCGA-E9-A1R4-01A-21D-A14F-01
	TCGA-E9-A1R5-01A-11D-A14J-01
	TCGA-E9-A1R6-01A-11D-A14F-01
	TCGA-E9-A1R7-01A-11D-A14J-01
	TCGA-E9-A1RA-01A-11D-A14F-01
	TCGA-E9-A1RB-01A-11D-A160-01
	TCGA-E9-A1RC-01A-11D-A160-01
	TCGA-E9-A1RD-01A-11D-A160-01
	TCGA-E9-A1RE-01A-11D-A160-01
	TCGA-E9-A1RF-01A-11D-A160-01
	TCGA-E9-A1RG-01A-11D-A14F-01
	TCGA-E9-A1RH-01A-21D-A166-01
	TCGA-E9-A1RI-01A-11D-A166-01
	TCGA-E9-A226-01A-21D-A160-01
	TCGA-E9-A227-01A-11D-A160-01
	TCGA-E9-A228-01A-31D-A160-01
	TCGA-E9-A229-01A-31D-A160-01
	TCGA-E9-A22A-01A-11D-A160-01
	TCGA-E9-A22B-01A-11D-A160-01
	TCGA-E9-A22D-01A-11D-A160-01
	TCGA-E9-A22E-01A-11D-A160-01
	TCGA-E9-A22G-01A-11D-A160-01
	TCGA-E9-A22H-01A-11D-A160-01
	TCGA-E9-A243-01A-21D-A166-01
	TCGA-E9-A244-01A-11D-A166-01
	TCGA-E9-A245-01A-22D-A16C-01
	TCGA-E9-A247-01A-11D-A166-01
	TCGA-E9-A248-01A-11D-A166-01
	TCGA-E9-A249-01A-11D-A166-01
	TCGA-E9-A24A-01A-11D-A166-01
	TCGA-E9-A295-01A-11D-A16C-01
	TCGA-E9-A2JS-01A-11D-A17U-01
	TCGA-E9-A2JT-01A-22D-A18N-01
	TCGA-E9-A3HO-01A-11D-A20R-01
	TCGA-E9-A3Q9-01A-11D-A21P-01
	TCGA-E9-A3QA-01A-61D-A227-01
	TCGA-E9-A3X8-01A-31D-A22W-01
	TCGA-E9-A54X-01A-11D-A25N-01
	TCGA-E9-A54Y-01A-11D-A25N-01
	TCGA-E9-A5FL-01A-11D-A27O-01
	TCGA-E9-A5UO-01A-11D-A28A-01
	TCGA-E9-A5UP-01A-11D-A28A-01
	TCGA-E9-A6HE-01A-11D-A31T-01
	TCGA-EW-A1IW-01A-11D-A13J-01
	TCGA-EW-A1IX-01A-12D-A141-01
	TCGA-EW-A1IY-01A-11D-A13J-01
	TCGA-EW-A1IZ-01A-11D-A13J-01
	TCGA-EW-A1J1-01A-11D-A13J-01
	TCGA-EW-A1J2-01A-21D-A13J-01
	TCGA-EW-A1J3-01A-11D-A13J-01
	TCGA-EW-A1J5-01A-11D-A13J-01
	TCGA-EW-A1J6-01A-11D-A13J-01
	TCGA-EW-A1OV-01A-11D-A141-01
	TCGA-EW-A1OW-01A-21D-A141-01
	TCGA-EW-A1OX-01A-11D-A141-01
	TCGA-EW-A1OY-01A-11D-A141-01
	TCGA-EW-A1OZ-01A-11D-A141-01
	TCGA-EW-A1P0-01A-11D-A141-01
	TCGA-EW-A1P1-01A-31D-A14F-01
	TCGA-EW-A1P3-01A-11D-A141-01
	TCGA-EW-A1P4-01A-21D-A141-01
	TCGA-EW-A1P5-01A-11D-A141-01
	TCGA-EW-A1P6-01A-11D-A141-01
	TCGA-EW-A1P7-01A-21D-A141-01
	TCGA-EW-A1P8-01A-11D-A141-01
	TCGA-EW-A1PA-01A-11D-A141-01
	TCGA-EW-A1PB-01A-11D-A141-01
	TCGA-EW-A1PC-01B-11D-A21P-01
	TCGA-EW-A1PD-01A-11D-A141-01
	TCGA-EW-A1PE-01A-11D-A141-01
	TCGA-EW-A1PF-01A-11D-A141-01
	TCGA-EW-A1PG-01A-11D-A141-01
	TCGA-EW-A1PH-01A-11D-A14J-01
	TCGA-EW-A2FR-01A-11D-A21P-01
	TCGA-EW-A2FS-01A-11D-A17C-01
	TCGA-EW-A2FV-01A-11D-A17C-01
	TCGA-EW-A2FW-01A-11D-A17C-01
	TCGA-EW-A3E8-01B-11D-A242-01
	TCGA-EW-A3U0-01A-11D-A227-01
	TCGA-EW-A423-01A-11D-A242-01
	TCGA-EW-A424-01A-11D-A242-01
	TCGA-EW-A6S9-01A-22D-A33D-01
	TCGA-EW-A6SB-01A-12D-A32H-01
	TCGA-EW-A6SC-01A-12D-A32H-01
	TCGA-EW-A6SD-01A-12D-A33D-01
	TCGA-GI-A2C8-01A-11D-A16C-01
	TCGA-GI-A2C9-01A-11D-A21P-01
	TCGA-GM-A2D9-01A-11D-A18N-01
	TCGA-GM-A2DA-01A-11D-A18N-01
	TCGA-GM-A2DB-01A-31D-A18N-01
	TCGA-GM-A2DC-01A-11D-A18N-01
	TCGA-GM-A2DD-01A-11D-A17U-01
	TCGA-GM-A2DF-01A-11D-A17U-01
	TCGA-GM-A2DH-01A-11D-A17U-01
	TCGA-GM-A2DI-01A-31D-A18N-01
	TCGA-GM-A2DK-01A-21D-A17U-01
	TCGA-GM-A2DL-01A-11D-A18N-01
	TCGA-GM-A2DM-01A-11D-A17U-01
	TCGA-GM-A2DN-01A-11D-A17U-01
	TCGA-GM-A2DO-01A-11D-A18N-01
	TCGA-GM-A3NW-01A-21D-A227-01
	TCGA-GM-A3NY-01A-11D-A21P-01
	TCGA-GM-A3XL-01A-11D-A22W-01
	TCGA-GM-A3XN-01A-12D-A22W-01
	TCGA-GM-A4E0-01A-12D-A25N-01
	TCGA-GM-A5PV-01A-11D-A28A-01
	TCGA-GM-A5PX-01A-12D-A28A-01
	TCGA-HN-A2NL-01A-11D-A18N-01
	TCGA-HN-A2OB-01A-21D-A27O-01
	TCGA-JL-A3YW-01A-12D-A238-01
	TCGA-JL-A3YX-01A-11D-A22W-01
	TCGA-LD-A66U-01A-11D-A31T-01
	TCGA-LD-A74U-01A-13D-A33D-01
	TCGA-LD-A7W5-01A-22D-A350-01
	TCGA-LD-A7W6-01A-81D-A350-01
	TCGA-LL-A440-01A-11D-A242-01
	TCGA-LL-A441-01A-11D-A242-01
	TCGA-LL-A442-01A-11D-A242-01
	TCGA-LL-A50Y-01A-11D-A25N-01
	TCGA-LL-A5YL-01A-12D-A29M-01
	TCGA-LL-A5YM-01A-11D-A28A-01
	TCGA-LL-A5YN-01A-11D-A28A-01
	TCGA-LL-A5YP-01A-21D-A28A-01
	TCGA-LL-A6FP-01A-11D-A31T-01
	TCGA-LL-A6FQ-01A-11D-A31T-01
	TCGA-LL-A6FR-01A-12D-A31T-01
	TCGA-LL-A73Y-01A-11D-A33D-01
	TCGA-LL-A73Z-01A-11D-A32H-01
	TCGA-LL-A740-01A-21D-A32H-01
	TCGA-LL-A7SZ-01A-32D-A350-01
	TCGA-LL-A7T0-01A-31D-A350-01
	TCGA-LL-A9Q3-01A-11D-A41E-01
	TCGA-LQ-A4E4-01A-11D-A25N-01
	TCGA-MS-A51U-01A-31D-A25N-01
	TCGA-OK-A5Q2-01A-11D-A27O-01
	TCGA-OL-A5D6-01A-21D-A27O-01
	TCGA-OL-A5D8-01A-11D-A27O-01
	TCGA-OL-A5DA-01A-11D-A27O-01
	TCGA-OL-A5RU-01A-11D-A28A-01
	TCGA-OL-A5RV-01A-12D-A28A-01
	TCGA-OL-A5RX-01A-11D-A28A-01
	TCGA-OL-A5RY-01A-21D-A28A-01
	TCGA-OL-A66H-01A-11D-A29M-01
	TCGA-OL-A66I-01A-21D-A29M-01
	TCGA-OL-A66J-01A-11D-A29M-01
	TCGA-OL-A66K-01A-11D-A29M-01
	TCGA-OL-A66L-01A-12D-A31T-01
	TCGA-OL-A66N-01A-12D-A31T-01
	TCGA-OL-A66O-01A-11D-A31T-01
	TCGA-OL-A66P-01A-11D-A31T-01
	TCGA-OL-A6VO-01A-12D-A33D-01
	TCGA-OL-A6VQ-01A-12D-A41E-01
	TCGA-OL-A6VR-01A-32D-A33D-01
	TCGA-OL-A97C-01A-32D-A41E-01
	TCGA-PE-A5DD-01A-12D-A27O-01
	TCGA-PE-A5DE-01A-11D-A27O-01
	TCGA-PL-A8LV-01A-21D-A41E-01
	TCGA-PL-A8LX-01A-11D-A41E-01
	TCGA-PL-A8LY-01A-11D-A41E-01
	TCGA-S3-A6ZF-01A-32D-A32H-01
	TCGA-S3-A6ZG-01A-22D-A32H-01
	TCGA-S3-A6ZH-01A-22D-A32H-01
	TCGA-S3-AA0Z-01A-11D-A41E-01
	TCGA-S3-AA10-01A-21D-A41E-01
	TCGA-S3-AA11-01A-31D-A41E-01
	TCGA-S3-AA12-01A-11D-A41E-01
	TCGA-S3-AA14-01A-11D-A41E-01
	TCGA-S3-AA17-01A-11D-A41E-01
	TCGA-UL-AAZ6-01A-11D-A41E-01
	TCGA-UU-A93S-01A-21D-A41E-01
	TCGA-V7-A7HQ-01A-11D-A33D-01
	TCGA-W8-A86G-01A-21D-A36I-01
	TCGA-WT-AB41-01A-11D-A41E-01
	TCGA-WT-AB44-01A-11D-A41E-01
	TCGA-XX-A899-01A-11D-A36I-01
	TCGA-XX-A89A-01A-11D-A36I-01
	TCGA-Z7-A8R5-01A-42D-A41E-01
	TCGA-Z7-A8R6-01A-11D-A41E-01
	TCGA-2W-A8YY-01A-11D-A37M-01
	TCGA-4J-AA1J-01A-21D-A386-01
	TCGA-BI-A0VR-01A-11D-A10T-01
	TCGA-BI-A0VS-01A-11D-A10T-01
	TCGA-BI-A20A-01A-11D-A14V-01
	TCGA-C5-A0TN-01A-21D-A14V-01
	TCGA-C5-A1BE-01B-11D-A13V-01
	TCGA-C5-A1BF-01B-11D-A13V-01
	TCGA-C5-A1BI-01B-11D-A13V-01
	TCGA-C5-A1BJ-01A-11D-A13V-01
	TCGA-C5-A1BK-01B-11D-A13V-01
	TCGA-C5-A1BL-01A-11D-A13V-01
	TCGA-C5-A1BM-01A-11D-A13V-01
	TCGA-C5-A1BN-01B-11D-A14V-01
	TCGA-C5-A1BQ-01C-11D-A20T-01
	TCGA-C5-A1M5-01A-11D-A13V-01
	TCGA-C5-A1M6-01A-11D-A13V-01
	TCGA-C5-A1M7-01A-11D-A13V-01
	TCGA-C5-A1M8-01A-21D-A13V-01
	TCGA-C5-A1M9-01A-11D-A13V-01
	TCGA-C5-A1ME-01A-11D-A13V-01
	TCGA-C5-A1MF-01A-11D-A13V-01
	TCGA-C5-A1MH-01A-11D-A14V-01
	TCGA-C5-A1MI-01A-11D-A14V-01
	TCGA-C5-A1MJ-01A-11D-A14V-01
	TCGA-C5-A1MK-01A-11D-A14V-01
	TCGA-C5-A1ML-01A-11D-A14V-01
	TCGA-C5-A1MN-01A-11D-A14V-01
	TCGA-C5-A1MP-01A-11D-A14V-01
	TCGA-C5-A2LS-01A-22D-A22W-01
	TCGA-C5-A2LT-01A-11D-A18H-01
	TCGA-C5-A2LV-01A-11D-A18H-01
	TCGA-C5-A2LX-01A-11D-A18H-01
	TCGA-C5-A2LY-01A-31D-A18H-01
	TCGA-C5-A2LZ-01A-11D-A20T-01
	TCGA-C5-A2M1-01A-11D-A18H-01
	TCGA-C5-A2M2-01A-21D-A18H-01
	TCGA-C5-A3HD-01B-11D-A20T-01
	TCGA-C5-A3HE-01A-21D-A22W-01
	TCGA-C5-A3HF-01A-11D-A20T-01
	TCGA-C5-A3HL-01A-11D-A20T-01
	TCGA-C5-A7CG-01A-11D-A32H-01
	TCGA-C5-A7CH-01A-11D-A33N-01
	TCGA-C5-A7CJ-01A-11D-A32H-01
	TCGA-C5-A7CK-01A-11D-A32H-01
	TCGA-C5-A7CL-01A-11D-A32H-01
	TCGA-C5-A7CM-01A-11D-A33N-01
	TCGA-C5-A7CO-01A-11D-A350-01
	TCGA-C5-A7UC-01A-11D-A350-01
	TCGA-C5-A7UE-01A-11D-A33N-01
	TCGA-C5-A7UH-01A-11D-A350-01
	TCGA-C5-A7UI-01A-11D-A36I-01
	TCGA-C5-A7X3-01A-11D-A350-01
	TCGA-C5-A7X5-01A-11D-A36I-01
	TCGA-C5-A7X8-01A-11D-A36I-01
	TCGA-C5-A7XC-01A-11D-A386-01
	TCGA-C5-A8XH-01A-11D-A37M-01
	TCGA-C5-A8XI-01A-11D-A37M-01
	TCGA-C5-A8XJ-01A-11D-A37M-01
	TCGA-C5-A8XK-01A-11D-A37M-01
	TCGA-C5-A8YQ-01A-11D-A37M-01
	TCGA-C5-A8YR-01A-12D-A37M-01
	TCGA-C5-A8YT-01A-11D-A37M-01
	TCGA-C5-A8ZZ-01A-11D-A37M-01
	TCGA-C5-A907-01A-11D-A37M-01
	TCGA-DG-A2KH-01A-21D-A22W-01
	TCGA-DG-A2KJ-01A-11D-A18H-01
	TCGA-DG-A2KK-01A-11D-A17U-01
	TCGA-DG-A2KL-01A-11D-A17U-01
	TCGA-DG-A2KM-01A-11D-A17U-01
	TCGA-DR-A0ZL-01A-11D-A10T-01
	TCGA-DR-A0ZM-01A-12D-A10T-01
	TCGA-DS-A0VK-01A-21D-A10T-01
	TCGA-DS-A0VL-01A-21D-A10T-01
	TCGA-DS-A0VM-01A-11D-A10T-01
	TCGA-DS-A0VN-01A-21D-A10T-01
	TCGA-DS-A3LQ-01A-21D-A21P-01
	TCGA-DS-A5RQ-01A-11D-A28A-01
	TCGA-DS-A7WF-01A-11D-A350-01
	TCGA-DS-A7WH-01A-22D-A350-01
	TCGA-DS-A7WI-01A-12D-A350-01
	TCGA-EA-A1QS-01A-61D-A22W-01
	TCGA-EA-A1QT-01A-11D-A14V-01
	TCGA-EA-A3HQ-01A-11D-A20T-01
	TCGA-EA-A3HR-01A-11D-A20T-01
	TCGA-EA-A3HS-01A-11D-A20T-01
	TCGA-EA-A3HT-01A-61D-A21P-01
	TCGA-EA-A3QD-01A-32D-A22W-01
	TCGA-EA-A3QE-01A-21D-A21P-01
	TCGA-EA-A3Y4-01A-51D-A242-01
	TCGA-EA-A410-01A-11D-A242-01
	TCGA-EA-A411-01A-11D-A242-01
	TCGA-EA-A439-01A-11D-A242-01
	TCGA-EA-A43B-01A-81D-A242-01
	TCGA-EA-A44S-01A-12D-A26F-01
	TCGA-EA-A4BA-01A-21D-A26F-01
	TCGA-EA-A50E-01A-21D-A26F-01
	TCGA-EA-A556-01A-11D-A26F-01
	TCGA-EA-A5FO-01A-21D-A28A-01
	TCGA-EA-A5O9-01A-11D-A28A-01
	TCGA-EA-A5ZD-01A-11D-A28A-01
	TCGA-EA-A5ZE-01A-11D-A28A-01
	TCGA-EA-A5ZF-01A-11D-A28A-01
	TCGA-EA-A6QX-01A-12D-A33N-01
	TCGA-EA-A78R-01A-11D-A32H-01
	TCGA-EA-A97N-01A-11D-A386-01
	TCGA-EK-A2GZ-01A-11D-A17U-01
	TCGA-EK-A2H0-01A-11D-A17U-01
	TCGA-EK-A2H1-01A-11D-A17U-01
	TCGA-EK-A2IP-01A-11D-A17U-01
	TCGA-EK-A2PG-01A-11D-A18H-01
	TCGA-EK-A2PI-01A-11D-A18H-01
	TCGA-EK-A2PK-01A-11D-A18H-01
	TCGA-EK-A2PL-01A-11D-A18H-01
	TCGA-EK-A2PM-01A-11D-A18H-01
	TCGA-EK-A2R7-01A-11D-A18H-01
	TCGA-EK-A2R8-01A-21D-A18H-01
	TCGA-EK-A2R9-01A-11D-A18H-01
	TCGA-EK-A2RA-01A-11D-A18H-01
	TCGA-EK-A2RB-01A-11D-A18H-01
	TCGA-EK-A2RC-01A-11D-A18H-01
	TCGA-EK-A2RD-01A-12D-A20T-01
	TCGA-EK-A2RE-01A-11D-A18H-01
	TCGA-EK-A2RJ-01A-11D-A18H-01
	TCGA-EK-A2RK-01A-11D-A18H-01
	TCGA-EK-A2RL-01A-11D-A18H-01
	TCGA-EK-A2RM-01A-21D-A18H-01
	TCGA-EK-A2RN-01A-12D-A20T-01
	TCGA-EK-A2RO-01A-11D-A18H-01
	TCGA-EK-A3GJ-01A-21D-A20T-01
	TCGA-EK-A3GK-01A-11D-A20T-01
	TCGA-EK-A3GM-01A-11D-A20T-01
	TCGA-EK-A3GN-01A-11D-A20T-01
	TCGA-EX-A1H5-01A-31D-A13V-01
	TCGA-EX-A1H6-01B-11D-A22W-01
	TCGA-EX-A3L1-01A-11D-A21P-01
	TCGA-EX-A69L-01A-11D-A32H-01
	TCGA-EX-A69M-01A-11D-A32H-01
	TCGA-EX-A8YF-01A-11D-A37M-01
	TCGA-FU-A23K-01A-11D-A16M-01
	TCGA-FU-A23L-01A-11D-A16M-01
	TCGA-FU-A2QG-01A-11D-A18H-01
	TCGA-FU-A3EO-01A-11D-A20T-01
	TCGA-FU-A3HY-01A-11D-A21P-01
	TCGA-FU-A3HZ-01A-11D-A20T-01
	TCGA-FU-A3NI-01A-11D-A21P-01
	TCGA-FU-A3TQ-01A-11D-A22W-01
	TCGA-FU-A3TX-01A-11D-A22W-01
	TCGA-FU-A3WB-01A-11D-A22W-01
	TCGA-FU-A3YQ-01A-11D-A22W-01
	TCGA-FU-A40J-01A-11D-A242-01
	TCGA-FU-A57G-01A-11D-A26F-01
	TCGA-FU-A5XV-01A-11D-A28A-01
	TCGA-FU-A770-01A-11D-A33N-01
	TCGA-GH-A9DA-01A-21D-A37M-01
	TCGA-HG-A2PA-01A-11D-A20T-01
	TCGA-HG-A9SC-01A-21D-A42N-01
	TCGA-HM-A3JJ-01A-21D-A21P-01
	TCGA-HM-A3JK-01A-11D-A21P-01
	TCGA-HM-A4S6-01A-11D-A26F-01
	TCGA-HM-A6W2-01A-21D-A33N-01
	TCGA-IR-A3L7-01A-21D-A20T-01
	TCGA-IR-A3LA-01A-11D-A22W-01
	TCGA-IR-A3LB-01A-11D-A242-01
	TCGA-IR-A3LC-01A-11D-A20T-01
	TCGA-IR-A3LF-01A-21D-A22W-01
	TCGA-IR-A3LH-01A-21D-A20T-01
	TCGA-IR-A3LI-01A-11D-A20T-01
	TCGA-IR-A3LK-01A-12D-A20T-01
	TCGA-IR-A3LL-01A-11D-A20T-01
	TCGA-JW-A5VG-01A-11D-A28A-01
	TCGA-JW-A5VH-01A-11D-A28A-01
	TCGA-JW-A5VI-01A-11D-A28A-01
	TCGA-JW-A5VJ-01A-11D-A28A-01
	TCGA-JW-A5VK-01A-11D-A28A-01
	TCGA-JW-A5VL-01A-11D-A28A-01
	TCGA-JW-A69B-01A-11D-A32H-01
	TCGA-JW-A852-01A-11D-A350-01
	TCGA-JW-AAVH-01A-11D-A386-01
	TCGA-JX-A3PZ-01A-11D-A21P-01
	TCGA-JX-A3Q0-01A-11D-A21P-01
	TCGA-JX-A3Q8-01A-11D-A21P-01
	TCGA-JX-A5QV-01A-22D-A28A-01
	TCGA-LP-A4AU-01A-32D-A242-01
	TCGA-LP-A4AV-01A-11D-A242-01
	TCGA-LP-A4AW-01A-11D-A242-01
	TCGA-LP-A4AX-01A-12D-A242-01
	TCGA-LP-A5U2-01A-11D-A28A-01
	TCGA-LP-A5U3-01A-11D-A28A-01
	TCGA-LP-A7HU-01A-11D-A33N-01
	TCGA-MA-AA3W-01A-11D-A386-01
	TCGA-MA-AA3X-01A-22D-A42N-01
	TCGA-MA-AA3Y-01A-11D-A386-01
	TCGA-MA-AA3Z-01A-11D-A386-01
	TCGA-MA-AA41-01A-11D-A386-01
	TCGA-MA-AA42-01A-12D-A386-01
	TCGA-MA-AA43-01A-11D-A42N-01
	TCGA-MU-A51Y-01A-11D-A26F-01
	TCGA-MU-A5YI-01A-11D-A32H-01
	TCGA-MU-A8JM-01A-11D-A36I-01
	TCGA-MY-A5BD-01A-11D-A26F-01
	TCGA-MY-A5BE-01A-21D-A26F-01
	TCGA-MY-A5BF-01A-11D-A26F-01
	TCGA-MY-A913-01A-11D-A37M-01
	TCGA-PN-A8MA-01A-11D-A36I-01
	TCGA-Q1-A5R1-01A-11D-A28A-01
	TCGA-Q1-A5R2-01A-11D-A28A-01
	TCGA-Q1-A5R3-01A-11D-A28A-01
	TCGA-Q1-A6DT-01A-11D-A32H-01
	TCGA-Q1-A6DV-01A-11D-A32H-01
	TCGA-Q1-A6DW-01A-11D-A32H-01
	TCGA-Q1-A73O-01A-11D-A32H-01
	TCGA-Q1-A73P-01A-11D-A32H-01
	TCGA-Q1-A73Q-01A-21D-A32H-01
	TCGA-Q1-A73R-01A-11D-A33N-01
	TCGA-Q1-A73S-01A-11D-A33N-01
	TCGA-R2-A69V-01A-11D-A32H-01
	TCGA-RA-A741-01A-11D-A33N-01
	TCGA-UC-A7PD-01A-11D-A350-01
	TCGA-UC-A7PF-01A-11D-A350-01
	TCGA-UC-A7PG-01A-11D-A42N-01
	TCGA-UC-A7PI-01A-11D-A42N-01
	TCGA-VS-A8EB-01A-11D-A36I-01
	TCGA-VS-A8EC-01A-11D-A36I-01
	TCGA-VS-A8EG-01A-11D-A36I-01
	TCGA-VS-A8EH-01A-11D-A36I-01
	TCGA-VS-A8EI-01A-11D-A37M-01
	TCGA-VS-A8EJ-01A-11D-A37M-01
	TCGA-VS-A8EL-01A-11D-A37M-01
	TCGA-VS-A8Q8-01A-11D-A37M-01
	TCGA-VS-A8Q9-01A-12D-A37M-01
	TCGA-VS-A8QA-01A-11D-A37M-01
	TCGA-VS-A8QC-01A-11D-A37M-01
	TCGA-VS-A8QF-01A-21D-A37M-01
	TCGA-VS-A8QH-01A-11D-A37M-01
	TCGA-VS-A8QM-01A-11D-A37M-01
	TCGA-VS-A94W-01A-12D-A37M-01
	TCGA-VS-A94X-01A-11D-A386-01
	TCGA-VS-A94Y-01A-11D-A386-01
	TCGA-VS-A94Z-01A-11D-A386-01
	TCGA-VS-A950-01A-11D-A42N-01
	TCGA-VS-A952-01A-11D-A386-01
	TCGA-VS-A953-01A-11D-A386-01
	TCGA-VS-A954-01A-11D-A386-01
	TCGA-VS-A957-01A-11D-A42N-01
	TCGA-VS-A958-01A-11D-A42N-01
	TCGA-VS-A959-01A-11D-A42N-01
	TCGA-VS-A9U5-01A-11D-A42N-01
	TCGA-VS-A9U6-01A-11D-A42N-01
	TCGA-VS-A9U7-01A-11D-A42N-01
	TCGA-VS-A9UA-01A-11D-A42N-01
	TCGA-VS-A9UB-01A-22D-A42N-01
	TCGA-VS-A9UC-01A-11D-A42N-01
	TCGA-VS-A9UD-01A-11D-A42N-01
	TCGA-VS-A9UH-01A-11D-A42N-01
	TCGA-VS-A9UI-01A-11D-A42N-01
	TCGA-VS-A9UJ-01A-11D-A42N-01
	TCGA-VS-A9UL-01A-11D-A42N-01
	TCGA-VS-A9UM-01A-11D-A42N-01
	TCGA-VS-A9UO-01A-11D-A42N-01
	TCGA-VS-A9UP-01A-11D-A42N-01
	TCGA-VS-A9UQ-01A-21D-A42N-01
	TCGA-VS-A9UR-01A-11D-A42N-01
	TCGA-VS-A9UT-01A-11D-A42N-01
	TCGA-VS-A9UU-01A-11D-A42N-01
	TCGA-VS-A9UV-01A-11D-A42N-01
	TCGA-VS-A9UY-01A-11D-A42N-01
	TCGA-VS-A9UZ-01A-11D-A42N-01
	TCGA-VS-A9V0-01A-11D-A42N-01
	TCGA-VS-A9V1-01A-11D-A42N-01
	TCGA-VS-A9V2-01A-11D-A42N-01
	TCGA-VS-A9V3-01A-11D-A42N-01
	TCGA-VS-A9V4-01A-12D-A42N-01
	TCGA-VS-A9V5-01A-11D-A42N-01
	TCGA-VS-AA62-01A-11D-A42N-01
	TCGA-WL-A834-01A-11D-A350-01
	TCGA-XS-A8TJ-01A-11D-A36I-01
	TCGA-ZJ-A8QO-01A-11D-A37M-01
	TCGA-ZJ-A8QQ-01A-11D-A37M-01
	TCGA-ZJ-A8QR-01A-11D-A37M-01
	TCGA-ZJ-AAX4-01A-11D-A42N-01
	TCGA-ZJ-AAX8-01A-11D-A42N-01
	TCGA-ZJ-AAXA-01A-11D-A42N-01
	TCGA-ZJ-AAXB-01A-11D-A42N-01
	TCGA-ZJ-AAXD-01A-21D-A42N-01
	TCGA-ZJ-AAXF-01A-31D-A42N-01
	TCGA-ZJ-AAXI-01A-11D-A42N-01
	TCGA-ZJ-AAXJ-01A-11D-A42N-01
	TCGA-ZJ-AAXN-01A-11D-A42N-01
	TCGA-ZJ-AAXT-01A-11D-A42N-01
	TCGA-ZJ-AAXU-01A-11D-A42N-01
	TCGA-ZJ-AB0H-01A-11D-A42N-01
	TCGA-ZJ-AB0I-01A-11D-A42N-01
	TCGA-ZX-AA5X-01A-11D-A42N-01
	TCGA-3X-AAV9-01A-72D-A416-01
	TCGA-3X-AAVA-01A-11D-A416-01
	TCGA-3X-AAVB-01A-31D-A416-01
	TCGA-3X-AAVC-01A-21D-A416-01
	TCGA-3X-AAVE-01A-11D-A416-01
	TCGA-4G-AAZO-01A-12D-A416-01
	TCGA-4G-AAZT-01A-11D-A416-01
	TCGA-W5-AA2G-01A-11D-A416-01
	TCGA-W5-AA2H-01A-31D-A416-01
	TCGA-W5-AA2I-01A-32D-A416-01
	TCGA-W5-AA2O-01A-11D-A416-01
	TCGA-W5-AA2Q-01A-11D-A416-01
	TCGA-W5-AA2R-01A-11D-A416-01
	TCGA-W5-AA2T-01A-12D-A416-01
	TCGA-W5-AA2U-01A-11D-A416-01
	TCGA-W5-AA2W-01A-11D-A416-01
	TCGA-W5-AA2X-01A-11D-A416-01
	TCGA-W5-AA2Z-01A-11D-A416-01
	TCGA-W5-AA30-01A-31D-A416-01
	TCGA-W5-AA31-01A-11D-A416-01
	TCGA-W5-AA33-01A-11D-A416-01
	TCGA-W5-AA34-01A-11D-A416-01
	TCGA-W5-AA36-01A-11D-A416-01
	TCGA-W5-AA38-01A-11D-A416-01
	TCGA-W5-AA39-01A-11D-A416-01
	TCGA-W6-AA0S-01A-11D-A416-01
	TCGA-WD-A7RX-01A-12D-A416-01
	TCGA-YR-A95A-01A-12D-A416-01
	TCGA-ZD-A8I3-01A-11D-A416-01
	TCGA-ZH-A8Y1-01A-11D-A416-01
	TCGA-ZH-A8Y2-01A-11D-A416-01
	TCGA-ZH-A8Y4-01A-11D-A416-01
	TCGA-ZH-A8Y5-01A-11D-A416-01
	TCGA-ZH-A8Y6-01A-11D-A416-01
	TCGA-ZH-A8Y8-01A-51D-A416-01
	TCGA-ZU-A8S4-01A-11D-A416-01
	TCGA-3L-AA1B-01A-11D-A36W-01
	TCGA-4N-A93T-01A-11D-A36W-01
	TCGA-4T-AA8H-01A-11D-A40O-01
	TCGA-5M-AAT4-01A-11D-A40O-01
	TCGA-5M-AAT6-01A-11D-A40O-01
	TCGA-5M-AATE-01A-11D-A40O-01
	TCGA-A6-2671-01A-01D-1549-01
	TCGA-A6-2672-01A-01D-1549-01
	TCGA-A6-2674-01A-02D-1549-01
	TCGA-A6-2675-01A-02D-1717-01
	TCGA-A6-2676-01A-01D-1549-01
	TCGA-A6-2677-01A-01D-A274-01
	TCGA-A6-2678-01A-01D-1549-01
	TCGA-A6-2679-01A-02D-1549-01
	TCGA-A6-2680-01A-01D-1549-01
	TCGA-A6-2681-01A-01D-1549-01
	TCGA-A6-2683-01A-01D-1549-01
	TCGA-A6-2684-01A-01D-A274-01
	TCGA-A6-2685-01A-01D-1549-01
	TCGA-A6-2686-01A-01D-1549-01
	TCGA-A6-3807-01A-01D-1018-01
	TCGA-A6-3809-01A-01D-A274-01
	TCGA-A6-3810-01A-01D-A274-01
	TCGA-A6-4105-01A-02D-1770-01
	TCGA-A6-4107-01A-02D-1549-01
	TCGA-A6-5656-01A-21D-A274-01
	TCGA-A6-5657-01A-01D-1649-01
	TCGA-A6-5659-01A-01D-A274-01
	TCGA-A6-5660-01A-01D-1649-01
	TCGA-A6-5661-01A-01D-1649-01
	TCGA-A6-5662-01A-01D-1649-01
	TCGA-A6-5664-01A-21D-1834-01
	TCGA-A6-5665-01A-01D-1649-01
	TCGA-A6-5666-01A-01D-1649-01
	TCGA-A6-5667-01A-21D-1717-01
	TCGA-A6-6137-01A-11D-1770-01
	TCGA-A6-6138-01A-11D-1770-01
	TCGA-A6-6140-01A-11D-1770-01
	TCGA-A6-6141-01A-11D-1770-01
	TCGA-A6-6142-01A-11D-1770-01
	TCGA-A6-6648-01A-11D-1770-01
	TCGA-A6-6649-01A-11D-1770-01
	TCGA-A6-6650-01A-11D-A274-01
	TCGA-A6-6651-01A-21D-1834-01
	TCGA-A6-6652-01A-11D-1770-01
	TCGA-A6-6653-01A-11D-1770-01
	TCGA-A6-6654-01A-21D-1834-01
	TCGA-A6-6780-01A-11D-A274-01
	TCGA-A6-6781-01A-22D-A274-01
	TCGA-A6-6782-01A-11D-1834-01
	TCGA-A6-A565-01A-31D-A28F-01
	TCGA-A6-A566-01A-11D-A28F-01
	TCGA-A6-A567-01A-31D-A28F-01
	TCGA-A6-A56B-01A-31D-A28F-01
	TCGA-AA-3488-01A-01D-1406-01
	TCGA-AA-3489-01A-21D-1834-01
	TCGA-AA-3492-01A-01D-1406-01
	TCGA-AA-3494-01A-01D-1406-01
	TCGA-AA-3495-01A-01D-1406-01
	TCGA-AA-3496-01A-21D-1834-01
	TCGA-AA-3502-01A-01D-1406-01
	TCGA-AA-3506-01A-01D-1406-01
	TCGA-AA-3510-01A-01D-1406-01
	TCGA-AA-3511-01A-21D-1834-01
	TCGA-AA-3514-01A-02D-1549-01
	TCGA-AA-3517-01A-01D-1549-01
	TCGA-AA-3518-01A-02D-1549-01
	TCGA-AA-3519-01A-02D-1549-01
	TCGA-AA-3520-01A-01D-1549-01
	TCGA-AA-3521-01A-01D-1549-01
	TCGA-AA-3522-01A-01D-1549-01
	TCGA-AA-3524-01A-02D-1549-01
	TCGA-AA-3525-01A-02D-1549-01
	TCGA-AA-3526-01A-02D-1549-01
	TCGA-AA-3527-01A-01D-1549-01
	TCGA-AA-3529-01A-02D-1549-01
	TCGA-AA-3530-01A-01D-1549-01
	TCGA-AA-3531-01A-01D-1549-01
	TCGA-AA-3532-01A-01D-1549-01
	TCGA-AA-3534-01A-01D-1549-01
	TCGA-AA-3538-01A-01D-0819-01
	TCGA-AA-3542-01A-02D-0819-01
	TCGA-AA-3544-01A-01D-0819-01
	TCGA-AA-3548-01A-01D-0819-01
	TCGA-AA-3549-01A-02D-0819-01
	TCGA-AA-3552-01A-01D-0819-01
	TCGA-AA-3553-01A-01D-0819-01
	TCGA-AA-3555-01A-01D-0819-01
	TCGA-AA-3558-01A-01D-0819-01
	TCGA-AA-3560-01A-01D-0819-01
	TCGA-AA-3561-01A-01D-0819-01
	TCGA-AA-3655-01A-02D-1717-01
	TCGA-AA-3660-01A-01D-1717-01
	TCGA-AA-3663-01A-01D-1717-01
	TCGA-AA-3664-01A-01D-0903-01
	TCGA-AA-3666-01A-02D-0903-01
	TCGA-AA-3667-01A-01D-0903-01
	TCGA-AA-3673-01A-01D-0903-01
	TCGA-AA-3675-01A-02D-0903-01
	TCGA-AA-3678-01A-01D-0903-01
	TCGA-AA-3679-01A-02D-0903-01
	TCGA-AA-3680-01A-01D-0903-01
	TCGA-AA-3681-01A-01D-0903-01
	TCGA-AA-3684-01A-02D-0903-01
	TCGA-AA-3685-01A-02D-0903-01
	TCGA-AA-3688-01A-01D-0903-01
	TCGA-AA-3692-01A-01D-0903-01
	TCGA-AA-3693-01A-01D-0903-01
	TCGA-AA-3695-01A-01D-0903-01
	TCGA-AA-3696-01A-01D-0903-01
	TCGA-AA-3710-01A-01D-1018-01
	TCGA-AA-3712-01A-21D-1717-01
	TCGA-AA-3713-01A-21D-1717-01
	TCGA-AA-3715-01A-01D-0903-01
	TCGA-AA-3812-01A-01D-0903-01
	TCGA-AA-3814-01A-01D-0903-01
	TCGA-AA-3818-01A-01D-0903-01
	TCGA-AA-3819-01A-01D-0903-01
	TCGA-AA-3821-01A-01D-1018-01
	TCGA-AA-3831-01A-01D-0903-01
	TCGA-AA-3833-01A-01D-0903-01
	TCGA-AA-3837-01A-01D-0903-01
	TCGA-AA-3841-01A-01D-0903-01
	TCGA-AA-3842-01A-01D-1018-01
	TCGA-AA-3845-01A-01D-1018-01
	TCGA-AA-3846-01A-01D-1018-01
	TCGA-AA-3848-01A-01D-0903-01
	TCGA-AA-3851-01A-01D-1018-01
	TCGA-AA-3852-01A-01D-0903-01
	TCGA-AA-3854-01A-01D-0903-01
	TCGA-AA-3855-01A-01D-1018-01
	TCGA-AA-3856-01A-01D-0903-01
	TCGA-AA-3858-01A-01D-0903-01
	TCGA-AA-3864-01A-01D-1018-01
	TCGA-AA-3866-01A-01D-1018-01
	TCGA-AA-3867-01A-01D-1018-01
	TCGA-AA-3869-01A-01D-1018-01
	TCGA-AA-3870-01A-01D-1018-01
	TCGA-AA-3872-01A-01D-1018-01
	TCGA-AA-3875-01A-01D-0903-01
	TCGA-AA-3877-01A-01D-1018-01
	TCGA-AA-3930-01A-01D-1018-01
	TCGA-AA-3947-01A-01D-1018-01
	TCGA-AA-3949-01A-01D-1018-01
	TCGA-AA-3950-01A-02D-1018-01
	TCGA-AA-3952-01A-01D-1018-01
	TCGA-AA-3955-01A-02D-1018-01
	TCGA-AA-3956-01A-02D-1018-01
	TCGA-AA-3966-01A-01D-1427-01
	TCGA-AA-3968-01A-01D-1018-01
	TCGA-AA-3971-01A-01D-1018-01
	TCGA-AA-3973-01A-01D-1018-01
	TCGA-AA-3975-01A-01D-1018-01
	TCGA-AA-3976-01A-01D-1018-01
	TCGA-AA-3977-01A-01D-1018-01
	TCGA-AA-3979-01A-01D-1018-01
	TCGA-AA-3984-01A-02D-1018-01
	TCGA-AA-3986-01A-02D-1018-01
	TCGA-AA-3989-01A-01D-1019-01
	TCGA-AA-3994-01A-01D-1427-01
	TCGA-AA-A004-01A-01D-A008-01
	TCGA-AA-A00A-01A-01D-A003-01
	TCGA-AA-A00D-01A-01D-A003-01
	TCGA-AA-A00F-01A-01D-A003-01
	TCGA-AA-A00J-01A-02D-A003-01
	TCGA-AA-A00K-01A-02D-A003-01
	TCGA-AA-A00L-01A-01D-A003-01
	TCGA-AA-A00N-01A-02D-A008-01
	TCGA-AA-A00O-01A-02D-A008-01
	TCGA-AA-A00Q-01A-01D-A003-01
[truncated: 7,756 more rows]

[truncated: 56 more sheets: 3c, 3d, 3e, 3f, 4a, 4b, 5a, 5b, 5c, 5d, 5e, 5f, 6, 7a, 7b, 7c, 8a, 8b, 8c, S1a …]
